# Supplementary material for: Total network controllability analysis discovers explainable drugs for Covid-19 treatment
Source: Biol Direct. 2023 Sep 5;18:55. doi: 10.1186/s13062-023-00410-9 (PMC10478273; doi:10.1186/s13062-023-00410-9)
Supplement: Supplementary file 2 — Supplementary Material 2 [file 13062_2023_410_MOESM2_ESM.xlsx]

## Sheet: Table S1 - PPI-Huri_Union
Supplemental Table S1 - Human 9,092 proteins and 64,006 interactions in Huri-Union PPI
We constructed a triple-layer network of PPIs between humans and SARS-CoV-2 and within humans as well as interactions between drugs and human target proteins. The middle layer of the triple-layer network comes from the Huri-Union database, which consists of 9,092 proteins or nodes (in Table S1A) and 64,004 interactions or edges (in Table S1B).
Table S1A: 9,092 human proteins
In the table, the "Ensemble Id" is used as the unique identifier for host protein. Among the 9,092 host proteins in PPI, 1,256 are control hubs, and 4,529 are driver nodes identified through one control scheme (Head nodes are driver nodes under all control schemes) , which are marked in "Node Class" column. The "Viral Protein (MinDistance)" column showed the viral protein, which engage with host …
Id	Host Protein	Ensemble Id	Node Class	MinDistance	Viral Protein (MinDistance)	Clustering	Closeness Centrality	Betweenness Centrality	Degree Centreality	Load Centrality	Average Neighbor Degree	Eigenvector Centrality	Pagerank	Kcore	Viral Protein	Distance	Drug Number	Drug
1	A1CF	ENSG00000148584	Control hub	3	nsp1	0.0714286	0.313041	7.55737e-05	0.00230998	7.75223e-05	112.286	0.00953296	0.00013549	18	['E', 'M', 'N', 'S', 'nsp1', 'nsp2', 'nsp4', 'nsp5_C145A', 'nsp7', 'nsp8', 'nsp9', 'nsp10', 'nsp12', 'nsp13', 'nsp14', 'nsp15', 'orf3a', 'orf3b', 'orf8', 'orf9b', 'orf9c', 'orf10']	[4, 4, 4, 4, 3, 3, 4, 5, 3, 3, 3, 4, 3, 3, 4, 4, 4, 5, 3, 4, 4, 4]	-	-
2	AACS	ENSG00000081760	Head/Tail	3	M	0	0.259374	0	0.000109999	0	126	0.000139781	2.24571e-05	1	['E', 'M', 'N', 'S', 'nsp1', 'nsp2', 'nsp4', 'nsp5_C145A', 'nsp7', 'nsp8', 'nsp9', 'nsp10', 'nsp12', 'nsp13', 'nsp14', 'nsp15', 'orf3a', 'orf3b', 'orf8', 'orf9b', 'orf9c', 'orf10']	[5, 3, 4, 5, 5, 5, 5, 5, 4, 4, 4, 4, 4, 4, 5, 4, 4, 5, 4, 4, 3, 5]	-	-
3	AADAC	ENSG00000114771	Head/Tail	3	nsp13	0	0.236455	0	0.000109999	0	118	6.39792e-05	2.85178e-05	1	['E', 'M', 'N', 'S', 'nsp1', 'nsp2', 'nsp4', 'nsp5_C145A', 'nsp7', 'nsp8', 'nsp9', 'nsp10', 'nsp12', 'nsp13', 'nsp14', 'nsp15', 'orf3a', 'orf3b', 'orf8', 'orf9b', 'orf9c', 'orf10']	[6, 4, 4, 5, 5, 5, 5, 5, 4, 5, 5, 5, 4, 3, 5, 5, 4, 6, 3, 3, 4, 5]	-	-
4	AAGAB	ENSG00000103591	Control hub	2	nsp10	0	0.199629	0.000653298	0.000549995	0.000656088	1.6	5.97884e-06	0.000201951	2	['E', 'M', 'N', 'S', 'nsp1', 'nsp2', 'nsp4', 'nsp5_C145A', 'nsp7', 'nsp8', 'nsp9', 'nsp10', 'nsp12', 'nsp13', 'nsp14', 'nsp15', 'orf3a', 'orf3b', 'orf8', 'orf9b', 'orf9c', 'orf10']	[6, 5, 5, 6, 5, 6, 4, 6, 6, 5, 5, 2, 5, 5, 6, 4, 5, 6, 5, 5, 5, 6]	-	-
5	AAMDC	ENSG00000087884	Head/Tail	3	nsp9	0.333333	0.263079	1.08626e-06	0.000329997	1.50373e-06	56.6667	0.000550879	3.68289e-05	3	['E', 'M', 'N', 'S', 'nsp1', 'nsp2', 'nsp4', 'nsp5_C145A', 'nsp7', 'nsp8', 'nsp9', 'nsp10', 'nsp12', 'nsp13', 'nsp14', 'nsp15', 'orf3a', 'orf3b', 'orf8', 'orf9b', 'orf9c', 'orf10']	[5, 4, 4, 4, 4, 4, 4, 5, 4, 4, 3, 4, 4, 3, 4, 4, 4, 5, 3, 4, 4, 5]	-	-
6	AAMP	ENSG00000127837	Head/Tail	3	nsp4	0	0.269337	2.96271e-06	0.000439996	3.50238e-06	64.75	0.00103566	3.92992e-05	4	['E', 'M', 'N', 'S', 'nsp1', 'nsp2', 'nsp4', 'nsp5_C145A', 'nsp7', 'nsp8', 'nsp9', 'nsp10', 'nsp12', 'nsp13', 'nsp14', 'nsp15', 'orf3a', 'orf3b', 'orf8', 'orf9b', 'orf9c', 'orf10']	[5, 4, 4, 4, 4, 4, 3, 5, 4, 3, 4, 3, 3, 3, 4, 3, 4, 5, 4, 4, 4, 5]	-	-
7	AANAT	ENSG00000129673	Head	3	nsp2	0.1	0.274536	0.000220443	0.000549995	0.000221265	106.6	0.00185807	6.24116e-05	4	['E', 'M', 'N', 'S', 'nsp1', 'nsp2', 'nsp4', 'nsp5_C145A', 'nsp7', 'nsp8', 'nsp9', 'nsp10', 'nsp12', 'nsp13', 'nsp14', 'nsp15', 'orf3a', 'orf3b', 'orf8', 'orf9b', 'orf9c', 'orf10']	[5, 4, 4, 5, 4, 3, 4, 5, 3, 4, 4, 4, 3, 3, 4, 4, 4, 5, 3, 4, 4, 4]	2	Cannabidiol, Nabiximols
8	AAR2	ENSG00000131043	Tail	1	M	0	0.226528	5.34898e-06	0.000219998	7.65153e-06	16	1.94102e-05	3.45318e-05	2	['E', 'M', 'N', 'S', 'nsp1', 'nsp2', 'nsp4', 'nsp5_C145A', 'nsp7', 'nsp8', 'nsp9', 'nsp10', 'nsp12', 'nsp13', 'nsp14', 'nsp15', 'orf3a', 'orf3b', 'orf8', 'orf9b', 'orf9c', 'orf10']	[6, 1, 5, 5, 5, 5, 5, 6, 4, 4, 5, 5, 5, 4, 5, 5, 5, 6, 4, 5, 4, 6]	-	-
9	AARD	ENSG00000205002	Tail	2	nsp13	0.0952381	0.310555	0.00011414	0.00164998	0.000123828	93.5333	0.00441464	9.98008e-05	14	['E', 'M', 'N', 'S', 'nsp1', 'nsp2', 'nsp4', 'nsp5_C145A', 'nsp7', 'nsp8', 'nsp9', 'nsp10', 'nsp12', 'nsp13', 'nsp14', 'nsp15', 'orf3a', 'orf3b', 'orf8', 'orf9b', 'orf9c', 'orf10']	[5, 3, 3, 4, 3, 4, 4, 4, 3, 3, 3, 4, 3, 2, 4, 4, 3, 4, 4, 3, 3, 4]	-	-
10	AARS2	ENSG00000124608	Head/Tail	3	M	0	0.263548	2.1276e-06	0.000219998	3.88516e-06	60.5	0.000312679	3.16185e-05	2	['E', 'M', 'N', 'S', 'nsp1', 'nsp2', 'nsp4', 'nsp5_C145A', 'nsp7', 'nsp8', 'nsp9', 'nsp10', 'nsp12', 'nsp13', 'nsp14', 'nsp15', 'orf3a', 'orf3b', 'orf8', 'orf9b', 'orf9c', 'orf10']	[5, 3, 4, 5, 4, 4, 5, 5, 4, 4, 4, 3, 4, 3, 4, 4, 4, 5, 4, 4, 4, 5]	1	L-Alanine
11	AASDHPPT	ENSG00000149313	Tail	3	nsp2	0.0666667	0.289942	4.55393e-05	0.000659993	5.5694e-05	159.833	0.00318701	6.09169e-05	5	['E', 'M', 'N', 'S', 'nsp1', 'nsp2', 'nsp4', 'nsp5_C145A', 'nsp7', 'nsp8', 'nsp9', 'nsp10', 'nsp12', 'nsp13', 'nsp14', 'nsp15', 'orf3a', 'orf3b', 'orf8', 'orf9b', 'orf9c', 'orf10']	[4, 4, 4, 4, 4, 3, 4, 5, 3, 3, 4, 4, 3, 3, 3, 4, 4, 5, 3, 4, 4, 4]	-	-
12	AATF	ENSG00000276072	Tail	1	nsp8	0	0.268889	9.4222e-06	0.000439996	1.76073e-05	71.5	0.00101239	4.46041e-05	3	['E', 'M', 'N', 'S', 'nsp1', 'nsp2', 'nsp4', 'nsp5_C145A', 'nsp7', 'nsp8', 'nsp9', 'nsp10', 'nsp12', 'nsp13', 'nsp14', 'nsp15', 'orf3a', 'orf3b', 'orf8', 'orf9b', 'orf9c', 'orf10']	[5, 4, 3, 5, 4, 4, 4, 5, 4, 1, 4, 4, 3, 3, 5, 4, 4, 5, 3, 4, 4, 5]	-	-
13	AATK	ENSG00000181409	Head/Tail	3	nsp9	0	0.256733	0	0.000109999	0	126	0.000458388	2.24591e-05	1	['E', 'M', 'N', 'S', 'nsp1', 'nsp2', 'nsp4', 'nsp5_C145A', 'nsp7', 'nsp8', 'nsp9', 'nsp10', 'nsp12', 'nsp13', 'nsp14', 'nsp15', 'orf3a', 'orf3b', 'orf8', 'orf9b', 'orf9c', 'orf10']	[4, 4, 4, 5, 4, 4, 4, 5, 4, 4, 3, 4, 3, 3, 5, 4, 5, 5, 4, 4, 4, 5]	-	-
14	ABCB11	ENSG00000276582	Head/Tail	3	M	0	0.260347	0	0.000109999	0	208	0.00035759	2.35174e-05	1	['E', 'M', 'N', 'S', 'nsp1', 'nsp2', 'nsp4', 'nsp5_C145A', 'nsp7', 'nsp8', 'nsp9', 'nsp10', 'nsp12', 'nsp13', 'nsp14', 'nsp15', 'orf3a', 'orf3b', 'orf8', 'orf9b', 'orf9c', 'orf10']	[4, 3, 4, 5, 4, 4, 4, 5, 4, 3, 3, 4, 4, 4, 4, 4, 4, 5, 4, 3, 4, 5]	99	Cyclosporine Aclosporin, ATP, Pravastatin, Fluvoxamine, Troglitazone, Erythromycin, Reserpine, Nelfinavir, Glimepiride, Indinavir, Lovastatin, Ranolazine, Diethylstilbestrol, Clotrimazole, Isradipine, Olmesartan, Flucloxacillin, Indometacin, Atenolol, Terfenadine, Digoxin, Progesterone, Rosiglitazone, Spironolactone, Cerivastatin, Loratadine, Chlorpromazine, Celecoxib, Cimetidine, Ritonavir, Vinc…
15	ABCC9	ENSG00000069431	Head/Tail	5	M	0	0.192829	0	0.000109999	0	7	1.14699e-06	4.09422e-05	1	['E', 'M', 'N', 'S', 'nsp1', 'nsp2', 'nsp4', 'nsp5_C145A', 'nsp7', 'nsp8', 'nsp9', 'nsp10', 'nsp12', 'nsp13', 'nsp14', 'nsp15', 'orf3a', 'orf3b', 'orf8', 'orf9b', 'orf9c', 'orf10']	[6, 5, 5, 6, 6, 5, 6, 6, 6, 5, 5, 6, 5, 5, 6, 5, 6, 7, 5, 5, 5, 6]	3	ATP, Glyburide, Nicorandil
16	ABCE1	ENSG00000164163	Head/Tail	-	-	0	0.000109999	0	0.000109999	0	3	5.34249e-33	7.71689e-05	1	-	-	-	-
17	ABCF3	ENSG00000161204	Head/Tail	3	M	0	0.297293	8.04762e-06	0.000769992	7.68855e-06	169.429	0.00456841	5.61378e-05	7	['E', 'M', 'N', 'S', 'nsp1', 'nsp2', 'nsp4', 'nsp5_C145A', 'nsp7', 'nsp8', 'nsp9', 'nsp10', 'nsp12', 'nsp13', 'nsp14', 'nsp15', 'orf3a', 'orf3b', 'orf8', 'orf9b', 'orf9c', 'orf10']	[4, 3, 4, 4, 4, 3, 4, 4, 3, 4, 3, 4, 3, 3, 4, 4, 3, 5, 3, 3, 4, 4]	-	-
18	ABCG1	ENSG00000160179	Head/Tail	3	M	0	0.243259	0	0.000109999	0	304	0.000110233	2.15868e-05	1	['E', 'M', 'N', 'S', 'nsp1', 'nsp2', 'nsp4', 'nsp5_C145A', 'nsp7', 'nsp8', 'nsp9', 'nsp10', 'nsp12', 'nsp13', 'nsp14', 'nsp15', 'orf3a', 'orf3b', 'orf8', 'orf9b', 'orf9c', 'orf10']	[6, 3, 5, 5, 5, 5, 5, 6, 3, 5, 5, 5, 5, 4, 5, 5, 3, 5, 3, 5, 3, 5]	2	Vitamin E, ATP
19	ABCG4	ENSG00000172350	Head/Tail	2	orf8	0	0.271878	7.8334e-05	0.000439996	8.85136e-05	123.5	0.000403167	4.52863e-05	4	['E', 'M', 'N', 'S', 'nsp1', 'nsp2', 'nsp4', 'nsp5_C145A', 'nsp7', 'nsp8', 'nsp9', 'nsp10', 'nsp12', 'nsp13', 'nsp14', 'nsp15', 'orf3a', 'orf3b', 'orf8', 'orf9b', 'orf9c', 'orf10']	[5, 3, 4, 5, 4, 4, 5, 5, 3, 3, 3, 3, 4, 4, 4, 4, 3, 4, 2, 4, 3, 5]	-	-
20	ABCG8	ENSG00000143921	Head/Tail	3	S	0	0.237308	0	0.000109999	0	65	9.08912e-05	2.58605e-05	1	['E', 'M', 'N', 'S', 'nsp1', 'nsp2', 'nsp4', 'nsp5_C145A', 'nsp7', 'nsp8', 'nsp9', 'nsp10', 'nsp12', 'nsp13', 'nsp14', 'nsp15', 'orf3a', 'orf3b', 'orf8', 'orf9b', 'orf9c', 'orf10']	[5, 4, 5, 3, 5, 5, 4, 5, 5, 4, 4, 5, 4, 4, 5, 5, 5, 6, 4, 5, 4, 5]	2	Ezetimibe, Tocofersolan
21	ABHD1	ENSG00000143994	Head/Tail	3	N	0	0.24754	0	0.000109999	0	107	0.000129996	2.21612e-05	1	['E', 'M', 'N', 'S', 'nsp1', 'nsp2', 'nsp4', 'nsp5_C145A', 'nsp7', 'nsp8', 'nsp9', 'nsp10', 'nsp12', 'nsp13', 'nsp14', 'nsp15', 'orf3a', 'orf3b', 'orf8', 'orf9b', 'orf9c', 'orf10']	[6, 4, 3, 5, 4, 5, 5, 5, 4, 4, 5, 4, 4, 4, 5, 4, 3, 6, 4, 3, 4, 5]	-	-
22	ABHD11	ENSG00000106077	Head	3	M	0.0909091	0.309645	6.43166e-05	0.00252997	6.86424e-05	91.8696	0.00871442	0.000142278	19	['E', 'M', 'N', 'S', 'nsp1', 'nsp2', 'nsp4', 'nsp5_C145A', 'nsp7', 'nsp8', 'nsp9', 'nsp10', 'nsp12', 'nsp13', 'nsp14', 'nsp15', 'orf3a', 'orf3b', 'orf8', 'orf9b', 'orf9c', 'orf10']	[5, 3, 3, 4, 4, 3, 4, 5, 3, 3, 3, 4, 3, 3, 4, 4, 4, 5, 3, 4, 3, 4]	-	-
23	ABHD15	ENSG00000168792	Head/Tail	3	nsp1	0	0.285788	4.05038e-06	0.000549995	5.9693e-06	137.6	0.00298911	4.53059e-05	5	['E', 'M', 'N', 'S', 'nsp1', 'nsp2', 'nsp4', 'nsp5_C145A', 'nsp7', 'nsp8', 'nsp9', 'nsp10', 'nsp12', 'nsp13', 'nsp14', 'nsp15', 'orf3a', 'orf3b', 'orf8', 'orf9b', 'orf9c', 'orf10']	[5, 4, 4, 5, 3, 4, 4, 4, 4, 3, 4, 4, 3, 3, 5, 4, 4, 5, 4, 4, 4, 4]	-	-
24	ABHD16A	ENSG00000231488	Control hub	2	orf8	0.0740741	0.298965	0.00131878	0.00604994	0.00140804	56.2545	0.00179048	0.000370655	22	['E', 'M', 'N', 'S', 'nsp1', 'nsp2', 'nsp4', 'nsp5_C145A', 'nsp7', 'nsp8', 'nsp9', 'nsp10', 'nsp12', 'nsp13', 'nsp14', 'nsp15', 'orf3a', 'orf3b', 'orf8', 'orf9b', 'orf9c', 'orf10']	[5, 3, 4, 4, 4, 4, 4, 5, 3, 3, 3, 4, 3, 3, 5, 4, 3, 4, 2, 4, 2, 5]	-	-
25	ABHD17A	ENSG00000129968	Head/Tail	2	nsp13	0.0128205	0.303691	0.000140604	0.00142999	0.000153311	139.538	0.0074847	9.8477e-05	11	['E', 'M', 'N', 'S', 'nsp1', 'nsp2', 'nsp4', 'nsp5_C145A', 'nsp7', 'nsp8', 'nsp9', 'nsp10', 'nsp12', 'nsp13', 'nsp14', 'nsp15', 'orf3a', 'orf3b', 'orf8', 'orf9b', 'orf9c', 'orf10']	[4, 3, 3, 4, 3, 3, 4, 4, 3, 3, 3, 4, 3, 2, 4, 4, 4, 5, 3, 3, 4, 4]	-	-
26	ABHD4	ENSG00000100439	Head	2	M	0.030303	0.270248	3.60966e-05	0.00131999	4.74613e-05	40.3333	0.000406762	9.29132e-05	10	['E', 'M', 'N', 'S', 'nsp1', 'nsp2', 'nsp4', 'nsp5_C145A', 'nsp7', 'nsp8', 'nsp9', 'nsp10', 'nsp12', 'nsp13', 'nsp14', 'nsp15', 'orf3a', 'orf3b', 'orf8', 'orf9b', 'orf9c', 'orf10']	[5, 2, 4, 5, 5, 5, 5, 5, 3, 4, 4, 4, 4, 4, 5, 4, 4, 3, 3, 4, 3, 5]	-	-
27	ABHD5	ENSG00000011198	Head	3	M	0.0380952	0.290378	0.000988445	0.00230998	0.00106049	37.619	0.000995238	0.000211334	12	['E', 'M', 'N', 'S', 'nsp1', 'nsp2', 'nsp4', 'nsp5_C145A', 'nsp7', 'nsp8', 'nsp9', 'nsp10', 'nsp12', 'nsp13', 'nsp14', 'nsp15', 'orf3a', 'orf3b', 'orf8', 'orf9b', 'orf9c', 'orf10']	[5, 3, 4, 4, 4, 4, 4, 4, 3, 3, 4, 4, 4, 3, 5, 4, 3, 4, 3, 4, 3, 5]	-	-
28	ABHD6	ENSG00000163686	Head/Tail	3	M	0	0.238578	4.99856e-07	0.000439996	7.58992e-07	32.25	7.78179e-05	3.77895e-05	4	['E', 'M', 'N', 'S', 'nsp1', 'nsp2', 'nsp4', 'nsp5_C145A', 'nsp7', 'nsp8', 'nsp9', 'nsp10', 'nsp12', 'nsp13', 'nsp14', 'nsp15', 'orf3a', 'orf3b', 'orf8', 'orf9b', 'orf9c', 'orf10']	[6, 3, 4, 5, 5, 4, 5, 6, 4, 5, 5, 5, 5, 4, 5, 5, 4, 5, 4, 4, 4, 6]	-	-
29	ABHD8	ENSG00000127220	Head/Tail	3	N	0	0.259162	1.863e-07	0.000219998	1.98818e-07	51	0.000390995	2.91952e-05	2	['E', 'M', 'N', 'S', 'nsp1', 'nsp2', 'nsp4', 'nsp5_C145A', 'nsp7', 'nsp8', 'nsp9', 'nsp10', 'nsp12', 'nsp13', 'nsp14', 'nsp15', 'orf3a', 'orf3b', 'orf8', 'orf9b', 'orf9c', 'orf10']	[5, 4, 3, 4, 4, 4, 5, 5, 4, 4, 4, 5, 3, 3, 4, 4, 4, 6, 4, 4, 4, 5]	-	-
30	ABI1	ENSG00000136754	Control hub	3	M	0.0608466	0.307542	0.000153136	0.00307997	0.000192369	64.9643	0.00817209	0.000196913	17	['E', 'M', 'N', 'S', 'nsp1', 'nsp2', 'nsp4', 'nsp5_C145A', 'nsp7', 'nsp8', 'nsp9', 'nsp10', 'nsp12', 'nsp13', 'nsp14', 'nsp15', 'orf3a', 'orf3b', 'orf8', 'orf9b', 'orf9c', 'orf10']	[4, 3, 4, 4, 3, 4, 4, 5, 4, 3, 3, 3, 3, 3, 4, 4, 4, 5, 4, 4, 4, 4]	-	-
31	ABI2	ENSG00000138443	Control hub	2	M	0.0489909	0.367959	0.00912119	0.0207898	0.00869266	66.2751	0.0516336	0.00123293	28	['E', 'M', 'N', 'S', 'nsp1', 'nsp2', 'nsp4', 'nsp5_C145A', 'nsp7', 'nsp8', 'nsp9', 'nsp10', 'nsp12', 'nsp13', 'nsp14', 'nsp15', 'orf3a', 'orf3b', 'orf8', 'orf9b', 'orf9c', 'orf10']	[4, 2, 3, 4, 3, 3, 3, 4, 3, 3, 2, 3, 3, 2, 4, 3, 3, 4, 3, 3, 3, 4]	-	-
32	ABI3	ENSG00000108798	Control hub	2	nsp9	0.0571185	0.331762	0.0020534	0.00780992	0.00215471	54.0141	0.015178	0.000463502	23	['E', 'M', 'N', 'S', 'nsp1', 'nsp2', 'nsp4', 'nsp5_C145A', 'nsp7', 'nsp8', 'nsp9', 'nsp10', 'nsp12', 'nsp13', 'nsp14', 'nsp15', 'orf3a', 'orf3b', 'orf8', 'orf9b', 'orf9c', 'orf10']	[4, 3, 4, 4, 3, 3, 4, 4, 3, 3, 2, 4, 3, 3, 4, 3, 3, 5, 3, 3, 3, 4]	-	-
33	ABITRAM	ENSG00000119328	Head	3	M	0	0.262116	2.6373e-05	0.000439996	4.30725e-05	44	0.000513013	5.52109e-05	4	['E', 'M', 'N', 'S', 'nsp1', 'nsp2', 'nsp4', 'nsp5_C145A', 'nsp7', 'nsp8', 'nsp9', 'nsp10', 'nsp12', 'nsp13', 'nsp14', 'nsp15', 'orf3a', 'orf3b', 'orf8', 'orf9b', 'orf9c', 'orf10']	[4, 3, 4, 3, 4, 4, 4, 5, 5, 4, 4, 4, 4, 4, 5, 4, 4, 5, 4, 4, 4, 5]	-	-
34	ABL1	ENSG00000097007	Head/Tail	3	M	0	0.279049	1.56429e-05	0.000219998	1.64578e-05	231	0.00151017	2.70352e-05	2	['E', 'M', 'N', 'S', 'nsp1', 'nsp2', 'nsp4', 'nsp5_C145A', 'nsp7', 'nsp8', 'nsp9', 'nsp10', 'nsp12', 'nsp13', 'nsp14', 'nsp15', 'orf3a', 'orf3b', 'orf8', 'orf9b', 'orf9c', 'orf10']	[5, 3, 4, 4, 3, 3, 4, 5, 3, 3, 4, 4, 4, 3, 4, 4, 3, 5, 4, 4, 3, 5]	12	ATP, Imatinib, Dasatinib, Nilotinib, XL228, Bosutinib, Regorafenib, Ponatinib, Fostamatinib, Brigatinib, Radotinib, Magnesium gluconate
35	ABL2	ENSG00000143322	Head	3	M	0	0.273335	1.75281e-06	0.000329997	2.40115e-06	79.6667	0.000943031	3.614e-05	3	['E', 'M', 'N', 'S', 'nsp1', 'nsp2', 'nsp4', 'nsp5_C145A', 'nsp7', 'nsp8', 'nsp9', 'nsp10', 'nsp12', 'nsp13', 'nsp14', 'nsp15', 'orf3a', 'orf3b', 'orf8', 'orf9b', 'orf9c', 'orf10']	[5, 3, 4, 5, 4, 4, 4, 5, 4, 3, 3, 4, 4, 3, 4, 4, 4, 5, 4, 4, 4, 5]	4	ATP, Dasatinib, XL228, Fostamatinib
36	ABLIM1	ENSG00000099204	Head/Tail	2	nsp13	0.0769231	0.305752	2.31229e-05	0.00153998	1.99419e-05	161	0.00862639	9.48584e-05	14	['E', 'M', 'N', 'S', 'nsp1', 'nsp2', 'nsp4', 'nsp5_C145A', 'nsp7', 'nsp8', 'nsp9', 'nsp10', 'nsp12', 'nsp13', 'nsp14', 'nsp15', 'orf3a', 'orf3b', 'orf8', 'orf9b', 'orf9c', 'orf10']	[4, 3, 4, 4, 3, 3, 4, 5, 3, 3, 3, 3, 3, 2, 3, 4, 4, 5, 3, 3, 4, 4]	-	-
37	ABLIM2	ENSG00000163995	Tail	3	nsp7	0	0.22857	0.000219756	0.000329997	0.000220988	6.66667	1.81509e-05	6.8169e-05	2	['E', 'M', 'N', 'S', 'nsp1', 'nsp2', 'nsp4', 'nsp5_C145A', 'nsp7', 'nsp8', 'nsp9', 'nsp10', 'nsp12', 'nsp13', 'nsp14', 'nsp15', 'orf3a', 'orf3b', 'orf8', 'orf9b', 'orf9c', 'orf10']	[5, 4, 5, 5, 5, 4, 5, 6, 3, 4, 5, 5, 5, 4, 5, 5, 5, 6, 4, 5, 4, 5]	-	-
38	ABLIM3	ENSG00000173210	Tail	3	M	0.102564	0.303152	0.000353873	0.00142999	0.000347865	104.615	0.00619865	0.000110951	11	['E', 'M', 'N', 'S', 'nsp1', 'nsp2', 'nsp4', 'nsp5_C145A', 'nsp7', 'nsp8', 'nsp9', 'nsp10', 'nsp12', 'nsp13', 'nsp14', 'nsp15', 'orf3a', 'orf3b', 'orf8', 'orf9b', 'orf9c', 'orf10']	[5, 3, 3, 4, 4, 4, 4, 5, 3, 3, 3, 4, 3, 3, 4, 4, 3, 5, 3, 3, 4, 4]	-	-
39	ABO	ENSG00000281879	Tail	3	nsp7	0	0.231751	1.12495e-07	0.000219998	2.45588e-07	25	2.82427e-05	2.87383e-05	2	['E', 'M', 'N', 'S', 'nsp1', 'nsp2', 'nsp4', 'nsp5_C145A', 'nsp7', 'nsp8', 'nsp9', 'nsp10', 'nsp12', 'nsp13', 'nsp14', 'nsp15', 'orf3a', 'orf3b', 'orf8', 'orf9b', 'orf9c', 'orf10']	[6, 4, 5, 6, 5, 5, 5, 5, 3, 5, 4, 5, 5, 4, 5, 5, 4, 6, 3, 5, 3, 6]	-	-
40	ABRA	ENSG00000174429	Tail	3	nsp13	0	0.258784	0	0.000109999	0	77	0.000490503	2.19903e-05	1	['E', 'M', 'N', 'S', 'nsp1', 'nsp2', 'nsp4', 'nsp5_C145A', 'nsp7', 'nsp8', 'nsp9', 'nsp10', 'nsp12', 'nsp13', 'nsp14', 'nsp15', 'orf3a', 'orf3b', 'orf8', 'orf9b', 'orf9c', 'orf10']	[5, 4, 4, 4, 4, 4, 4, 5, 4, 4, 4, 4, 4, 3, 4, 4, 4, 5, 3, 4, 4, 5]	-	-
41	ABRAXAS2	ENSG00000165660	Head/Tail	4	N	0	0.227954	0	0.000109999	0	15	4.29829e-05	2.36204e-05	1	['E', 'M', 'N', 'S', 'nsp1', 'nsp2', 'nsp4', 'nsp5_C145A', 'nsp7', 'nsp8', 'nsp9', 'nsp10', 'nsp12', 'nsp13', 'nsp14', 'nsp15', 'orf3a', 'orf3b', 'orf8', 'orf9b', 'orf9c', 'orf10']	[5, 5, 4, 5, 5, 4, 5, 6, 5, 4, 5, 5, 4, 4, 5, 4, 5, 6, 4, 5, 4, 6]	-	-
42	ABT1	ENSG00000146109	Head	3	M	0.153846	0.309796	7.74302e-05	0.00142999	7.63418e-05	124	0.00539616	9.36196e-05	13	['E', 'M', 'N', 'S', 'nsp1', 'nsp2', 'nsp4', 'nsp5_C145A', 'nsp7', 'nsp8', 'nsp9', 'nsp10', 'nsp12', 'nsp13', 'nsp14', 'nsp15', 'orf3a', 'orf3b', 'orf8', 'orf9b', 'orf9c', 'orf10']	[4, 3, 3, 4, 4, 3, 4, 5, 3, 3, 3, 3, 3, 3, 4, 3, 4, 5, 4, 3, 4, 4]	-	-
43	ABTB1	ENSG00000114626	Tail	4	nsp8	0	0.223218	2.50631e-05	0.000329997	4.18416e-05	9.66667	3.04404e-05	6.18986e-05	2	['E', 'M', 'N', 'S', 'nsp1', 'nsp2', 'nsp4', 'nsp5_C145A', 'nsp7', 'nsp8', 'nsp9', 'nsp10', 'nsp12', 'nsp13', 'nsp14', 'nsp15', 'orf3a', 'orf3b', 'orf8', 'orf9b', 'orf9c', 'orf10']	[5, 5, 5, 5, 5, 5, 5, 6, 5, 4, 5, 5, 4, 5, 6, 5, 5, 6, 5, 5, 5, 6]	-	-
44	ACAA1	ENSG00000060971	Head	4	E	0	0.244028	2.66564e-06	0.000219998	3.33318e-06	33	0.000128623	3.52227e-05	2	['E', 'M', 'N', 'S', 'nsp1', 'nsp2', 'nsp4', 'nsp5_C145A', 'nsp7', 'nsp8', 'nsp9', 'nsp10', 'nsp12', 'nsp13', 'nsp14', 'nsp15', 'orf3a', 'orf3b', 'orf8', 'orf9b', 'orf9c', 'orf10']	[4, 4, 4, 5, 5, 5, 5, 5, 5, 4, 4, 4, 4, 4, 5, 5, 5, 6, 4, 4, 4, 5]	2	Trimetazidine, Vayarin
45	ACACA	ENSG00000275176	Head/Tail	3	nsp7	0	0.23424	7.3018e-07	0.000329997	9.11529e-07	31	4.93074e-05	4.3445e-05	3	['E', 'M', 'N', 'S', 'nsp1', 'nsp2', 'nsp4', 'nsp5_C145A', 'nsp7', 'nsp8', 'nsp9', 'nsp10', 'nsp12', 'nsp13', 'nsp14', 'nsp15', 'orf3a', 'orf3b', 'orf8', 'orf9b', 'orf9c', 'orf10']	[6, 4, 5, 5, 5, 5, 5, 5, 3, 5, 4, 4, 4, 4, 5, 5, 4, 5, 4, 4, 4, 5]	1	Biotin
46	ACAD11	ENSG00000240303	Tail	4	nsp8	0	0.204967	0	0.000109999	0	5	6.52291e-06	2.91894e-05	1	['E', 'M', 'N', 'S', 'nsp1', 'nsp2', 'nsp4', 'nsp5_C145A', 'nsp7', 'nsp8', 'nsp9', 'nsp10', 'nsp12', 'nsp13', 'nsp14', 'nsp15', 'orf3a', 'orf3b', 'orf8', 'orf9b', 'orf9c', 'orf10']	[6, 5, 5, 6, 5, 5, 6, 7, 5, 4, 5, 6, 4, 4, 6, 5, 5, 7, 5, 5, 5, 6]	-	-
47	ACADL	ENSG00000115361	Head/Tail	4	M	0	0.224944	0	0.000109999	0	29	0.00013635	2.2116e-05	1	['E', 'M', 'N', 'S', 'nsp1', 'nsp2', 'nsp4', 'nsp5_C145A', 'nsp7', 'nsp8', 'nsp9', 'nsp10', 'nsp12', 'nsp13', 'nsp14', 'nsp15', 'orf3a', 'orf3b', 'orf8', 'orf9b', 'orf9c', 'orf10']	[6, 4, 5, 5, 5, 4, 5, 6, 4, 4, 4, 5, 5, 5, 5, 5, 5, 6, 4, 5, 5, 5]	-	-
48	ACADVL	ENSG00000072778	Head	4	nsp8	0	0.222246	0	0.000109999	0	3	2.0174e-05	3.70606e-05	1	['E', 'M', 'N', 'S', 'nsp1', 'nsp2', 'nsp4', 'nsp5_C145A', 'nsp7', 'nsp8', 'nsp9', 'nsp10', 'nsp12', 'nsp13', 'nsp14', 'nsp15', 'orf3a', 'orf3b', 'orf8', 'orf9b', 'orf9c', 'orf10']	[5, 5, 5, 5, 5, 5, 5, 6, 5, 4, 5, 5, 5, 4, 6, 4, 5, 6, 5, 5, 4, 5]	-	-
49	ACAP1	ENSG00000288169	Head	3	nsp13	0	0.255882	1.30475e-05	0.000549995	2.20851e-05	24.6	0.000454427	5.62522e-05	4	['E', 'M', 'N', 'S', 'nsp1', 'nsp2', 'nsp4', 'nsp5_C145A', 'nsp7', 'nsp8', 'nsp9', 'nsp10', 'nsp12', 'nsp13', 'nsp14', 'nsp15', 'orf3a', 'orf3b', 'orf8', 'orf9b', 'orf9c', 'orf10']	[5, 4, 4, 5, 4, 4, 4, 5, 4, 4, 4, 4, 4, 3, 4, 4, 5, 6, 4, 4, 5, 5]	-	-
50	ACAT2	ENSG00000120437	Druggable Control hub	3	M	0	0.28962	2.29914e-06	0.000549995	2.23156e-06	113	0.00199302	4.31539e-05	3	['E', 'M', 'N', 'S', 'nsp1', 'nsp2', 'nsp4', 'nsp5_C145A', 'nsp7', 'nsp8', 'nsp9', 'nsp10', 'nsp12', 'nsp13', 'nsp14', 'nsp15', 'orf3a', 'orf3b', 'orf8', 'orf9b', 'orf9c', 'orf10']	[5, 3, 3, 4, 4, 4, 4, 4, 4, 3, 3, 4, 3, 3, 4, 4, 4, 4, 3, 3, 4, 4]	1	Coenzyme A
51	ACBD4	ENSG00000181513	Head/Tail	3	M	0	0.302151	1.13705e-05	0.000659993	9.3336e-06	210.833	0.0035365	5.42816e-05	6	['E', 'M', 'N', 'S', 'nsp1', 'nsp2', 'nsp4', 'nsp5_C145A', 'nsp7', 'nsp8', 'nsp9', 'nsp10', 'nsp12', 'nsp13', 'nsp14', 'nsp15', 'orf3a', 'orf3b', 'orf8', 'orf9b', 'orf9c', 'orf10']	[4, 3, 4, 4, 3, 3, 4, 5, 4, 3, 4, 4, 3, 3, 5, 3, 4, 5, 4, 4, 3, 4]	-	-
52	ACBD5	ENSG00000107897	Head/Tail	3	M	0	0.243086	3.9654e-07	0.000439996	5.67882e-07	36.25	8.52608e-05	3.64798e-05	4	['E', 'M', 'N', 'S', 'nsp1', 'nsp2', 'nsp4', 'nsp5_C145A', 'nsp7', 'nsp8', 'nsp9', 'nsp10', 'nsp12', 'nsp13', 'nsp14', 'nsp15', 'orf3a', 'orf3b', 'orf8', 'orf9b', 'orf9c', 'orf10']	[6, 3, 5, 5, 5, 5, 5, 6, 3, 4, 4, 5, 5, 4, 5, 5, 4, 5, 3, 5, 4, 6]	-	-
53	ACBD6	ENSG00000230124	Tail	5	nsp9	0	0.172415	0.000217384	0.000219998	0.000217384	1.5	1.39202e-07	0.000103479	1	['E', 'M', 'N', 'S', 'nsp1', 'nsp2', 'nsp4', 'nsp5_C145A', 'nsp7', 'nsp8', 'nsp9', 'nsp10', 'nsp12', 'nsp13', 'nsp14', 'nsp15', 'orf3a', 'orf3b', 'orf8', 'orf9b', 'orf9c', 'orf10']	[7, 6, 6, 7, 6, 6, 6, 7, 6, 6, 5, 6, 6, 5, 7, 6, 6, 7, 6, 6, 6, 7]	-	-
54	ACBD7	ENSG00000176244	Head/Tail	3	S	0	0.261992	3.70206e-06	0.000219998	4.74863e-06	95.5	0.000549279	3.18216e-05	2	['E', 'M', 'N', 'S', 'nsp1', 'nsp2', 'nsp4', 'nsp5_C145A', 'nsp7', 'nsp8', 'nsp9', 'nsp10', 'nsp12', 'nsp13', 'nsp14', 'nsp15', 'orf3a', 'orf3b', 'orf8', 'orf9b', 'orf9c', 'orf10']	[4, 4, 4, 3, 4, 4, 4, 5, 4, 4, 3, 4, 3, 3, 5, 4, 5, 5, 4, 4, 4, 5]	-	-
55	ACCS	ENSG00000110455	Head	3	nsp13	0	0.251674	3.4653e-06	0.000439996	6.61654e-06	13.75	0.000324999	4.53393e-05	2	['E', 'M', 'N', 'S', 'nsp1', 'nsp2', 'nsp4', 'nsp5_C145A', 'nsp7', 'nsp8', 'nsp9', 'nsp10', 'nsp12', 'nsp13', 'nsp14', 'nsp15', 'orf3a', 'orf3b', 'orf8', 'orf9b', 'orf9c', 'orf10']	[5, 4, 4, 4, 4, 4, 5, 5, 4, 4, 4, 5, 4, 3, 4, 4, 4, 6, 4, 4, 4, 5]	-	-
56	ACD	ENSG00000102977	Control hub	3	M	0	0.274944	0.000310365	0.000329997	0.000316857	123.333	0.00096451	7.6928e-05	2	['E', 'M', 'N', 'S', 'nsp1', 'nsp2', 'nsp4', 'nsp5_C145A', 'nsp7', 'nsp8', 'nsp9', 'nsp10', 'nsp12', 'nsp13', 'nsp14', 'nsp15', 'orf3a', 'orf3b', 'orf8', 'orf9b', 'orf9c', 'orf10']	[5, 3, 3, 4, 4, 4, 5, 4, 4, 3, 4, 4, 4, 3, 4, 4, 4, 4, 4, 3, 4, 5]	-	-
57	ACER1	ENSG00000167769	Head/Tail	3	nsp10	0	0.237639	0	0.000109999	0	23	5.00446e-05	2.48071e-05	1	['E', 'M', 'N', 'S', 'nsp1', 'nsp2', 'nsp4', 'nsp5_C145A', 'nsp7', 'nsp8', 'nsp9', 'nsp10', 'nsp12', 'nsp13', 'nsp14', 'nsp15', 'orf3a', 'orf3b', 'orf8', 'orf9b', 'orf9c', 'orf10']	[5, 4, 5, 5, 5, 4, 5, 6, 4, 4, 5, 3, 5, 4, 5, 4, 5, 6, 4, 4, 4, 5]	-	-
58	ACER2	ENSG00000177076	Head/Tail	3	nsp10	0	0.237639	0	0.000109999	0	23	5.00446e-05	2.48071e-05	1	['E', 'M', 'N', 'S', 'nsp1', 'nsp2', 'nsp4', 'nsp5_C145A', 'nsp7', 'nsp8', 'nsp9', 'nsp10', 'nsp12', 'nsp13', 'nsp14', 'nsp15', 'orf3a', 'orf3b', 'orf8', 'orf9b', 'orf9c', 'orf10']	[5, 4, 5, 5, 5, 4, 5, 6, 4, 4, 5, 3, 5, 4, 5, 4, 5, 6, 4, 4, 4, 5]	-	-
59	ACKR2	ENSG00000144648	Head	3	M	0.0952381	0.238366	1.53248e-06	0.000769992	1.98679e-06	40.8571	0.000106571	5.39901e-05	7	['E', 'M', 'N', 'S', 'nsp1', 'nsp2', 'nsp4', 'nsp5_C145A', 'nsp7', 'nsp8', 'nsp9', 'nsp10', 'nsp12', 'nsp13', 'nsp14', 'nsp15', 'orf3a', 'orf3b', 'orf8', 'orf9b', 'orf9c', 'orf10']	[6, 3, 4, 5, 5, 4, 5, 6, 3, 5, 5, 5, 5, 5, 5, 5, 3, 5, 4, 4, 3, 5]	-	-
60	ACMSD	ENSG00000153086	Head/Tail	3	M	0.333333	0.274434	7.34585e-06	0.000329997	8.34671e-06	123.333	0.00106523	3.6663e-05	3	['E', 'M', 'N', 'S', 'nsp1', 'nsp2', 'nsp4', 'nsp5_C145A', 'nsp7', 'nsp8', 'nsp9', 'nsp10', 'nsp12', 'nsp13', 'nsp14', 'nsp15', 'orf3a', 'orf3b', 'orf8', 'orf9b', 'orf9c', 'orf10']	[5, 3, 4, 5, 4, 3, 4, 3, 4, 4, 3, 4, 4, 3, 5, 4, 4, 5, 4, 4, 3, 4]	-	-
61	ACOT11	ENSG00000162390	Tail	2	nsp8	0.0555556	0.288725	4.43264e-05	0.00098999	7.04916e-05	77	0.00263999	8.08701e-05	8	['E', 'M', 'N', 'S', 'nsp1', 'nsp2', 'nsp4', 'nsp5_C145A', 'nsp7', 'nsp8', 'nsp9', 'nsp10', 'nsp12', 'nsp13', 'nsp14', 'nsp15', 'orf3a', 'orf3b', 'orf8', 'orf9b', 'orf9c', 'orf10']	[4, 3, 4, 4, 4, 4, 3, 4, 4, 2, 3, 4, 3, 3, 4, 4, 4, 5, 4, 4, 3, 5]	-	-
62	ACOT12	ENSG00000172497	Control hub	3	nsp2	0.0277778	0.303878	6.09344e-05	0.00120999	6.42182e-05	118.273	0.00342871	8.69063e-05	8	['E', 'M', 'N', 'S', 'nsp1', 'nsp2', 'nsp4', 'nsp5_C145A', 'nsp7', 'nsp8', 'nsp9', 'nsp10', 'nsp12', 'nsp13', 'nsp14', 'nsp15', 'orf3a', 'orf3b', 'orf8', 'orf9b', 'orf9c', 'orf10']	[4, 4, 4, 4, 4, 3, 4, 5, 3, 3, 4, 3, 3, 3, 5, 3, 4, 5, 3, 4, 3, 4]	-	-
63	ACOT13	ENSG00000112304	Head/Tail	3	M	0	0.289111	6.03005e-06	0.000329997	6.55995e-06	179.667	0.00146295	3.71483e-05	3	['E', 'M', 'N', 'S', 'nsp1', 'nsp2', 'nsp4', 'nsp5_C145A', 'nsp7', 'nsp8', 'nsp9', 'nsp10', 'nsp12', 'nsp13', 'nsp14', 'nsp15', 'orf3a', 'orf3b', 'orf8', 'orf9b', 'orf9c', 'orf10']	[5, 3, 3, 4, 4, 4, 4, 4, 3, 3, 3, 3, 3, 3, 4, 4, 4, 4, 4, 3, 4, 4]	-	-
64	ACOT7	ENSG00000097021	Head	3	M	0.0367647	0.304274	0.000336001	0.00186998	0.000367601	75.4706	0.00348545	0.000140125	11	['E', 'M', 'N', 'S', 'nsp1', 'nsp2', 'nsp4', 'nsp5_C145A', 'nsp7', 'nsp8', 'nsp9', 'nsp10', 'nsp12', 'nsp13', 'nsp14', 'nsp15', 'orf3a', 'orf3b', 'orf8', 'orf9b', 'orf9c', 'orf10']	[4, 3, 4, 4, 4, 4, 4, 5, 4, 3, 3, 4, 3, 3, 4, 3, 4, 5, 3, 3, 4, 4]	-	-
65	ACOT8	ENSG00000101473	Head/Tail	3	nsp2	0	0.27531	2.512e-05	0.000439996	3.66413e-05	91.25	0.000922101	4.83137e-05	4	['E', 'M', 'N', 'S', 'nsp1', 'nsp2', 'nsp4', 'nsp5_C145A', 'nsp7', 'nsp8', 'nsp9', 'nsp10', 'nsp12', 'nsp13', 'nsp14', 'nsp15', 'orf3a', 'orf3b', 'orf8', 'orf9b', 'orf9c', 'orf10']	[4, 4, 4, 4, 4, 3, 4, 5, 4, 3, 4, 4, 4, 3, 5, 4, 4, 5, 4, 4, 4, 4]	-	-
66	ACOX2	ENSG00000168306	Head/Tail	3	orf9b	0	0.235283	0	0.000109999	0	25	7.05868e-05	2.58032e-05	1	['E', 'M', 'N', 'S', 'nsp1', 'nsp2', 'nsp4', 'nsp5_C145A', 'nsp7', 'nsp8', 'nsp9', 'nsp10', 'nsp12', 'nsp13', 'nsp14', 'nsp15', 'orf3a', 'orf3b', 'orf8', 'orf9b', 'orf9c', 'orf10']	[5, 4, 4, 5, 5, 5, 5, 5, 5, 4, 4, 5, 4, 4, 5, 4, 5, 5, 4, 3, 5, 5]	-	-
67	ACP1	ENSG00000143727	Head/Tail	4	M	0	0.216791	0	0.000109999	0	8	1.93465e-05	2.55589e-05	1	['E', 'M', 'N', 'S', 'nsp1', 'nsp2', 'nsp4', 'nsp5_C145A', 'nsp7', 'nsp8', 'nsp9', 'nsp10', 'nsp12', 'nsp13', 'nsp14', 'nsp15', 'orf3a', 'orf3b', 'orf8', 'orf9b', 'orf9c', 'orf10']	[5, 4, 4, 5, 5, 5, 5, 6, 5, 4, 5, 5, 5, 4, 5, 5, 5, 6, 5, 5, 5, 5]	1	Adenine
68	ACSF2	ENSG00000167107	Head/Tail	3	M	0.0588235	0.279876	0.000167609	0.00197998	0.000181722	59.3333	0.000660298	0.000137489	11	['E', 'M', 'N', 'S', 'nsp1', 'nsp2', 'nsp4', 'nsp5_C145A', 'nsp7', 'nsp8', 'nsp9', 'nsp10', 'nsp12', 'nsp13', 'nsp14', 'nsp15', 'orf3a', 'orf3b', 'orf8', 'orf9b', 'orf9c', 'orf10']	[5, 3, 4, 5, 5, 5, 5, 5, 3, 4, 4, 4, 4, 4, 5, 4, 3, 4, 3, 4, 3, 5]	-	-
69	ACSF3	ENSG00000176715	Tail	3	M	0.1	0.280575	2.55723e-05	0.000549995	4.00967e-05	140	0.00285259	5.55373e-05	4	['E', 'M', 'N', 'S', 'nsp1', 'nsp2', 'nsp4', 'nsp5_C145A', 'nsp7', 'nsp8', 'nsp9', 'nsp10', 'nsp12', 'nsp13', 'nsp14', 'nsp15', 'orf3a', 'orf3b', 'orf8', 'orf9b', 'orf9c', 'orf10']	[5, 3, 4, 4, 4, 3, 4, 4, 3, 4, 3, 4, 3, 3, 5, 4, 5, 5, 3, 3, 3, 5]	-	-
70	ACSL5	ENSG00000197142	Tail	2	orf9c	0.0606061	0.26836	4.03516e-05	0.00131999	4.04938e-05	104.083	0.000520228	8.52056e-05	11	['E', 'M', 'N', 'S', 'nsp1', 'nsp2', 'nsp4', 'nsp5_C145A', 'nsp7', 'nsp8', 'nsp9', 'nsp10', 'nsp12', 'nsp13', 'nsp14', 'nsp15', 'orf3a', 'orf3b', 'orf8', 'orf9b', 'orf9c', 'orf10']	[5, 3, 3, 4, 4, 4, 5, 5, 3, 4, 4, 5, 4, 4, 5, 4, 3, 4, 3, 4, 2, 5]	-	-
71	ACSL6	ENSG00000164398	Head	3	nsp4	0	0.25892	3.29796e-06	0.000219998	8.08135e-06	77.5	0.000589283	3.51944e-05	2	['E', 'M', 'N', 'S', 'nsp1', 'nsp2', 'nsp4', 'nsp5_C145A', 'nsp7', 'nsp8', 'nsp9', 'nsp10', 'nsp12', 'nsp13', 'nsp14', 'nsp15', 'orf3a', 'orf3b', 'orf8', 'orf9b', 'orf9c', 'orf10']	[5, 4, 4, 5, 4, 4, 3, 4, 4, 3, 4, 4, 4, 3, 4, 4, 4, 5, 4, 4, 4, 5]	-	-
72	ACSM1	ENSG00000166743	Head/Tail	3	M	0	0.2811	1.98285e-05	0.000549995	2.18771e-05	100.4	0.00160642	4.87787e-05	5	['E', 'M', 'N', 'S', 'nsp1', 'nsp2', 'nsp4', 'nsp5_C145A', 'nsp7', 'nsp8', 'nsp9', 'nsp10', 'nsp12', 'nsp13', 'nsp14', 'nsp15', 'orf3a', 'orf3b', 'orf8', 'orf9b', 'orf9c', 'orf10']	[5, 3, 4, 5, 3, 4, 4, 5, 4, 4, 4, 4, 3, 3, 5, 4, 4, 5, 4, 4, 3, 5]	-	-
73	ACSM2B	ENSG00000066813	Head/Tail	3	nsp5_C145A	0	0.249432	0	0.000109999	0	101	0.000187626	2.47862e-05	1	['E', 'M', 'N', 'S', 'nsp1', 'nsp2', 'nsp4', 'nsp5_C145A', 'nsp7', 'nsp8', 'nsp9', 'nsp10', 'nsp12', 'nsp13', 'nsp14', 'nsp15', 'orf3a', 'orf3b', 'orf8', 'orf9b', 'orf9c', 'orf10']	[6, 4, 4, 5, 4, 4, 4, 3, 5, 4, 4, 4, 4, 4, 5, 4, 5, 5, 4, 4, 3, 5]	-	-
74	ACSS1	ENSG00000154930	Head/Tail	3	nsp7	1	0.289205	0	0.000219998	0	370.5	0.00171985	3.1986e-05	2	['E', 'M', 'N', 'S', 'nsp1', 'nsp2', 'nsp4', 'nsp5_C145A', 'nsp7', 'nsp8', 'nsp9', 'nsp10', 'nsp12', 'nsp13', 'nsp14', 'nsp15', 'orf3a', 'orf3b', 'orf8', 'orf9b', 'orf9c', 'orf10']	[4, 4, 4, 4, 4, 4, 4, 5, 3, 3, 4, 4, 4, 3, 5, 3, 4, 5, 4, 4, 3, 4]	2	Adenosine phosphate, ATP
75	ACTB	ENSG00000075624	Head	3	M	0.309091	0.295659	0.000232752	0.00142999	0.000236909	68.5385	0.00241014	0.000118089	6	['E', 'M', 'N', 'S', 'nsp1', 'nsp2', 'nsp4', 'nsp5_C145A', 'nsp7', 'nsp8', 'nsp9', 'nsp10', 'nsp12', 'nsp13', 'nsp14', 'nsp15', 'orf3a', 'orf3b', 'orf8', 'orf9b', 'orf9c', 'orf10']	[5, 3, 3, 4, 4, 4, 4, 4, 3, 3, 4, 3, 4, 3, 4, 4, 4, 4, 4, 3, 4, 5]	1	Phenethyl Isothiocyanate
76	ACTG1	ENSG00000184009	Tail	3	M	0.305556	0.288772	0.000117518	0.00120999	0.000129268	58.6364	0.00177442	0.000100772	5	['E', 'M', 'N', 'S', 'nsp1', 'nsp2', 'nsp4', 'nsp5_C145A', 'nsp7', 'nsp8', 'nsp9', 'nsp10', 'nsp12', 'nsp13', 'nsp14', 'nsp15', 'orf3a', 'orf3b', 'orf8', 'orf9b', 'orf9c', 'orf10']	[5, 3, 3, 4, 4, 4, 4, 4, 3, 3, 4, 3, 4, 3, 4, 4, 4, 4, 4, 3, 4, 5]	1	Copper
77	ACTL6A	ENSG00000136518	Head/Tail	3	nsp13	0	0.244917	0	0.000109999	0	99	0.000118329	2.73064e-05	1	['E', 'M', 'N', 'S', 'nsp1', 'nsp2', 'nsp4', 'nsp5_C145A', 'nsp7', 'nsp8', 'nsp9', 'nsp10', 'nsp12', 'nsp13', 'nsp14', 'nsp15', 'orf3a', 'orf3b', 'orf8', 'orf9b', 'orf9c', 'orf10']	[5, 4, 4, 5, 5, 4, 5, 4, 4, 4, 4, 4, 4, 3, 4, 4, 5, 6, 4, 5, 4, 5]	-	-
78	ACTL8	ENSG00000117148	Head/Tail	3	M	0	0.221028	0	0.000109999	0	16	8.98159e-06	2.50308e-05	1	['E', 'M', 'N', 'S', 'nsp1', 'nsp2', 'nsp4', 'nsp5_C145A', 'nsp7', 'nsp8', 'nsp9', 'nsp10', 'nsp12', 'nsp13', 'nsp14', 'nsp15', 'orf3a', 'orf3b', 'orf8', 'orf9b', 'orf9c', 'orf10']	[6, 3, 5, 6, 5, 5, 4, 6, 5, 5, 5, 5, 5, 4, 5, 5, 5, 6, 4, 5, 4, 5]	-	-
79	ACTL9	ENSG00000181786	Head/Tail	3	nsp12	0	0.244371	0	0.000109999	0	53	0.000177843	2.27868e-05	1	['E', 'M', 'N', 'S', 'nsp1', 'nsp2', 'nsp4', 'nsp5_C145A', 'nsp7', 'nsp8', 'nsp9', 'nsp10', 'nsp12', 'nsp13', 'nsp14', 'nsp15', 'orf3a', 'orf3b', 'orf8', 'orf9b', 'orf9c', 'orf10']	[5, 4, 5, 5, 4, 4, 5, 6, 4, 4, 4, 5, 3, 4, 4, 4, 5, 6, 4, 5, 5, 5]	-	-
80	ACTN1	ENSG00000072110	Head	3	M	0.0619048	0.304493	0.000457133	0.00252997	0.000536587	52.6087	0.00387322	0.000187492	11	['E', 'M', 'N', 'S', 'nsp1', 'nsp2', 'nsp4', 'nsp5_C145A', 'nsp7', 'nsp8', 'nsp9', 'nsp10', 'nsp12', 'nsp13', 'nsp14', 'nsp15', 'orf3a', 'orf3b', 'orf8', 'orf9b', 'orf9c', 'orf10']	[5, 3, 4, 4, 3, 3, 4, 3, 4, 3, 3, 3, 3, 3, 4, 4, 4, 4, 3, 3, 3, 4]	2	Human calcitonin, Copper
81	ACTN2	ENSG00000077522	Control hub	3	M	0.00865801	0.300321	0.000354532	0.00263997	0.000399673	48.3333	0.00536403	0.000188145	11	['E', 'M', 'N', 'S', 'nsp1', 'nsp2', 'nsp4', 'nsp5_C145A', 'nsp7', 'nsp8', 'nsp9', 'nsp10', 'nsp12', 'nsp13', 'nsp14', 'nsp15', 'orf3a', 'orf3b', 'orf8', 'orf9b', 'orf9c', 'orf10']	[5, 3, 3, 4, 4, 4, 4, 4, 4, 3, 4, 3, 3, 3, 4, 4, 4, 4, 4, 3, 4, 4]	-	-
82	ACTN3	ENSG00000248746	Tail	2	nsp1	0.0423529	0.329826	0.0010003	0.00582994	0.0010279	64.6981	0.013147	0.000357084	22	['E', 'M', 'N', 'S', 'nsp1', 'nsp2', 'nsp4', 'nsp5_C145A', 'nsp7', 'nsp8', 'nsp9', 'nsp10', 'nsp12', 'nsp13', 'nsp14', 'nsp15', 'orf3a', 'orf3b', 'orf8', 'orf9b', 'orf9c', 'orf10']	[4, 3, 3, 4, 2, 3, 3, 4, 3, 3, 3, 3, 3, 3, 3, 4, 4, 4, 3, 3, 4, 4]	-	-
83	ACTN4	ENSG00000282844	Control hub	3	M	0.107143	0.289989	3.39706e-05	0.000879991	5.21005e-05	69.125	0.00203596	7.23092e-05	6	['E', 'M', 'N', 'S', 'nsp1', 'nsp2', 'nsp4', 'nsp5_C145A', 'nsp7', 'nsp8', 'nsp9', 'nsp10', 'nsp12', 'nsp13', 'nsp14', 'nsp15', 'orf3a', 'orf3b', 'orf8', 'orf9b', 'orf9c', 'orf10']	[5, 3, 4, 4, 3, 4, 4, 4, 4, 3, 3, 4, 3, 3, 4, 4, 4, 4, 3, 3, 4, 4]	-	-
84	ACTR10	ENSG00000131966	Head	3	M	0	0.27912	5.53873e-06	0.000439996	8.16649e-06	119.25	0.00204875	4.29327e-05	4	['E', 'M', 'N', 'S', 'nsp1', 'nsp2', 'nsp4', 'nsp5_C145A', 'nsp7', 'nsp8', 'nsp9', 'nsp10', 'nsp12', 'nsp13', 'nsp14', 'nsp15', 'orf3a', 'orf3b', 'orf8', 'orf9b', 'orf9c', 'orf10']	[5, 3, 4, 4, 3, 3, 4, 5, 3, 3, 4, 4, 3, 3, 4, 4, 5, 5, 4, 4, 4, 5]	-	-
85	ACTR5	ENSG00000101442	Head	4	M	0	0.232918	0	0.000109999	0	31	8.71386e-05	2.35614e-05	1	['E', 'M', 'N', 'S', 'nsp1', 'nsp2', 'nsp4', 'nsp5_C145A', 'nsp7', 'nsp8', 'nsp9', 'nsp10', 'nsp12', 'nsp13', 'nsp14', 'nsp15', 'orf3a', 'orf3b', 'orf8', 'orf9b', 'orf9c', 'orf10']	[5, 4, 4, 5, 5, 4, 5, 5, 5, 4, 4, 4, 4, 4, 4, 4, 5, 6, 4, 4, 5, 4]	-	-
86	ACY1	ENSG00000243989	Tail	3	M	0	0.288032	0.000266083	0.00109999	0.000260088	75.9	0.00270359	8.74481e-05	6	['E', 'M', 'N', 'S', 'nsp1', 'nsp2', 'nsp4', 'nsp5_C145A', 'nsp7', 'nsp8', 'nsp9', 'nsp10', 'nsp12', 'nsp13', 'nsp14', 'nsp15', 'orf3a', 'orf3b', 'orf8', 'orf9b', 'orf9c', 'orf10']	[5, 3, 3, 4, 4, 4, 4, 4, 4, 3, 3, 4, 3, 3, 4, 3, 4, 4, 3, 3, 4, 3]	3	Aspartic acid, Acetylcysteine, Copper
87	ACY3	ENSG00000132744	Druggable Control hub	2	orf8	0.141667	0.31834	0.0004742	0.00197998	0.000495126	163.667	0.0116307	0.000148775	12	['E', 'M', 'N', 'S', 'nsp1', 'nsp2', 'nsp4', 'nsp5_C145A', 'nsp7', 'nsp8', 'nsp9', 'nsp10', 'nsp12', 'nsp13', 'nsp14', 'nsp15', 'orf3a', 'orf3b', 'orf8', 'orf9b', 'orf9c', 'orf10']	[4, 3, 4, 4, 4, 3, 4, 4, 4, 3, 3, 3, 3, 3, 4, 4, 3, 4, 2, 3, 3, 4]	1	Aspartic acid
88	ACYP2	ENSG00000170634	Head/Tail	3	nsp8	0	0.225481	9.83322e-07	0.000219998	2.16069e-06	9.5	3.14516e-05	4.50597e-05	2	['E', 'M', 'N', 'S', 'nsp1', 'nsp2', 'nsp4', 'nsp5_C145A', 'nsp7', 'nsp8', 'nsp9', 'nsp10', 'nsp12', 'nsp13', 'nsp14', 'nsp15', 'orf3a', 'orf3b', 'orf8', 'orf9b', 'orf9c', 'orf10']	[5, 4, 5, 5, 5, 4, 5, 6, 5, 3, 4, 5, 5, 4, 5, 5, 5, 6, 5, 4, 5, 5]	-	-
89	ADAL	ENSG00000168803	Head/Tail	3	S	0	0.237308	0	0.000109999	0	65	9.08912e-05	2.58605e-05	1	['E', 'M', 'N', 'S', 'nsp1', 'nsp2', 'nsp4', 'nsp5_C145A', 'nsp7', 'nsp8', 'nsp9', 'nsp10', 'nsp12', 'nsp13', 'nsp14', 'nsp15', 'orf3a', 'orf3b', 'orf8', 'orf9b', 'orf9c', 'orf10']	[5, 4, 5, 3, 5, 5, 4, 5, 5, 4, 4, 5, 4, 4, 5, 5, 5, 6, 4, 5, 4, 5]	-	-
90	ADAM12	ENSG00000148848	Head	3	M	0.463054	0.303255	1.3113e-05	0.00318997	1.37563e-05	145.655	0.0249115	0.000157788	25	['E', 'M', 'N', 'S', 'nsp1', 'nsp2', 'nsp4', 'nsp5_C145A', 'nsp7', 'nsp8', 'nsp9', 'nsp10', 'nsp12', 'nsp13', 'nsp14', 'nsp15', 'orf3a', 'orf3b', 'orf8', 'orf9b', 'orf9c', 'orf10']	[5, 3, 3, 4, 3, 3, 4, 5, 3, 3, 3, 4, 3, 3, 4, 3, 3, 5, 3, 4, 3, 3]	-	-
91	ADAM15	ENSG00000143537	Tail	2	nsp9	0.111111	0.290378	4.39743e-05	0.00098999	4.99513e-05	88.7778	0.00249759	7.51892e-05	8	['E', 'M', 'N', 'S', 'nsp1', 'nsp2', 'nsp4', 'nsp5_C145A', 'nsp7', 'nsp8', 'nsp9', 'nsp10', 'nsp12', 'nsp13', 'nsp14', 'nsp15', 'orf3a', 'orf3b', 'orf8', 'orf9b', 'orf9c', 'orf10']	[5, 4, 3, 5, 3, 4, 4, 5, 3, 4, 2, 4, 3, 3, 4, 3, 4, 5, 3, 3, 4, 4]	-	-
92	ADAM21	ENSG00000139985	Head/Tail	3	nsp7	0	0.244613	3.28444e-06	0.000219998	3.70823e-06	88	8.72711e-05	3.04248e-05	2	['E', 'M', 'N', 'S', 'nsp1', 'nsp2', 'nsp4', 'nsp5_C145A', 'nsp7', 'nsp8', 'nsp9', 'nsp10', 'nsp12', 'nsp13', 'nsp14', 'nsp15', 'orf3a', 'orf3b', 'orf8', 'orf9b', 'orf9c', 'orf10']	[5, 4, 4, 5, 5, 5, 5, 5, 3, 5, 4, 5, 4, 4, 4, 5, 4, 5, 3, 4, 4, 5]	-	-
93	ADAM28	ENSG00000042980	Head	-	-	0	0.000109999	0	0.000109999	0	1	2.58458e-35	0.000109987	1	-	-	1	Pidolic Acid
94	ADAM32	ENSG00000275594	Tail	4	M	0	0.214802	0	0.000109999	0	11	6.64754e-06	2.34971e-05	1	['E', 'M', 'N', 'S', 'nsp1', 'nsp2', 'nsp4', 'nsp5_C145A', 'nsp7', 'nsp8', 'nsp9', 'nsp10', 'nsp12', 'nsp13', 'nsp14', 'nsp15', 'orf3a', 'orf3b', 'orf8', 'orf9b', 'orf9c', 'orf10']	[6, 4, 4, 6, 5, 5, 6, 6, 5, 5, 5, 5, 5, 5, 6, 5, 4, 6, 4, 4, 4, 6]	-	-
95	ADAM33	ENSG00000149451	Control hub	2	nsp7	0.0183908	0.274808	0.000643503	0.00329997	0.000672722	40.8667	0.000796849	0.000216289	16	['E', 'M', 'N', 'S', 'nsp1', 'nsp2', 'nsp4', 'nsp5_C145A', 'nsp7', 'nsp8', 'nsp9', 'nsp10', 'nsp12', 'nsp13', 'nsp14', 'nsp15', 'orf3a', 'orf3b', 'orf8', 'orf9b', 'orf9c', 'orf10']	[5, 3, 4, 4, 4, 4, 5, 5, 2, 4, 4, 4, 4, 4, 5, 4, 3, 4, 3, 4, 3, 5]	-	-
96	ADAMTS1	ENSG00000154734	Head/Tail	1	orf8	0	0.2807	1.13091e-07	0.000219998	9.34495e-08	364.5	0.00326423	2.65195e-05	2	['E', 'M', 'N', 'S', 'nsp1', 'nsp2', 'nsp4', 'nsp5_C145A', 'nsp7', 'nsp8', 'nsp9', 'nsp10', 'nsp12', 'nsp13', 'nsp14', 'nsp15', 'orf3a', 'orf3b', 'orf8', 'orf9b', 'orf9c', 'orf10']	[5, 4, 4, 4, 4, 3, 4, 5, 3, 4, 4, 4, 3, 3, 5, 4, 3, 5, 1, 4, 3, 4]	-	-
97	ADAMTS12	ENSG00000281690	Head/Tail	3	nsp8	0.0277778	0.297682	7.87805e-05	0.00098999	8.95705e-05	103.222	0.00247639	8.30234e-05	8	['E', 'M', 'N', 'S', 'nsp1', 'nsp2', 'nsp4', 'nsp5_C145A', 'nsp7', 'nsp8', 'nsp9', 'nsp10', 'nsp12', 'nsp13', 'nsp14', 'nsp15', 'orf3a', 'orf3b', 'orf8', 'orf9b', 'orf9c', 'orf10']	[4, 4, 4, 4, 4, 4, 4, 5, 4, 3, 4, 4, 4, 3, 4, 3, 4, 5, 3, 4, 3, 4]	-	-
98	ADAMTS3	ENSG00000156140	Head/Tail	3	nsp9	0	0.256052	0	0.000109999	0	246	0.000250141	2.55229e-05	1	['E', 'M', 'N', 'S', 'nsp1', 'nsp2', 'nsp4', 'nsp5_C145A', 'nsp7', 'nsp8', 'nsp9', 'nsp10', 'nsp12', 'nsp13', 'nsp14', 'nsp15', 'orf3a', 'orf3b', 'orf8', 'orf9b', 'orf9c', 'orf10']	[5, 4, 4, 5, 5, 4, 4, 5, 4, 4, 3, 5, 4, 4, 4, 4, 4, 5, 4, 4, 4, 5]	-	-
99	ADAMTSL3	ENSG00000156218	Head/Tail	3	N	0.285714	0.297822	1.22161e-05	0.00153998	1.05373e-05	222.5	0.0149987	8.66303e-05	14	['E', 'M', 'N', 'S', 'nsp1', 'nsp2', 'nsp4', 'nsp5_C145A', 'nsp7', 'nsp8', 'nsp9', 'nsp10', 'nsp12', 'nsp13', 'nsp14', 'nsp15', 'orf3a', 'orf3b', 'orf8', 'orf9b', 'orf9c', 'orf10']	[5, 4, 3, 4, 4, 3, 4, 5, 3, 4, 4, 4, 3, 3, 5, 4, 3, 5, 3, 4, 3, 4]	-	-
100	ADAMTSL4	ENSG00000143382	Control hub	2	nsp2	0.0946339	0.355563	0.00391661	0.0216698	0.00374678	69.6396	0.0886811	0.00112775	28	['E', 'M', 'N', 'S', 'nsp1', 'nsp2', 'nsp4', 'nsp5_C145A', 'nsp7', 'nsp8', 'nsp9', 'nsp10', 'nsp12', 'nsp13', 'nsp14', 'nsp15', 'orf3a', 'orf3b', 'orf8', 'orf9b', 'orf9c', 'orf10']	[4, 3, 3, 3, 3, 2, 3, 4, 3, 2, 3, 3, 3, 3, 4, 3, 3, 4, 3, 3, 3, 4]	-	-
101	ADAMTSL5	ENSG00000185761	Head/Tail	3	nsp2	0.6	0.287249	5.954e-07	0.000659993	5.61903e-07	278	0.00831993	4.66229e-05	6	['E', 'M', 'N', 'S', 'nsp1', 'nsp2', 'nsp4', 'nsp5_C145A', 'nsp7', 'nsp8', 'nsp9', 'nsp10', 'nsp12', 'nsp13', 'nsp14', 'nsp15', 'orf3a', 'orf3b', 'orf8', 'orf9b', 'orf9c', 'orf10']	[5, 4, 4, 4, 4, 3, 4, 5, 3, 3, 4, 4, 3, 3, 5, 4, 4, 5, 3, 4, 3, 4]	-	-
102	ADAP1	ENSG00000105963	Head/Tail	2	nsp13	0	0.286322	1.53947e-05	0.000439996	1.45578e-05	193.25	0.00208204	4.3345e-05	4	['E', 'M', 'N', 'S', 'nsp1', 'nsp2', 'nsp4', 'nsp5_C145A', 'nsp7', 'nsp8', 'nsp9', 'nsp10', 'nsp12', 'nsp13', 'nsp14', 'nsp15', 'orf3a', 'orf3b', 'orf8', 'orf9b', 'orf9c', 'orf10']	[4, 3, 3, 4, 3, 4, 4, 5, 3, 3, 4, 3, 3, 2, 4, 4, 4, 4, 2, 3, 4, 5]	-	-
103	ADARB1	ENSG00000197381	Tail	3	M	0.205128	0.290388	0.000454366	0.00164998	0.000465737	32.6	0.00153899	0.000147653	6	['E', 'M', 'N', 'S', 'nsp1', 'nsp2', 'nsp4', 'nsp5_C145A', 'nsp7', 'nsp8', 'nsp9', 'nsp10', 'nsp12', 'nsp13', 'nsp14', 'nsp15', 'orf3a', 'orf3b', 'orf8', 'orf9b', 'orf9c', 'orf10']	[5, 3, 4, 4, 4, 4, 4, 4, 4, 4, 4, 3, 4, 3, 4, 3, 4, 4, 3, 4, 4, 5]	-	-
104	ADAT2	ENSG00000189007	Head/Tail	3	nsp9	0	0.266611	1.22501e-05	0.000329997	1.57579e-05	79	0.000581707	3.90915e-05	3	['E', 'M', 'N', 'S', 'nsp1', 'nsp2', 'nsp4', 'nsp5_C145A', 'nsp7', 'nsp8', 'nsp9', 'nsp10', 'nsp12', 'nsp13', 'nsp14', 'nsp15', 'orf3a', 'orf3b', 'orf8', 'orf9b', 'orf9c', 'orf10']	[4, 4, 4, 5, 4, 4, 4, 5, 4, 4, 3, 4, 3, 3, 4, 4, 4, 6, 3, 4, 4, 4]	-	-
105	ADAT3	ENSG00000213638	Tail	4	M	0	0.26119	1.58574e-05	0.000329997	2.68495e-05	52	0.000623543	4.01062e-05	3	['E', 'M', 'N', 'S', 'nsp1', 'nsp2', 'nsp4', 'nsp5_C145A', 'nsp7', 'nsp8', 'nsp9', 'nsp10', 'nsp12', 'nsp13', 'nsp14', 'nsp15', 'orf3a', 'orf3b', 'orf8', 'orf9b', 'orf9c', 'orf10']	[5, 4, 4, 5, 4, 4, 4, 5, 4, 4, 4, 4, 4, 4, 5, 4, 5, 5, 4, 4, 4, 5]	-	-
106	ADCK5	ENSG00000285451	Head/Tail	3	nsp2	0	0.264159	7.13929e-11	0.000219998	7.13929e-11	339	0.00314799	2.66129e-05	2	['E', 'M', 'N', 'S', 'nsp1', 'nsp2', 'nsp4', 'nsp5_C145A', 'nsp7', 'nsp8', 'nsp9', 'nsp10', 'nsp12', 'nsp13', 'nsp14', 'nsp15', 'orf3a', 'orf3b', 'orf8', 'orf9b', 'orf9c', 'orf10']	[5, 4, 4, 5, 4, 3, 4, 5, 4, 4, 4, 4, 4, 3, 5, 4, 4, 5, 3, 4, 3, 4]	-	-
107	ADCY4	ENSG00000284814	Head/Tail	2	nsp13	0.1	0.283108	2.2371e-05	0.000549995	3.09522e-05	69.4	0.00159404	5.3923e-05	4	['E', 'M', 'N', 'S', 'nsp1', 'nsp2', 'nsp4', 'nsp5_C145A', 'nsp7', 'nsp8', 'nsp9', 'nsp10', 'nsp12', 'nsp13', 'nsp14', 'nsp15', 'orf3a', 'orf3b', 'orf8', 'orf9b', 'orf9c', 'orf10']	[5, 4, 3, 4, 4, 3, 4, 5, 4, 3, 4, 4, 3, 2, 4, 4, 4, 5, 3, 4, 4, 5]	-	-
108	ADCYAP1R1	ENSG00000078549	Head	3	nsp7	0	0.225178	0	0.000109999	0	53	2.63801e-05	2.15814e-05	1	['E', 'M', 'N', 'S', 'nsp1', 'nsp2', 'nsp4', 'nsp5_C145A', 'nsp7', 'nsp8', 'nsp9', 'nsp10', 'nsp12', 'nsp13', 'nsp14', 'nsp15', 'orf3a', 'orf3b', 'orf8', 'orf9b', 'orf9c', 'orf10']	[6, 4, 5, 6, 6, 5, 5, 6, 3, 5, 5, 5, 5, 5, 6, 5, 4, 5, 3, 5, 4, 5]	-	-
109	ADD1	ENSG00000087274	Head	3	nsp9	0	0.285733	1.97691e-06	0.000439996	1.98344e-06	132	0.0019635	3.99626e-05	4	['E', 'M', 'N', 'S', 'nsp1', 'nsp2', 'nsp4', 'nsp5_C145A', 'nsp7', 'nsp8', 'nsp9', 'nsp10', 'nsp12', 'nsp13', 'nsp14', 'nsp15', 'orf3a', 'orf3b', 'orf8', 'orf9b', 'orf9c', 'orf10']	[4, 4, 4, 5, 4, 4, 4, 5, 4, 4, 3, 4, 3, 3, 4, 3, 4, 5, 4, 4, 3, 4]	-	-
110	ADGRA2	ENSG00000020181	Head/Tail	4	M	0	0.242442	0	0.000109999	0	97	0.000271714	2.39245e-05	1	['E', 'M', 'N', 'S', 'nsp1', 'nsp2', 'nsp4', 'nsp5_C145A', 'nsp7', 'nsp8', 'nsp9', 'nsp10', 'nsp12', 'nsp13', 'nsp14', 'nsp15', 'orf3a', 'orf3b', 'orf8', 'orf9b', 'orf9c', 'orf10']	[6, 4, 4, 5, 5, 5, 5, 5, 4, 4, 4, 4, 4, 4, 5, 5, 5, 5, 4, 4, 4, 5]	-	-
111	ADGRB3	ENSG00000135298	Head/Tail	3	M	0	0.250856	1.84683e-05	0.000549995	2.22702e-05	56.6	0.000140597	4.78355e-05	4	['E', 'M', 'N', 'S', 'nsp1', 'nsp2', 'nsp4', 'nsp5_C145A', 'nsp7', 'nsp8', 'nsp9', 'nsp10', 'nsp12', 'nsp13', 'nsp14', 'nsp15', 'orf3a', 'orf3b', 'orf8', 'orf9b', 'orf9c', 'orf10']	[5, 3, 4, 5, 5, 5, 5, 5, 3, 4, 4, 5, 5, 4, 5, 5, 3, 5, 3, 4, 3, 5]	-	-
112	ADGRD1	ENSG00000111452	Head/Tail	3	orf9c	0	0.219059	0	0.000109999	0	24	1.24989e-05	2.21171e-05	1	['E', 'M', 'N', 'S', 'nsp1', 'nsp2', 'nsp4', 'nsp5_C145A', 'nsp7', 'nsp8', 'nsp9', 'nsp10', 'nsp12', 'nsp13', 'nsp14', 'nsp15', 'orf3a', 'orf3b', 'orf8', 'orf9b', 'orf9c', 'orf10']	[6, 4, 5, 5, 5, 5, 6, 6, 4, 5, 4, 5, 5, 5, 6, 5, 4, 5, 4, 5, 3, 6]	1	Onapristone
113	ADGRE2	ENSG00000127507	Head	3	M	0.0784314	0.25843	0.000237744	0.00197998	0.000239568	87.3889	0.000646341	0.000122918	14	['E', 'M', 'N', 'S', 'nsp1', 'nsp2', 'nsp4', 'nsp5_C145A', 'nsp7', 'nsp8', 'nsp9', 'nsp10', 'nsp12', 'nsp13', 'nsp14', 'nsp15', 'orf3a', 'orf3b', 'orf8', 'orf9b', 'orf9c', 'orf10']	[6, 3, 4, 5, 5, 4, 5, 6, 3, 5, 4, 4, 4, 4, 5, 5, 3, 4, 3, 4, 3, 5]	-	-
114	ADGRF4	ENSG00000153294	Head/Tail	3	nsp8	0	0.285963	0	0.000109999	0	641	0.00148423	2.49688e-05	1	['E', 'M', 'N', 'S', 'nsp1', 'nsp2', 'nsp4', 'nsp5_C145A', 'nsp7', 'nsp8', 'nsp9', 'nsp10', 'nsp12', 'nsp13', 'nsp14', 'nsp15', 'orf3a', 'orf3b', 'orf8', 'orf9b', 'orf9c', 'orf10']	[4, 4, 4, 4, 4, 4, 4, 5, 4, 3, 4, 4, 4, 3, 5, 3, 4, 5, 4, 4, 3, 4]	-	-
115	ADGRF5	ENSG00000069122	Head	3	nsp12	0	0.250643	5.2508e-06	0.000439996	8.68483e-06	34.75	0.000365602	4.98628e-05	4	['E', 'M', 'N', 'S', 'nsp1', 'nsp2', 'nsp4', 'nsp5_C145A', 'nsp7', 'nsp8', 'nsp9', 'nsp10', 'nsp12', 'nsp13', 'nsp14', 'nsp15', 'orf3a', 'orf3b', 'orf8', 'orf9b', 'orf9c', 'orf10']	[5, 4, 5, 5, 4, 4, 4, 5, 4, 4, 4, 5, 3, 3, 4, 4, 4, 6, 4, 4, 5, 5]	-	-
116	ADGRG3	ENSG00000182885	Tail	3	M	0.121212	0.259913	1.25142e-05	0.00131999	1.40447e-05	62.5833	0.000315785	8.22635e-05	12	['E', 'M', 'N', 'S', 'nsp1', 'nsp2', 'nsp4', 'nsp5_C145A', 'nsp7', 'nsp8', 'nsp9', 'nsp10', 'nsp12', 'nsp13', 'nsp14', 'nsp15', 'orf3a', 'orf3b', 'orf8', 'orf9b', 'orf9c', 'orf10']	[5, 3, 4, 5, 5, 4, 5, 5, 4, 4, 4, 4, 4, 4, 5, 5, 3, 5, 3, 4, 3, 5]	-	-
117	ADGRG7	ENSG00000144820	Head/Tail	3	orf9c	0	0.23137	9.03475e-07	0.000329997	2.87052e-06	23	3.67796e-05	3.40942e-05	3	['E', 'M', 'N', 'S', 'nsp1', 'nsp2', 'nsp4', 'nsp5_C145A', 'nsp7', 'nsp8', 'nsp9', 'nsp10', 'nsp12', 'nsp13', 'nsp14', 'nsp15', 'orf3a', 'orf3b', 'orf8', 'orf9b', 'orf9c', 'orf10']	[6, 4, 5, 5, 5, 5, 6, 5, 4, 5, 5, 5, 5, 4, 5, 5, 4, 5, 4, 5, 3, 5]	-	-
118	ADH4	ENSG00000198099	Head/Tail	4	M	0	0.244458	0	0.000109999	0	46	0.00014267	2.37522e-05	1	['E', 'M', 'N', 'S', 'nsp1', 'nsp2', 'nsp4', 'nsp5_C145A', 'nsp7', 'nsp8', 'nsp9', 'nsp10', 'nsp12', 'nsp13', 'nsp14', 'nsp15', 'orf3a', 'orf3b', 'orf8', 'orf9b', 'orf9c', 'orf10']	[5, 4, 4, 4, 4, 5, 4, 5, 5, 4, 4, 4, 4, 4, 5, 5, 5, 5, 4, 4, 4, 5]	3	NADH, NADH, Ethanol,
119	ADI1	ENSG00000280830	Head/Tail	3	orf8	0	0.227405	0	0.000109999	0	15	3.56102e-05	2.9005e-05	1	['E', 'M', 'N', 'S', 'nsp1', 'nsp2', 'nsp4', 'nsp5_C145A', 'nsp7', 'nsp8', 'nsp9', 'nsp10', 'nsp12', 'nsp13', 'nsp14', 'nsp15', 'orf3a', 'orf3b', 'orf8', 'orf9b', 'orf9c', 'orf10']	[5, 4, 5, 5, 5, 5, 5, 6, 4, 4, 5, 4, 4, 4, 4, 5, 5, 5, 3, 5, 5, 6]	1	Isopropyl alcohol
120	ADIPOQ	ENSG00000181092	Control hub	2	orf8	0.0290381	0.295443	0.000904152	0.00637994	0.000883374	63.069	0.00217861	0.00034524	23	['E', 'M', 'N', 'S', 'nsp1', 'nsp2', 'nsp4', 'nsp5_C145A', 'nsp7', 'nsp8', 'nsp9', 'nsp10', 'nsp12', 'nsp13', 'nsp14', 'nsp15', 'orf3a', 'orf3b', 'orf8', 'orf9b', 'orf9c', 'orf10']	[5, 3, 3, 4, 4, 4, 4, 5, 3, 4, 3, 4, 4, 4, 4, 4, 3, 4, 2, 3, 3, 4]	-	-
121	ADIPOR1	ENSG00000159346	Head/Tail	3	orf3a	0	0.19784	0	0.000109999	0	13	2.62689e-06	2.42586e-05	1	['E', 'M', 'N', 'S', 'nsp1', 'nsp2', 'nsp4', 'nsp5_C145A', 'nsp7', 'nsp8', 'nsp9', 'nsp10', 'nsp12', 'nsp13', 'nsp14', 'nsp15', 'orf3a', 'orf3b', 'orf8', 'orf9b', 'orf9c', 'orf10']	[7, 4, 5, 6, 6, 5, 6, 7, 4, 6, 5, 5, 5, 5, 6, 6, 3, 5, 4, 5, 5, 6]	-	-
122	ADIPOR2	ENSG00000285070	Head/Tail	3	orf8	0	0.223202	0	0.000109999	0	63	1.97457e-05	2.39413e-05	1	['E', 'M', 'N', 'S', 'nsp1', 'nsp2', 'nsp4', 'nsp5_C145A', 'nsp7', 'nsp8', 'nsp9', 'nsp10', 'nsp12', 'nsp13', 'nsp14', 'nsp15', 'orf3a', 'orf3b', 'orf8', 'orf9b', 'orf9c', 'orf10']	[6, 4, 5, 6, 5, 5, 6, 6, 4, 5, 5, 5, 4, 4, 6, 5, 4, 5, 3, 5, 4, 6]	-	-
123	ADIRF	ENSG00000148671	Head	-	-	0	0.000109999	0	0.000109999	0	1	2.58458e-35	0.000109987	1	-	-	-	-
124	ADNP2	ENSG00000101544	Head	3	orf8	0	0.218595	0	0.000109999	0	13	3.04919e-05	2.51947e-05	1	['E', 'M', 'N', 'S', 'nsp1', 'nsp2', 'nsp4', 'nsp5_C145A', 'nsp7', 'nsp8', 'nsp9', 'nsp10', 'nsp12', 'nsp13', 'nsp14', 'nsp15', 'orf3a', 'orf3b', 'orf8', 'orf9b', 'orf9c', 'orf10']	[5, 5, 5, 5, 5, 4, 5, 6, 5, 4, 5, 5, 4, 4, 5, 5, 4, 6, 3, 5, 5, 5]	-	-
125	ADO	ENSG00000181915	Head/Tail	3	nsp12	0	0.245792	3.91202e-06	0.000219998	5.72273e-06	46.5	0.000338456	3.21485e-05	2	['E', 'M', 'N', 'S', 'nsp1', 'nsp2', 'nsp4', 'nsp5_C145A', 'nsp7', 'nsp8', 'nsp9', 'nsp10', 'nsp12', 'nsp13', 'nsp14', 'nsp15', 'orf3a', 'orf3b', 'orf8', 'orf9b', 'orf9c', 'orf10']	[5, 4, 5, 5, 4, 4, 5, 5, 4, 4, 4, 4, 3, 3, 5, 4, 5, 6, 4, 5, 4, 5]	-	-
126	ADORA2A	ENSG00000128271	Head/Tail	3	orf9c	0	0.247879	2.94122e-08	0.000219998	4.13264e-08	40	7.69474e-05	2.67045e-05	2	['E', 'M', 'N', 'S', 'nsp1', 'nsp2', 'nsp4', 'nsp5_C145A', 'nsp7', 'nsp8', 'nsp9', 'nsp10', 'nsp12', 'nsp13', 'nsp14', 'nsp15', 'orf3a', 'orf3b', 'orf8', 'orf9b', 'orf9c', 'orf10']	[5, 4, 4, 5, 5, 4, 5, 5, 4, 5, 4, 4, 4, 4, 5, 5, 4, 5, 4, 4, 3, 5]	15	Caffeine, Theophylline, Mefloquine, Lamotrigine, Adenosine, Dyphylline, Pentoxifylline, Enprofylline, Oxtriphylline, Theobromine, Binodenoson, Defibrotide, Apadenoson, Atl146e, Regadenoson
127	ADPRH	ENSG00000144843	Head/Tail	4	E	0	0.237862	1.34307e-05	0.000219998	2.73291e-05	29.5	8.64688e-05	4.60683e-05	2	['E', 'M', 'N', 'S', 'nsp1', 'nsp2', 'nsp4', 'nsp5_C145A', 'nsp7', 'nsp8', 'nsp9', 'nsp10', 'nsp12', 'nsp13', 'nsp14', 'nsp15', 'orf3a', 'orf3b', 'orf8', 'orf9b', 'orf9c', 'orf10']	[4, 4, 4, 5, 5, 5, 5, 5, 5, 4, 5, 4, 4, 4, 5, 5, 5, 6, 4, 4, 4, 5]	-	-
128	ADPRS	ENSG00000116863	Head/Tail	4	M	0	0.224137	4.25899e-07	0.000219998	1.24094e-06	6.5	2.29246e-05	3.77413e-05	2	['E', 'M', 'N', 'S', 'nsp1', 'nsp2', 'nsp4', 'nsp5_C145A', 'nsp7', 'nsp8', 'nsp9', 'nsp10', 'nsp12', 'nsp13', 'nsp14', 'nsp15', 'orf3a', 'orf3b', 'orf8', 'orf9b', 'orf9c', 'orf10']	[5, 4, 5, 5, 5, 5, 5, 6, 5, 4, 5, 5, 4, 4, 5, 5, 5, 6, 5, 4, 5, 6]	-	-
129	ADRA2C	ENSG00000184160	Druggable Control hub	3	M	0.227273	0.300545	0.000235519	0.00131999	0.000236781	121.333	0.00604489	9.53949e-05	11	['E', 'M', 'N', 'S', 'nsp1', 'nsp2', 'nsp4', 'nsp5_C145A', 'nsp7', 'nsp8', 'nsp9', 'nsp10', 'nsp12', 'nsp13', 'nsp14', 'nsp15', 'orf3a', 'orf3b', 'orf8', 'orf9b', 'orf9c', 'orf10']	[4, 3, 3, 5, 4, 3, 3, 5, 3, 3, 3, 4, 3, 3, 4, 4, 4, 5, 3, 4, 3, 4]	38	Ziprasidone, Cabergoline, Clozapine, Norepinephrine, Loxapine, Brimonidine, Clonidine, Lisuride, Apomorphine, Risperidone, Tolazoline, Fenoldopam, Phenoxybenzamine, Oxymetazoline, Carvedilol, Pergolide, Bromocriptine, Quetiapine, Aripiprazole, Paliperidone, Yohimbine, Methotrimeprazine, Metamfetamine, Celiprolol, Dronedarone, Iloperidone, OPC-28326, Epicept NP-1, Mianserin, Pizotifen, Asenapine, …
130	ADRM1	ENSG00000130706	Head/Tail	5	M	0	0.197111	0	0.000109999	0	3	2.3812e-06	4.50127e-05	1	['E', 'M', 'N', 'S', 'nsp1', 'nsp2', 'nsp4', 'nsp5_C145A', 'nsp7', 'nsp8', 'nsp9', 'nsp10', 'nsp12', 'nsp13', 'nsp14', 'nsp15', 'orf3a', 'orf3b', 'orf8', 'orf9b', 'orf9c', 'orf10']	[6, 5, 5, 6, 6, 5, 6, 6, 5, 5, 5, 5, 5, 5, 6, 5, 6, 6, 5, 5, 5, 6]	-	-
131	ADTRP	ENSG00000111863	Head/Tail	3	M	0	0.254656	8.67834e-06	0.000439996	1.01186e-05	63.75	0.000135018	4.32476e-05	4	['E', 'M', 'N', 'S', 'nsp1', 'nsp2', 'nsp4', 'nsp5_C145A', 'nsp7', 'nsp8', 'nsp9', 'nsp10', 'nsp12', 'nsp13', 'nsp14', 'nsp15', 'orf3a', 'orf3b', 'orf8', 'orf9b', 'orf9c', 'orf10']	[5, 3, 5, 5, 5, 5, 5, 5, 3, 4, 4, 4, 4, 4, 5, 5, 3, 4, 4, 4, 3, 5]	-	-
132	AEBP2	ENSG00000139154	Head/Tail	3	M	0.222222	0.299409	1.7312e-05	0.00098999	1.7772e-05	164.778	0.00581521	6.82482e-05	9	['E', 'M', 'N', 'S', 'nsp1', 'nsp2', 'nsp4', 'nsp5_C145A', 'nsp7', 'nsp8', 'nsp9', 'nsp10', 'nsp12', 'nsp13', 'nsp14', 'nsp15', 'orf3a', 'orf3b', 'orf8', 'orf9b', 'orf9c', 'orf10']	[4, 3, 3, 4, 4, 3, 4, 5, 3, 3, 3, 4, 3, 3, 4, 4, 3, 5, 3, 3, 3, 4]	-	-
133	AEN	ENSG00000181026	Tail	2	nsp8	0.0984127	0.322247	0.000215518	0.00395996	0.000230539	108.806	0.0182264	0.000220529	22	['E', 'M', 'N', 'S', 'nsp1', 'nsp2', 'nsp4', 'nsp5_C145A', 'nsp7', 'nsp8', 'nsp9', 'nsp10', 'nsp12', 'nsp13', 'nsp14', 'nsp15', 'orf3a', 'orf3b', 'orf8', 'orf9b', 'orf9c', 'orf10']	[4, 3, 3, 3, 3, 3, 4, 4, 3, 2, 3, 3, 3, 2, 4, 3, 3, 5, 3, 3, 3, 4]	-	-
134	AFAP1L1	ENSG00000157510	Head/Tail	4	M	0	0.231787	0	0.000109999	0	24	4.66165e-05	2.47926e-05	1	['E', 'M', 'N', 'S', 'nsp1', 'nsp2', 'nsp4', 'nsp5_C145A', 'nsp7', 'nsp8', 'nsp9', 'nsp10', 'nsp12', 'nsp13', 'nsp14', 'nsp15', 'orf3a', 'orf3b', 'orf8', 'orf9b', 'orf9c', 'orf10']	[5, 4, 5, 5, 5, 4, 5, 5, 5, 4, 4, 5, 4, 4, 5, 4, 5, 6, 4, 4, 5, 5]	-	-
135	AFF1	ENSG00000172493	Tail	4	M	0	0.223252	0	0.000109999	0	15	1.78903e-05	2.35814e-05	1	['E', 'M', 'N', 'S', 'nsp1', 'nsp2', 'nsp4', 'nsp5_C145A', 'nsp7', 'nsp8', 'nsp9', 'nsp10', 'nsp12', 'nsp13', 'nsp14', 'nsp15', 'orf3a', 'orf3b', 'orf8', 'orf9b', 'orf9c', 'orf10']	[6, 4, 5, 5, 5, 5, 5, 6, 5, 4, 4, 5, 4, 4, 6, 5, 5, 6, 4, 5, 4, 6]	-	-
136	AFF4	ENSG00000072364	Head	2	nsp13	0	0.288904	3.32153e-05	0.000659993	3.81236e-05	192	0.00382391	5.92916e-05	5	['E', 'M', 'N', 'S', 'nsp1', 'nsp2', 'nsp4', 'nsp5_C145A', 'nsp7', 'nsp8', 'nsp9', 'nsp10', 'nsp12', 'nsp13', 'nsp14', 'nsp15', 'orf3a', 'orf3b', 'orf8', 'orf9b', 'orf9c', 'orf10']	[4, 4, 4, 4, 3, 4, 4, 5, 3, 3, 3, 3, 3, 2, 3, 4, 4, 5, 4, 3, 4, 5]	-	-
137	AFG1L	ENSG00000135537	Head/Tail	3	N	0	0.268677	1.33456e-05	0.000219998	1.27245e-05	125	0.000522498	3.25475e-05	2	['E', 'M', 'N', 'S', 'nsp1', 'nsp2', 'nsp4', 'nsp5_C145A', 'nsp7', 'nsp8', 'nsp9', 'nsp10', 'nsp12', 'nsp13', 'nsp14', 'nsp15', 'orf3a', 'orf3b', 'orf8', 'orf9b', 'orf9c', 'orf10']	[5, 4, 3, 5, 5, 4, 5, 5, 4, 4, 4, 4, 3, 4, 4, 4, 4, 5, 4, 3, 4, 5]	-	-
138	AFMID	ENSG00000183077	Tail	3	M	0	0.263446	5.1504e-06	0.000329997	6.99305e-06	83.3333	0.000455131	3.83376e-05	3	['E', 'M', 'N', 'S', 'nsp1', 'nsp2', 'nsp4', 'nsp5_C145A', 'nsp7', 'nsp8', 'nsp9', 'nsp10', 'nsp12', 'nsp13', 'nsp14', 'nsp15', 'orf3a', 'orf3b', 'orf8', 'orf9b', 'orf9c', 'orf10']	[4, 3, 4, 5, 4, 4, 4, 5, 4, 3, 3, 4, 4, 4, 4, 4, 3, 5, 4, 3, 4, 5]	-	-
139	AGA	ENSG00000038002	Head/Tail	3	orf8	0	0.253189	0	0.000109999	0	174	0.000998856	2.11868e-05	1	['E', 'M', 'N', 'S', 'nsp1', 'nsp2', 'nsp4', 'nsp5_C145A', 'nsp7', 'nsp8', 'nsp9', 'nsp10', 'nsp12', 'nsp13', 'nsp14', 'nsp15', 'orf3a', 'orf3b', 'orf8', 'orf9b', 'orf9c', 'orf10']	[5, 4, 4, 5, 5, 4, 4, 5, 4, 4, 4, 5, 4, 4, 5, 4, 4, 6, 3, 4, 3, 5]	-	-
140	AGAP1	ENSG00000157985	Head/Tail	3	nsp10	0	0.248427	0.000179841	0.000219998	0.000188639	21	0.000212333	5.06273e-05	2	['E', 'M', 'N', 'S', 'nsp1', 'nsp2', 'nsp4', 'nsp5_C145A', 'nsp7', 'nsp8', 'nsp9', 'nsp10', 'nsp12', 'nsp13', 'nsp14', 'nsp15', 'orf3a', 'orf3b', 'orf8', 'orf9b', 'orf9c', 'orf10']	[5, 4, 4, 5, 4, 4, 5, 5, 4, 4, 4, 3, 4, 3, 4, 5, 4, 6, 4, 4, 4, 5]	-	-
141	AGBL2	ENSG00000285501	Head/Tail	3	nsp12	0	0.261613	1.71894e-07	0.000219998	2.135e-07	131.5	0.000941203	2.77939e-05	2	['E', 'M', 'N', 'S', 'nsp1', 'nsp2', 'nsp4', 'nsp5_C145A', 'nsp7', 'nsp8', 'nsp9', 'nsp10', 'nsp12', 'nsp13', 'nsp14', 'nsp15', 'orf3a', 'orf3b', 'orf8', 'orf9b', 'orf9c', 'orf10']	[5, 4, 4, 5, 4, 4, 4, 5, 4, 4, 4, 4, 3, 3, 5, 4, 5, 5, 4, 4, 4, 5]	-	-
142	AGER	ENSG00000231268	Head/Tail	3	M	0	0.230469	1.7763e-07	0.000219998	2.23742e-07	58.5	5.18169e-05	2.88694e-05	2	['E', 'M', 'N', 'S', 'nsp1', 'nsp2', 'nsp4', 'nsp5_C145A', 'nsp7', 'nsp8', 'nsp9', 'nsp10', 'nsp12', 'nsp13', 'nsp14', 'nsp15', 'orf3a', 'orf3b', 'orf8', 'orf9b', 'orf9c', 'orf10']	[6, 3, 5, 6, 5, 5, 5, 6, 4, 5, 5, 5, 5, 5, 5, 5, 4, 5, 3, 5, 3, 5]	-	-
143	AGFG1	ENSG00000173744	Head/Tail	4	M	0	0.229355	0	0.000109999	0	13	4.40721e-05	2.5182e-05	1	['E', 'M', 'N', 'S', 'nsp1', 'nsp2', 'nsp4', 'nsp5_C145A', 'nsp7', 'nsp8', 'nsp9', 'nsp10', 'nsp12', 'nsp13', 'nsp14', 'nsp15', 'orf3a', 'orf3b', 'orf8', 'orf9b', 'orf9c', 'orf10']	[5, 4, 5, 5, 5, 4, 5, 5, 5, 4, 4, 5, 4, 4, 5, 5, 5, 6, 5, 4, 5, 5]	-	-
144	AGGF1	ENSG00000164252	Head/Tail	3	nsp10	0	0.267866	2.55947e-06	0.000439996	4.64541e-06	42.75	0.000594214	4.27665e-05	4	['E', 'M', 'N', 'S', 'nsp1', 'nsp2', 'nsp4', 'nsp5_C145A', 'nsp7', 'nsp8', 'nsp9', 'nsp10', 'nsp12', 'nsp13', 'nsp14', 'nsp15', 'orf3a', 'orf3b', 'orf8', 'orf9b', 'orf9c', 'orf10']	[5, 4, 4, 5, 4, 4, 5, 4, 4, 4, 4, 3, 4, 3, 4, 4, 5, 5, 3, 4, 3, 5]	-	-
145	AGMO	ENSG00000187546	Head/Tail	3	M	0	0.243259	0	0.000109999	0	304	0.000110233	2.15868e-05	1	['E', 'M', 'N', 'S', 'nsp1', 'nsp2', 'nsp4', 'nsp5_C145A', 'nsp7', 'nsp8', 'nsp9', 'nsp10', 'nsp12', 'nsp13', 'nsp14', 'nsp15', 'orf3a', 'orf3b', 'orf8', 'orf9b', 'orf9c', 'orf10']	[6, 3, 5, 5, 5, 5, 5, 6, 3, 5, 5, 5, 5, 4, 5, 5, 3, 5, 3, 5, 3, 5]	-	-
146	AGPAT1	ENSG00000236873	Head/Tail	3	nsp8	0	0.285963	0	0.000109999	0	641	0.00148423	2.49688e-05	1	['E', 'M', 'N', 'S', 'nsp1', 'nsp2', 'nsp4', 'nsp5_C145A', 'nsp7', 'nsp8', 'nsp9', 'nsp10', 'nsp12', 'nsp13', 'nsp14', 'nsp15', 'orf3a', 'orf3b', 'orf8', 'orf9b', 'orf9c', 'orf10']	[4, 4, 4, 4, 4, 4, 4, 5, 4, 3, 4, 4, 4, 3, 5, 3, 4, 5, 4, 4, 3, 4]	-	-
147	AGPAT3	ENSG00000160216	Head/Tail	3	M	0.183007	0.283741	0.000335237	0.00197998	0.000339567	97.4444	0.000925058	0.000118879	15	['E', 'M', 'N', 'S', 'nsp1', 'nsp2', 'nsp4', 'nsp5_C145A', 'nsp7', 'nsp8', 'nsp9', 'nsp10', 'nsp12', 'nsp13', 'nsp14', 'nsp15', 'orf3a', 'orf3b', 'orf8', 'orf9b', 'orf9c', 'orf10']	[5, 3, 4, 4, 4, 4, 5, 5, 3, 3, 4, 3, 4, 4, 5, 4, 3, 4, 3, 4, 3, 5]	-	-
148	AGPAT4	ENSG00000026652	Head	2	orf9c	0.116402	0.298393	0.000456671	0.00307997	0.000468697	102.25	0.00182172	0.000163839	20	['E', 'M', 'N', 'S', 'nsp1', 'nsp2', 'nsp4', 'nsp5_C145A', 'nsp7', 'nsp8', 'nsp9', 'nsp10', 'nsp12', 'nsp13', 'nsp14', 'nsp15', 'orf3a', 'orf3b', 'orf8', 'orf9b', 'orf9c', 'orf10']	[4, 3, 4, 4, 4, 3, 4, 5, 3, 3, 4, 4, 4, 3, 5, 4, 3, 4, 3, 4, 2, 4]	-	-
149	AGPAT5	ENSG00000284980	Head/Tail	3	M	0	0.268474	2.33348e-05	0.000659993	2.49802e-05	115.5	0.000354383	4.87235e-05	6	['E', 'M', 'N', 'S', 'nsp1', 'nsp2', 'nsp4', 'nsp5_C145A', 'nsp7', 'nsp8', 'nsp9', 'nsp10', 'nsp12', 'nsp13', 'nsp14', 'nsp15', 'orf3a', 'orf3b', 'orf8', 'orf9b', 'orf9c', 'orf10']	[5, 3, 5, 4, 5, 5, 4, 5, 3, 4, 3, 4, 4, 4, 4, 5, 4, 4, 3, 5, 3, 5]	-	-
150	AGPS	ENSG00000018510	Head	1	nsp7	0	0.212072	0	0.000109999	0	5	1.46457e-05	2.98246e-05	1	['E', 'M', 'N', 'S', 'nsp1', 'nsp2', 'nsp4', 'nsp5_C145A', 'nsp7', 'nsp8', 'nsp9', 'nsp10', 'nsp12', 'nsp13', 'nsp14', 'nsp15', 'orf3a', 'orf3b', 'orf8', 'orf9b', 'orf9c', 'orf10']	[6, 4, 5, 5, 5, 5, 5, 6, 1, 5, 5, 5, 4, 2, 5, 5, 5, 5, 5, 5, 4, 6]	-	-
151	AGR2	ENSG00000106541	Control hub	2	nsp9	0.022435	0.344015	0.00524532	0.00945991	0.00523086	54.5116	0.017639	0.00067923	25	['E', 'M', 'N', 'S', 'nsp1', 'nsp2', 'nsp4', 'nsp5_C145A', 'nsp7', 'nsp8', 'nsp9', 'nsp10', 'nsp12', 'nsp13', 'nsp14', 'nsp15', 'orf3a', 'orf3b', 'orf8', 'orf9b', 'orf9c', 'orf10']	[4, 3, 3, 4, 3, 3, 3, 4, 3, 3, 2, 3, 3, 2, 2, 3, 4, 4, 3, 3, 3, 4]	-	-
152	AGR3	ENSG00000173467	Tail	2	nsp9	0.0369231	0.319291	0.00103986	0.00285997	0.0011164	83.3077	0.00444978	0.000178283	18	['E', 'M', 'N', 'S', 'nsp1', 'nsp2', 'nsp4', 'nsp5_C145A', 'nsp7', 'nsp8', 'nsp9', 'nsp10', 'nsp12', 'nsp13', 'nsp14', 'nsp15', 'orf3a', 'orf3b', 'orf8', 'orf9b', 'orf9c', 'orf10']	[5, 3, 3, 4, 4, 4, 4, 4, 3, 3, 2, 4, 4, 3, 4, 3, 3, 4, 3, 3, 3, 4]	-	-
153	AGRN	ENSG00000188157	Head/Tail	3	nsp2	0	0.271371	7.44695e-07	0.000329997	9.02728e-07	86.3333	0.000965068	3.30823e-05	3	['E', 'M', 'N', 'S', 'nsp1', 'nsp2', 'nsp4', 'nsp5_C145A', 'nsp7', 'nsp8', 'nsp9', 'nsp10', 'nsp12', 'nsp13', 'nsp14', 'nsp15', 'orf3a', 'orf3b', 'orf8', 'orf9b', 'orf9c', 'orf10']	[4, 4, 4, 5, 4, 3, 4, 5, 4, 4, 3, 4, 3, 3, 5, 4, 4, 5, 4, 4, 4, 4]	-	-
154	AGT	ENSG00000135744	Head/Tail	3	nsp13	0	0.244917	0	0.000109999	0	99	0.000118329	2.73064e-05	1	['E', 'M', 'N', 'S', 'nsp1', 'nsp2', 'nsp4', 'nsp5_C145A', 'nsp7', 'nsp8', 'nsp9', 'nsp10', 'nsp12', 'nsp13', 'nsp14', 'nsp15', 'orf3a', 'orf3b', 'orf8', 'orf9b', 'orf9c', 'orf10']	[5, 4, 4, 5, 5, 4, 5, 4, 4, 4, 4, 4, 4, 3, 4, 4, 5, 6, 4, 5, 4, 5]	5	Zinc, Copper, Sparsentan, Zinc acetate, Zinc chloride
155	AGTR1	ENSG00000144891	Tail	4	nsp12	0	0.216215	0	0.000109999	0	4	1.55403e-05	3.5339e-05	1	['E', 'M', 'N', 'S', 'nsp1', 'nsp2', 'nsp4', 'nsp5_C145A', 'nsp7', 'nsp8', 'nsp9', 'nsp10', 'nsp12', 'nsp13', 'nsp14', 'nsp15', 'orf3a', 'orf3b', 'orf8', 'orf9b', 'orf9c', 'orf10']	[6, 5, 5, 6, 5, 5, 5, 6, 5, 5, 5, 5, 4, 4, 4, 5, 5, 6, 5, 5, 5, 5]	11	Valsartan, Olmesartan, Losartan, Candesartan cilexetil, Eprosartan, Telmisartan, Irbesartan, CYT006-AngQb, Azilsartan medoxomil, Fimasartan, Angiotensin II
156	AGTRAP	ENSG00000177674	Control hub	2	nsp7	0.0131187	0.338984	0.00934046	0.0145199	0.00884259	43.6894	0.00950001	0.00103742	23	['E', 'M', 'N', 'S', 'nsp1', 'nsp2', 'nsp4', 'nsp5_C145A', 'nsp7', 'nsp8', 'nsp9', 'nsp10', 'nsp12', 'nsp13', 'nsp14', 'nsp15', 'orf3a', 'orf3b', 'orf8', 'orf9b', 'orf9c', 'orf10']	[5, 3, 3, 4, 4, 4, 4, 4, 2, 3, 3, 3, 3, 3, 4, 4, 3, 4, 3, 3, 2, 4]	-	-
157	AGXT	ENSG00000172482	Druggable Control hub	3	M	0.0795796	0.311219	0.000276163	0.00428996	0.00028806	114.077	0.0216709	0.000227584	24	['E', 'M', 'N', 'S', 'nsp1', 'nsp2', 'nsp4', 'nsp5_C145A', 'nsp7', 'nsp8', 'nsp9', 'nsp10', 'nsp12', 'nsp13', 'nsp14', 'nsp15', 'orf3a', 'orf3b', 'orf8', 'orf9b', 'orf9c', 'orf10']	[5, 3, 4, 4, 3, 3, 4, 5, 3, 3, 3, 4, 3, 3, 4, 4, 4, 5, 3, 4, 3, 4]	4	Pyridoxal phosphate, Serine, Glycine, L-Alanine
158	AHCY	ENSG00000101444	Druggable Control hub	2	nsp13	0.333333	0.255867	2.85027e-06	0.000549995	4.11301e-06	29.2	0.000161353	5.79909e-05	3	['E', 'M', 'N', 'S', 'nsp1', 'nsp2', 'nsp4', 'nsp5_C145A', 'nsp7', 'nsp8', 'nsp9', 'nsp10', 'nsp12', 'nsp13', 'nsp14', 'nsp15', 'orf3a', 'orf3b', 'orf8', 'orf9b', 'orf9c', 'orf10']	[5, 4, 4, 5, 5, 4, 5, 5, 4, 4, 4, 4, 4, 2, 5, 4, 4, 5, 3, 3, 4, 5]	2	Isopropyl alcohol, Copper
159	AHCYL1	ENSG00000168710	Control hub	3	M	0.0392157	0.305847	0.00034403	0.00219998	0.00040734	55.8	0.00429844	0.000160796	10	['E', 'M', 'N', 'S', 'nsp1', 'nsp2', 'nsp4', 'nsp5_C145A', 'nsp7', 'nsp8', 'nsp9', 'nsp10', 'nsp12', 'nsp13', 'nsp14', 'nsp15', 'orf3a', 'orf3b', 'orf8', 'orf9b', 'orf9c', 'orf10']	[4, 3, 4, 4, 4, 4, 4, 5, 4, 3, 4, 3, 3, 3, 4, 3, 4, 5, 3, 4, 3, 4]	-	-
160	AHNAK	ENSG00000124942	Head	3	nsp8	0	0.28698	1.2913e-05	0.000439996	1.97527e-05	162	0.00152153	5.25734e-05	2	['E', 'M', 'N', 'S', 'nsp1', 'nsp2', 'nsp4', 'nsp5_C145A', 'nsp7', 'nsp8', 'nsp9', 'nsp10', 'nsp12', 'nsp13', 'nsp14', 'nsp15', 'orf3a', 'orf3b', 'orf8', 'orf9b', 'orf9c', 'orf10']	[4, 4, 4, 4, 4, 4, 4, 5, 4, 3, 4, 4, 4, 3, 5, 3, 4, 5, 4, 4, 3, 4]	-	-
161	AHNAK2	ENSG00000185567	Control hub	2	nsp7	0.0166667	0.268848	0.000267117	0.00175998	0.000287382	42.875	0.000492149	0.000121751	13	['E', 'M', 'N', 'S', 'nsp1', 'nsp2', 'nsp4', 'nsp5_C145A', 'nsp7', 'nsp8', 'nsp9', 'nsp10', 'nsp12', 'nsp13', 'nsp14', 'nsp15', 'orf3a', 'orf3b', 'orf8', 'orf9b', 'orf9c', 'orf10']	[5, 3, 4, 5, 5, 4, 4, 6, 2, 4, 4, 4, 4, 4, 5, 4, 4, 5, 3, 4, 3, 5]	-	-
162	AHSA2P	ENSG00000173209	Head/Tail	3	nsp8	0	0.285963	0	0.000109999	0	641	0.00148423	2.49688e-05	1	['E', 'M', 'N', 'S', 'nsp1', 'nsp2', 'nsp4', 'nsp5_C145A', 'nsp7', 'nsp8', 'nsp9', 'nsp10', 'nsp12', 'nsp13', 'nsp14', 'nsp15', 'orf3a', 'orf3b', 'orf8', 'orf9b', 'orf9c', 'orf10']	[4, 4, 4, 4, 4, 4, 4, 5, 4, 3, 4, 4, 4, 3, 5, 3, 4, 5, 4, 4, 3, 4]	-	-
163	AHSP	ENSG00000169877	Druggable Control hub	3	nsp13	0	0.26602	0.000241675	0.000769992	0.000255013	25.1429	0.000914364	8.5703e-05	4	['E', 'M', 'N', 'S', 'nsp1', 'nsp2', 'nsp4', 'nsp5_C145A', 'nsp7', 'nsp8', 'nsp9', 'nsp10', 'nsp12', 'nsp13', 'nsp14', 'nsp15', 'orf3a', 'orf3b', 'orf8', 'orf9b', 'orf9c', 'orf10']	[5, 4, 4, 5, 4, 4, 4, 5, 4, 4, 4, 4, 4, 3, 4, 4, 4, 5, 4, 4, 4, 5]	6	Iron, Ferrous gluconate, Ferrous succinate, Ferrous ascorbate, Ferrous fumarate, Ferrous glycine sulfate
164	AIDA	ENSG00000186063	Control hub	2	orf8	0.0357143	0.298282	0.000280315	0.00109999	0.000295239	80.6	0.00202204	0.000106217	6	['E', 'M', 'N', 'S', 'nsp1', 'nsp2', 'nsp4', 'nsp5_C145A', 'nsp7', 'nsp8', 'nsp9', 'nsp10', 'nsp12', 'nsp13', 'nsp14', 'nsp15', 'orf3a', 'orf3b', 'orf8', 'orf9b', 'orf9c', 'orf10']	[4, 3, 4, 4, 4, 4, 4, 4, 4, 3, 3, 3, 3, 3, 4, 4, 4, 4, 2, 3, 4, 5]	-	-
165	AIF1L	ENSG00000126878	Head/Tail	3	M	0	0.25443	9.96206e-08	0.000219998	1.19132e-07	49.5	0.000449823	2.86971e-05	2	['E', 'M', 'N', 'S', 'nsp1', 'nsp2', 'nsp4', 'nsp5_C145A', 'nsp7', 'nsp8', 'nsp9', 'nsp10', 'nsp12', 'nsp13', 'nsp14', 'nsp15', 'orf3a', 'orf3b', 'orf8', 'orf9b', 'orf9c', 'orf10']	[5, 3, 4, 5, 4, 4, 4, 5, 4, 4, 4, 5, 3, 3, 4, 4, 4, 6, 4, 4, 4, 4]	-	-
166	AIFM2	ENSG00000042286	Head	3	N	0	0.266179	0.000217717	0.000329997	0.000217872	76.3333	0.000937259	5.69426e-05	2	['E', 'M', 'N', 'S', 'nsp1', 'nsp2', 'nsp4', 'nsp5_C145A', 'nsp7', 'nsp8', 'nsp9', 'nsp10', 'nsp12', 'nsp13', 'nsp14', 'nsp15', 'orf3a', 'orf3b', 'orf8', 'orf9b', 'orf9c', 'orf10']	[5, 4, 3, 4, 4, 3, 4, 5, 4, 3, 4, 4, 3, 4, 5, 4, 5, 5, 3, 4, 4, 5]	-	-
167	AIG1	ENSG00000146416	Head	2	M	0.104533	0.28554	9.49868e-05	0.00516995	9.48785e-05	75.8723	0.00178004	0.00025385	23	['E', 'M', 'N', 'S', 'nsp1', 'nsp2', 'nsp4', 'nsp5_C145A', 'nsp7', 'nsp8', 'nsp9', 'nsp10', 'nsp12', 'nsp13', 'nsp14', 'nsp15', 'orf3a', 'orf3b', 'orf8', 'orf9b', 'orf9c', 'orf10']	[5, 2, 4, 5, 4, 4, 4, 5, 2, 4, 4, 4, 4, 4, 5, 4, 3, 4, 3, 4, 3, 5]	-	-
168	AIM2	ENSG00000163568	Tail	3	nsp13	0	0.266731	2.45248e-05	0.000329997	2.89689e-05	75.3333	0.000362943	4.29529e-05	3	['E', 'M', 'N', 'S', 'nsp1', 'nsp2', 'nsp4', 'nsp5_C145A', 'nsp7', 'nsp8', 'nsp9', 'nsp10', 'nsp12', 'nsp13', 'nsp14', 'nsp15', 'orf3a', 'orf3b', 'orf8', 'orf9b', 'orf9c', 'orf10']	[5, 4, 4, 5, 5, 4, 4, 5, 4, 4, 4, 4, 4, 3, 4, 4, 4, 5, 3, 3, 4, 5]	-	-
169	AIMP1	ENSG00000164022	Head/Tail	3	nsp7	0	0.258565	3.47117e-05	0.000549995	4.39197e-05	23	0.000387827	5.78801e-05	4	['E', 'M', 'N', 'S', 'nsp1', 'nsp2', 'nsp4', 'nsp5_C145A', 'nsp7', 'nsp8', 'nsp9', 'nsp10', 'nsp12', 'nsp13', 'nsp14', 'nsp15', 'orf3a', 'orf3b', 'orf8', 'orf9b', 'orf9c', 'orf10']	[5, 4, 4, 5, 4, 4, 5, 5, 3, 4, 3, 4, 3, 3, 4, 4, 4, 5, 3, 4, 5, 5]	-	-
170	AIMP2	ENSG00000106305	Control hub	2	nsp12	0.0711238	0.328581	0.00106555	0.00417996	0.0010684	88.6579	0.0131406	0.000281965	21	['E', 'M', 'N', 'S', 'nsp1', 'nsp2', 'nsp4', 'nsp5_C145A', 'nsp7', 'nsp8', 'nsp9', 'nsp10', 'nsp12', 'nsp13', 'nsp14', 'nsp15', 'orf3a', 'orf3b', 'orf8', 'orf9b', 'orf9c', 'orf10']	[5, 3, 3, 4, 3, 3, 4, 4, 3, 3, 3, 3, 2, 3, 4, 4, 3, 4, 2, 3, 4, 4]	-	-
171	AIPL1	ENSG00000129221	Control hub	3	orf8	0	0.258784	8.97205e-07	0.000439996	1.58773e-06	20.25	0.000431703	4.11221e-05	4	['E', 'M', 'N', 'S', 'nsp1', 'nsp2', 'nsp4', 'nsp5_C145A', 'nsp7', 'nsp8', 'nsp9', 'nsp10', 'nsp12', 'nsp13', 'nsp14', 'nsp15', 'orf3a', 'orf3b', 'orf8', 'orf9b', 'orf9c', 'orf10']	[5, 4, 4, 5, 5, 4, 5, 5, 4, 4, 4, 4, 4, 4, 5, 4, 5, 5, 3, 4, 4, 5]	-	-
172	AJUBA	ENSG00000129474	Tail	3	M	0	0.288303	2.0665e-05	0.00109999	4.11828e-05	60.3	0.00362771	7.9751e-05	9	['E', 'M', 'N', 'S', 'nsp1', 'nsp2', 'nsp4', 'nsp5_C145A', 'nsp7', 'nsp8', 'nsp9', 'nsp10', 'nsp12', 'nsp13', 'nsp14', 'nsp15', 'orf3a', 'orf3b', 'orf8', 'orf9b', 'orf9c', 'orf10']	[5, 3, 4, 4, 4, 4, 4, 5, 4, 3, 3, 4, 3, 3, 4, 4, 4, 5, 3, 4, 4, 4]	-	-
173	AK3	ENSG00000147853	Head/Tail	3	nsp2	0	0.273824	1.52065e-05	0.000329997	1.92194e-05	172	0.00209277	3.86739e-05	3	['E', 'M', 'N', 'S', 'nsp1', 'nsp2', 'nsp4', 'nsp5_C145A', 'nsp7', 'nsp8', 'nsp9', 'nsp10', 'nsp12', 'nsp13', 'nsp14', 'nsp15', 'orf3a', 'orf3b', 'orf8', 'orf9b', 'orf9c', 'orf10']	[5, 4, 4, 5, 4, 3, 4, 5, 4, 4, 4, 4, 4, 3, 5, 4, 3, 5, 3, 3, 3, 4]	-	-
174	AK6	ENSG00000279247	Head	4	nsp8	0	0.229361	0.000272429	0.000329997	0.000287243	3.33333	3.68935e-05	9.91606e-05	2	['E', 'M', 'N', 'S', 'nsp1', 'nsp2', 'nsp4', 'nsp5_C145A', 'nsp7', 'nsp8', 'nsp9', 'nsp10', 'nsp12', 'nsp13', 'nsp14', 'nsp15', 'orf3a', 'orf3b', 'orf8', 'orf9b', 'orf9c', 'orf10']	[5, 5, 5, 5, 5, 5, 5, 5, 5, 4, 5, 5, 4, 4, 5, 4, 5, 6, 4, 5, 4, 5]	-	-
175	AK8	ENSG00000165695	Control hub	3	N	0.032967	0.2852	2.81969e-05	0.00153998	4.78452e-05	33.9286	0.00255514	0.00011183	8	['E', 'M', 'N', 'S', 'nsp1', 'nsp2', 'nsp4', 'nsp5_C145A', 'nsp7', 'nsp8', 'nsp9', 'nsp10', 'nsp12', 'nsp13', 'nsp14', 'nsp15', 'orf3a', 'orf3b', 'orf8', 'orf9b', 'orf9c', 'orf10']	[5, 4, 3, 4, 4, 4, 4, 5, 4, 4, 3, 4, 4, 3, 4, 3, 4, 5, 3, 4, 4, 4]	-	-
176	AKAIN1	ENSG00000231824	Head/Tail	3	nsp1	0	0.245758	0	0.000109999	0	48	0.000183587	2.34997e-05	1	['E', 'M', 'N', 'S', 'nsp1', 'nsp2', 'nsp4', 'nsp5_C145A', 'nsp7', 'nsp8', 'nsp9', 'nsp10', 'nsp12', 'nsp13', 'nsp14', 'nsp15', 'orf3a', 'orf3b', 'orf8', 'orf9b', 'orf9c', 'orf10']	[5, 4, 4, 5, 3, 5, 5, 5, 4, 4, 4, 4, 4, 4, 5, 4, 4, 5, 4, 4, 5, 5]	-	-
177	AKAP10	ENSG00000108599	Head	2	nsp13	0	0.26248	1.92702e-05	0.000329997	3.07667e-05	57.3333	0.000780977	4.28025e-05	3	['E', 'M', 'N', 'S', 'nsp1', 'nsp2', 'nsp4', 'nsp5_C145A', 'nsp7', 'nsp8', 'nsp9', 'nsp10', 'nsp12', 'nsp13', 'nsp14', 'nsp15', 'orf3a', 'orf3b', 'orf8', 'orf9b', 'orf9c', 'orf10']	[5, 4, 4, 4, 4, 4, 4, 5, 3, 3, 3, 4, 4, 2, 5, 4, 4, 5, 3, 4, 4, 4]	-	-
178	AKAP14	ENSG00000186471	Head/Tail	2	nsp13	0	0.25489	3.12047e-05	0.000659993	4.4255e-05	27.6667	0.000467713	7.26709e-05	5	['E', 'M', 'N', 'S', 'nsp1', 'nsp2', 'nsp4', 'nsp5_C145A', 'nsp7', 'nsp8', 'nsp9', 'nsp10', 'nsp12', 'nsp13', 'nsp14', 'nsp15', 'orf3a', 'orf3b', 'orf8', 'orf9b', 'orf9c', 'orf10']	[5, 4, 4, 5, 3, 4, 4, 5, 4, 4, 4, 4, 4, 2, 5, 4, 4, 5, 4, 4, 4, 5]	-	-
179	AKAP17A	ENSG00000197976	Tail	2	nsp13	0.0666667	0.307457	7.48837e-05	0.00164998	7.62802e-05	138.6	0.00698956	0.000105769	13	['E', 'M', 'N', 'S', 'nsp1', 'nsp2', 'nsp4', 'nsp5_C145A', 'nsp7', 'nsp8', 'nsp9', 'nsp10', 'nsp12', 'nsp13', 'nsp14', 'nsp15', 'orf3a', 'orf3b', 'orf8', 'orf9b', 'orf9c', 'orf10']	[4, 3, 3, 4, 4, 3, 4, 5, 3, 3, 3, 4, 3, 2, 4, 4, 4, 4, 3, 3, 3, 4]	-	-
180	AKAP5	ENSG00000179841	Head/Tail	2	nsp13	0	0.249656	1.32906e-05	0.000549995	2.20665e-05	18.4	0.000219026	6.59976e-05	5	['E', 'M', 'N', 'S', 'nsp1', 'nsp2', 'nsp4', 'nsp5_C145A', 'nsp7', 'nsp8', 'nsp9', 'nsp10', 'nsp12', 'nsp13', 'nsp14', 'nsp15', 'orf3a', 'orf3b', 'orf8', 'orf9b', 'orf9c', 'orf10']	[5, 4, 4, 5, 3, 5, 5, 5, 4, 4, 3, 4, 4, 2, 5, 4, 4, 5, 3, 4, 5, 5]	-	-
181	AKAP7	ENSG00000118507	Head	2	nsp13	0.0833333	0.262612	7.87707e-05	0.00098999	0.000113022	29.2222	0.000745196	0.000103282	5	['E', 'M', 'N', 'S', 'nsp1', 'nsp2', 'nsp4', 'nsp5_C145A', 'nsp7', 'nsp8', 'nsp9', 'nsp10', 'nsp12', 'nsp13', 'nsp14', 'nsp15', 'orf3a', 'orf3b', 'orf8', 'orf9b', 'orf9c', 'orf10']	[5, 4, 4, 5, 3, 5, 4, 4, 4, 4, 3, 4, 3, 2, 5, 4, 4, 5, 3, 4, 4, 5]	-	-
182	AKAP8L	ENSG00000011243	Head	1	M	0.0538847	0.318855	0.000298561	0.00626994	0.000317402	68.807	0.0210185	0.000336492	27	['E', 'M', 'N', 'S', 'nsp1', 'nsp2', 'nsp4', 'nsp5_C145A', 'nsp7', 'nsp8', 'nsp9', 'nsp10', 'nsp12', 'nsp13', 'nsp14', 'nsp15', 'orf3a', 'orf3b', 'orf8', 'orf9b', 'orf9c', 'orf10']	[4, 1, 3, 4, 3, 3, 3, 4, 4, 3, 3, 4, 3, 2, 4, 3, 4, 5, 3, 3, 4, 4]	-	-
183	AKAP9	ENSG00000127914	Control hub	1	nsp13	0.0571429	0.314717	0.00024548	0.00395996	0.00028895	67.2222	0.0109863	0.000235139	22	['E', 'M', 'N', 'S', 'nsp1', 'nsp2', 'nsp4', 'nsp5_C145A', 'nsp7', 'nsp8', 'nsp9', 'nsp10', 'nsp12', 'nsp13', 'nsp14', 'nsp15', 'orf3a', 'orf3b', 'orf8', 'orf9b', 'orf9c', 'orf10']	[4, 3, 3, 4, 4, 3, 4, 4, 3, 3, 3, 3, 3, 1, 4, 3, 3, 5, 3, 3, 3, 3]	-	-
184	AKIP1	ENSG00000166452	Head/Tail	3	nsp9	0	0.248719	0	0.000109999	0	105	0.000276672	2.3089e-05	1	['E', 'M', 'N', 'S', 'nsp1', 'nsp2', 'nsp4', 'nsp5_C145A', 'nsp7', 'nsp8', 'nsp9', 'nsp10', 'nsp12', 'nsp13', 'nsp14', 'nsp15', 'orf3a', 'orf3b', 'orf8', 'orf9b', 'orf9c', 'orf10']	[5, 4, 4, 5, 5, 4, 4, 5, 4, 4, 3, 4, 4, 4, 4, 4, 4, 6, 4, 4, 4, 5]	-	-
185	AKIRIN1	ENSG00000174574	Head/Tail	4	nsp8	0	0.233734	0	0.000109999	0	40	0.000104793	2.43984e-05	1	['E', 'M', 'N', 'S', 'nsp1', 'nsp2', 'nsp4', 'nsp5_C145A', 'nsp7', 'nsp8', 'nsp9', 'nsp10', 'nsp12', 'nsp13', 'nsp14', 'nsp15', 'orf3a', 'orf3b', 'orf8', 'orf9b', 'orf9c', 'orf10']	[5, 5, 5, 5, 5, 5, 5, 6, 5, 4, 5, 4, 4, 4, 5, 5, 5, 6, 4, 4, 4, 5]	-	-
186	AKIRIN2	ENSG00000135334	Control hub	3	M	0.166667	0.308301	6.65232e-05	0.00120999	6.76626e-05	125.545	0.00444139	8.04961e-05	9	['E', 'M', 'N', 'S', 'nsp1', 'nsp2', 'nsp4', 'nsp5_C145A', 'nsp7', 'nsp8', 'nsp9', 'nsp10', 'nsp12', 'nsp13', 'nsp14', 'nsp15', 'orf3a', 'orf3b', 'orf8', 'orf9b', 'orf9c', 'orf10']	[5, 3, 3, 3, 4, 4, 4, 4, 3, 3, 3, 3, 3, 3, 4, 3, 4, 4, 3, 3, 4, 4]	-	-
187	AKNA	ENSG00000106948	Head/Tail	3	nsp13	0	0.262286	0	0.000109999	0	116	0.000507186	2.21215e-05	1	['E', 'M', 'N', 'S', 'nsp1', 'nsp2', 'nsp4', 'nsp5_C145A', 'nsp7', 'nsp8', 'nsp9', 'nsp10', 'nsp12', 'nsp13', 'nsp14', 'nsp15', 'orf3a', 'orf3b', 'orf8', 'orf9b', 'orf9c', 'orf10']	[5, 4, 4, 5, 4, 4, 4, 5, 4, 4, 4, 4, 4, 3, 5, 4, 4, 5, 4, 4, 4, 5]	-	-
188	AKNAD1	ENSG00000162641	Head/Tail	3	S	0	0.237308	0	0.000109999	0	65	9.08912e-05	2.58605e-05	1	['E', 'M', 'N', 'S', 'nsp1', 'nsp2', 'nsp4', 'nsp5_C145A', 'nsp7', 'nsp8', 'nsp9', 'nsp10', 'nsp12', 'nsp13', 'nsp14', 'nsp15', 'orf3a', 'orf3b', 'orf8', 'orf9b', 'orf9c', 'orf10']	[5, 4, 5, 3, 5, 5, 4, 5, 5, 4, 4, 5, 4, 4, 5, 5, 5, 6, 4, 5, 4, 5]	-	-
189	AKR1B1	ENSG00000085662	Head	5	nsp7	0	0.169492	0	0.000109999	0	2	7.05193e-08	4.62785e-05	1	['E', 'M', 'N', 'S', 'nsp1', 'nsp2', 'nsp4', 'nsp5_C145A', 'nsp7', 'nsp8', 'nsp9', 'nsp10', 'nsp12', 'nsp13', 'nsp14', 'nsp15', 'orf3a', 'orf8', 'orf9b', 'orf9c', 'orf10']	[7, 6, 6, 7, 7, 6, 6, 7, 5, 5, 6, 7, 6, 5, 6, 6, 6, 6, 6, 5, 6]	9	Glutathione, NADH, Sulindac, Citric acid, Ranirestat, Pimagedine, QR-333, Exisulind, Brexanolone,
190	AKR1B15	ENSG00000227471	Head/Tail	3	nsp12	0	0.269468	0	0.000109999	0	294	0.00101258	2.24933e-05	1	['E', 'M', 'N', 'S', 'nsp1', 'nsp2', 'nsp4', 'nsp5_C145A', 'nsp7', 'nsp8', 'nsp9', 'nsp10', 'nsp12', 'nsp13', 'nsp14', 'nsp15', 'orf3a', 'orf3b', 'orf8', 'orf9b', 'orf9c', 'orf10']	[4, 4, 4, 5, 4, 4, 4, 5, 4, 4, 4, 4, 3, 3, 3, 4, 4, 5, 4, 4, 4, 5]	-	-
191	AKR1C1	ENSG00000187134	Head/Tail	3	orf8	0	0.224665	0	0.000109999	0	15	2.78735e-05	2.51668e-05	1	['E', 'M', 'N', 'S', 'nsp1', 'nsp2', 'nsp4', 'nsp5_C145A', 'nsp7', 'nsp8', 'nsp9', 'nsp10', 'nsp12', 'nsp13', 'nsp14', 'nsp15', 'orf3a', 'orf3b', 'orf8', 'orf9b', 'orf9c', 'orf10']	[5, 4, 4, 5, 5, 5, 5, 6, 5, 4, 5, 4, 4, 4, 5, 5, 5, 5, 3, 5, 5, 5]	4	NADH, Nabumetone, Salicylic acid, Acetylsalicylic acid
192	AKR1C3	ENSG00000196139	Head/Tail	3	nsp5_C145A	0	0.249432	0	0.000109999	0	101	0.000187626	2.47862e-05	1	['E', 'M', 'N', 'S', 'nsp1', 'nsp2', 'nsp4', 'nsp5_C145A', 'nsp7', 'nsp8', 'nsp9', 'nsp10', 'nsp12', 'nsp13', 'nsp14', 'nsp15', 'orf3a', 'orf3b', 'orf8', 'orf9b', 'orf9c', 'orf10']	[6, 4, 4, 5, 4, 4, 4, 3, 5, 4, 4, 4, 4, 4, 5, 4, 5, 5, 4, 4, 3, 5]	8	NADH, Indometacin, Nabumetone, Doxorubicin, Rutin, Prostaglandin D2, Flufenamic Acid, Glycyrrhizic acid
193	AKR7A2	ENSG00000053371	Head	4	N	0	0.230871	1.53096e-07	0.000439996	4.01904e-07	5.25	0.000115485	4.73712e-05	2	['E', 'M', 'N', 'S', 'nsp1', 'nsp2', 'nsp4', 'nsp5_C145A', 'nsp7', 'nsp8', 'nsp9', 'nsp10', 'nsp12', 'nsp13', 'nsp14', 'nsp15', 'orf3a', 'orf3b', 'orf8', 'orf9b', 'orf9c', 'orf10']	[5, 5, 4, 5, 4, 4, 5, 5, 4, 4, 5, 4, 5, 4, 5, 5, 5, 6, 4, 5, 5, 5]	-	-
194	AKR7A3	ENSG00000162482	Control hub	3	nsp1	0	0.275208	6.59111e-05	0.000549995	8.00856e-05	108.2	0.00253078	5.05258e-05	2	['E', 'M', 'N', 'S', 'nsp1', 'nsp2', 'nsp4', 'nsp5_C145A', 'nsp7', 'nsp8', 'nsp9', 'nsp10', 'nsp12', 'nsp13', 'nsp14', 'nsp15', 'orf3a', 'orf3b', 'orf8', 'orf9b', 'orf9c', 'orf10']	[5, 4, 4, 4, 3, 3, 4, 5, 3, 3, 4, 4, 4, 3, 4, 4, 4, 5, 3, 4, 4, 5]	-	-
195	AKT1	ENSG00000142208	Head/Tail	3	M	0.047619	0.286692	4.96255e-05	0.000769992	5.83236e-05	108.286	0.00230275	6.62771e-05	7	['E', 'M', 'N', 'S', 'nsp1', 'nsp2', 'nsp4', 'nsp5_C145A', 'nsp7', 'nsp8', 'nsp9', 'nsp10', 'nsp12', 'nsp13', 'nsp14', 'nsp15', 'orf3a', 'orf3b', 'orf8', 'orf9b', 'orf9c', 'orf10']	[4, 3, 4, 3, 3, 3, 4, 4, 4, 3, 3, 4, 3, 3, 4, 4, 4, 5, 4, 3, 4, 5]	7	ATP, Arsenic trioxide, Genistein, Resveratrol, Archexin, Enzastaurin, Perifosine
196	AKT2	ENSG00000105221	Head/Tail	3	M	0.2	0.303753	1.98953e-05	0.000549995	1.63617e-05	282.2	0.00368073	4.95103e-05	5	['E', 'M', 'N', 'S', 'nsp1', 'nsp2', 'nsp4', 'nsp5_C145A', 'nsp7', 'nsp8', 'nsp9', 'nsp10', 'nsp12', 'nsp13', 'nsp14', 'nsp15', 'orf3a', 'orf3b', 'orf8', 'orf9b', 'orf9c', 'orf10']	[4, 3, 3, 4, 4, 3, 4, 5, 4, 3, 3, 4, 4, 3, 5, 3, 4, 5, 4, 4, 3, 4]	-	-
197	AKTIP	ENSG00000166971	Head/Tail	2	nsp13	0	0.258671	8.13693e-07	0.000329997	1.08663e-06	65	0.000737383	3.44897e-05	3	['E', 'M', 'N', 'S', 'nsp1', 'nsp2', 'nsp4', 'nsp5_C145A', 'nsp7', 'nsp8', 'nsp9', 'nsp10', 'nsp12', 'nsp13', 'nsp14', 'nsp15', 'orf3a', 'orf3b', 'orf8', 'orf9b', 'orf9c', 'orf10']	[5, 4, 4, 5, 3, 4, 4, 5, 4, 4, 4, 4, 3, 2, 5, 4, 4, 5, 4, 4, 4, 5]	-	-
198	ALAS1	ENSG00000023330	Head	3	M	0.0102564	0.30339	0.000913285	0.00461995	0.000936726	30.9286	0.00673516	0.000338357	17	['E', 'M', 'N', 'S', 'nsp1', 'nsp2', 'nsp4', 'nsp5_C145A', 'nsp7', 'nsp8', 'nsp9', 'nsp10', 'nsp12', 'nsp13', 'nsp14', 'nsp15', 'orf3a', 'orf3b', 'orf8', 'orf9b', 'orf9c', 'orf10']	[4, 3, 4, 4, 3, 4, 4, 4, 4, 3, 3, 4, 3, 3, 4, 4, 4, 5, 3, 4, 3, 4]	3	Pyridoxal phosphate, Pyridoxal phosphate, Glycine
199	ALAS2	ENSG00000158578	Head/Tail	3	N	0	0.261036	0	0.000109999	0	182	0.00047936	2.28395e-05	1	['E', 'M', 'N', 'S', 'nsp1', 'nsp2', 'nsp4', 'nsp5_C145A', 'nsp7', 'nsp8', 'nsp9', 'nsp10', 'nsp12', 'nsp13', 'nsp14', 'nsp15', 'orf3a', 'orf3b', 'orf8', 'orf9b', 'orf9c', 'orf10']	[5, 4, 3, 5, 5, 4, 5, 5, 4, 4, 4, 4, 3, 4, 4, 4, 4, 5, 4, 3, 4, 5]	2	Pyridoxal phosphate, Glycine
200	ALDH16A1	ENSG00000161618	Head/Tail	3	nsp2	0	0.267366	6.77754e-05	0.000439996	7.09781e-05	174.5	0.00320812	4.89638e-05	3	['E', 'M', 'N', 'S', 'nsp1', 'nsp2', 'nsp4', 'nsp5_C145A', 'nsp7', 'nsp8', 'nsp9', 'nsp10', 'nsp12', 'nsp13', 'nsp14', 'nsp15', 'orf3a', 'orf3b', 'orf8', 'orf9b', 'orf9c', 'orf10']	[5, 4, 4, 5, 4, 3, 4, 5, 4, 4, 4, 4, 4, 3, 5, 4, 4, 5, 3, 3, 3, 4]	-	-
201	ALDH18A1	ENSG00000059573	Head	3	M	0	0.270924	1.61676e-05	0.000549995	1.96265e-05	66.6	0.000395619	4.70206e-05	5	['E', 'M', 'N', 'S', 'nsp1', 'nsp2', 'nsp4', 'nsp5_C145A', 'nsp7', 'nsp8', 'nsp9', 'nsp10', 'nsp12', 'nsp13', 'nsp14', 'nsp15', 'orf3a', 'orf3b', 'orf8', 'orf9b', 'orf9c', 'orf10']	[5, 3, 4, 4, 4, 5, 5, 5, 3, 4, 4, 4, 4, 4, 5, 4, 3, 5, 4, 4, 3, 5]	1	Glutamic Acid
202	ALDH1A1	ENSG00000165092	Druggable Control hub	-	-	0	0	0	0.000219998	0	1	2.58458e-35	0.000109987	0	-	-	4	NADH, Vitamin A, Tretinoin, Glycerin
203	ALDH1L1	ENSG00000144908	Head/Tail	3	nsp13	0	0.236455	0	0.000109999	0	118	6.39792e-05	2.85178e-05	1	['E', 'M', 'N', 'S', 'nsp1', 'nsp2', 'nsp4', 'nsp5_C145A', 'nsp7', 'nsp8', 'nsp9', 'nsp10', 'nsp12', 'nsp13', 'nsp14', 'nsp15', 'orf3a', 'orf3b', 'orf8', 'orf9b', 'orf9c', 'orf10']	[6, 4, 4, 5, 5, 5, 5, 5, 4, 5, 5, 5, 4, 3, 5, 5, 4, 6, 3, 3, 4, 5]	-	-
204	ALDH3A1	ENSG00000108602	Head/Tail	4	M	0	0.248427	0	0.000109999	0	30	0.000153795	2.35537e-05	1	['E', 'M', 'N', 'S', 'nsp1', 'nsp2', 'nsp4', 'nsp5_C145A', 'nsp7', 'nsp8', 'nsp9', 'nsp10', 'nsp12', 'nsp13', 'nsp14', 'nsp15', 'orf3a', 'orf3b', 'orf8', 'orf9b', 'orf9c', 'orf10']	[5, 4, 4, 5, 5, 4, 4, 5, 5, 4, 4, 5, 4, 4, 5, 4, 4, 5, 5, 4, 4, 5]	1	NADH
205	ALDH3B1	ENSG00000006534	Head/Tail	3	M	0.433824	0.305499	7.38406e-06	0.00186998	5.36606e-06	251.235	0.0215496	9.9661e-05	17	['E', 'M', 'N', 'S', 'nsp1', 'nsp2', 'nsp4', 'nsp5_C145A', 'nsp7', 'nsp8', 'nsp9', 'nsp10', 'nsp12', 'nsp13', 'nsp14', 'nsp15', 'orf3a', 'orf3b', 'orf8', 'orf9b', 'orf9c', 'orf10']	[5, 3, 4, 3, 3, 3, 4, 5, 3, 3, 3, 4, 3, 3, 4, 4, 3, 5, 3, 4, 3, 4]	1	NADH
206	ALDH7A1	ENSG00000164904	Druggable Control hub	3	M	0	0.258294	2.1867e-06	0.000439996	2.93225e-06	26.25	0.000184528	4.247e-05	2	['E', 'M', 'N', 'S', 'nsp1', 'nsp2', 'nsp4', 'nsp5_C145A', 'nsp7', 'nsp8', 'nsp9', 'nsp10', 'nsp12', 'nsp13', 'nsp14', 'nsp15', 'orf3a', 'orf3b', 'orf8', 'orf9b', 'orf9c', 'orf10']	[5, 3, 4, 5, 5, 5, 4, 5, 4, 4, 4, 4, 4, 4, 5, 5, 4, 5, 4, 4, 4, 5]	1	NADH
207	ALDOA	ENSG00000149925	Druggable Control hub	4	M	0	0.221525	0.000217384	0.000439996	0.000217384	2	2.48457e-05	0.000100893	1	['E', 'M', 'N', 'S', 'nsp1', 'nsp2', 'nsp4', 'nsp5_C145A', 'nsp7', 'nsp8', 'nsp9', 'nsp10', 'nsp12', 'nsp13', 'nsp14', 'nsp15', 'orf3a', 'orf3b', 'orf8', 'orf9b', 'orf9c', 'orf10']	[6, 4, 5, 5, 5, 5, 5, 5, 5, 4, 4, 5, 4, 4, 5, 5, 5, 5, 4, 4, 5, 6]	4	Zinc, Dihydroxyacetone phosphate, Zinc acetate, Zinc chloride
208	ALDOC	ENSG00000109107	Head	3	M	0.333333	0.285512	0.00043472	0.000329997	0.00043472	155.667	0.00180714	5.69557e-05	2	['E', 'M', 'N', 'S', 'nsp1', 'nsp2', 'nsp4', 'nsp5_C145A', 'nsp7', 'nsp8', 'nsp9', 'nsp10', 'nsp12', 'nsp13', 'nsp14', 'nsp15', 'orf3a', 'orf3b', 'orf8', 'orf9b', 'orf9c', 'orf10']	[5, 3, 4, 4, 4, 4, 4, 4, 4, 3, 3, 4, 3, 3, 4, 4, 4, 4, 3, 3, 4, 5]	-	-
209	ALG10	ENSG00000139133	Head	3	M	0.0666667	0.261052	8.32026e-06	0.000659993	1.09791e-05	82	0.000343196	4.78831e-05	6	['E', 'M', 'N', 'S', 'nsp1', 'nsp2', 'nsp4', 'nsp5_C145A', 'nsp7', 'nsp8', 'nsp9', 'nsp10', 'nsp12', 'nsp13', 'nsp14', 'nsp15', 'orf3a', 'orf3b', 'orf8', 'orf9b', 'orf9c', 'orf10']	[5, 3, 4, 5, 5, 5, 5, 5, 3, 4, 5, 4, 5, 4, 5, 4, 3, 5, 3, 4, 3, 5]	-	-
210	ALG10B	ENSG00000175548	Head/Tail	3	M	0	0.237766	4.9143e-08	0.000219998	1.13259e-07	97	7.43338e-05	2.68027e-05	2	['E', 'M', 'N', 'S', 'nsp1', 'nsp2', 'nsp4', 'nsp5_C145A', 'nsp7', 'nsp8', 'nsp9', 'nsp10', 'nsp12', 'nsp13', 'nsp14', 'nsp15', 'orf3a', 'orf3b', 'orf8', 'orf9b', 'orf9c', 'orf10']	[6, 3, 5, 5, 5, 5, 6, 6, 3, 5, 5, 5, 5, 4, 5, 5, 3, 5, 3, 5, 3, 5]	-	-
211	ALG13	ENSG00000101901	Head	3	nsp12	0.333333	0.27941	1.25563e-06	0.000439996	1.59072e-06	116	0.0026007	3.78449e-05	4	['E', 'M', 'N', 'S', 'nsp1', 'nsp2', 'nsp4', 'nsp5_C145A', 'nsp7', 'nsp8', 'nsp9', 'nsp10', 'nsp12', 'nsp13', 'nsp14', 'nsp15', 'orf3a', 'orf3b', 'orf8', 'orf9b', 'orf9c', 'orf10']	[5, 4, 4, 5, 4, 4, 5, 5, 4, 4, 4, 4, 3, 3, 4, 4, 4, 5, 3, 4, 4, 4]	-	-
212	ALG3	ENSG00000214160	Head/Tail	3	M	0.2	0.252411	1.79938e-06	0.000659993	1.73583e-06	110.5	0.000269624	4.73034e-05	6	['E', 'M', 'N', 'S', 'nsp1', 'nsp2', 'nsp4', 'nsp5_C145A', 'nsp7', 'nsp8', 'nsp9', 'nsp10', 'nsp12', 'nsp13', 'nsp14', 'nsp15', 'orf3a', 'orf3b', 'orf8', 'orf9b', 'orf9c', 'orf10']	[6, 3, 5, 5, 5, 5, 5, 5, 3, 5, 5, 4, 5, 4, 5, 5, 3, 5, 3, 4, 3, 5]	-	-
213	ALG8	ENSG00000159063	Head	1	orf9c	0.142857	0.250636	1.28475e-06	0.000879991	1.45582e-06	107.125	0.000343575	5.62389e-05	8	['E', 'M', 'N', 'S', 'nsp1', 'nsp2', 'nsp4', 'nsp5_C145A', 'nsp7', 'nsp8', 'nsp9', 'nsp10', 'nsp12', 'nsp13', 'nsp14', 'nsp15', 'orf3a', 'orf3b', 'orf8', 'orf9b', 'orf9c', 'orf10']	[6, 3, 5, 5, 5, 5, 5, 5, 2, 5, 5, 5, 4, 4, 5, 5, 3, 5, 3, 5, 1, 5]	-	-
214	ALKBH2	ENSG00000189046	Head/Tail	2	nsp13	0	0.268547	0	0.000109999	0	403	0.00127012	2.23026e-05	1	['E', 'M', 'N', 'S', 'nsp1', 'nsp2', 'nsp4', 'nsp5_C145A', 'nsp7', 'nsp8', 'nsp9', 'nsp10', 'nsp12', 'nsp13', 'nsp14', 'nsp15', 'orf3a', 'orf3b', 'orf8', 'orf9b', 'orf9c', 'orf10']	[4, 4, 4, 4, 3, 4, 4, 5, 3, 3, 4, 4, 3, 2, 5, 4, 4, 5, 4, 3, 4, 5]	1	Ascorbic acid
215	ALKBH3	ENSG00000166199	Head/Tail	2	nsp13	0.2	0.298342	7.35739e-06	0.000549995	8.42405e-06	194	0.00349844	4.64247e-05	5	['E', 'M', 'N', 'S', 'nsp1', 'nsp2', 'nsp4', 'nsp5_C145A', 'nsp7', 'nsp8', 'nsp9', 'nsp10', 'nsp12', 'nsp13', 'nsp14', 'nsp15', 'orf3a', 'orf3b', 'orf8', 'orf9b', 'orf9c', 'orf10']	[4, 3, 4, 4, 3, 4, 4, 4, 3, 3, 3, 3, 3, 2, 4, 4, 4, 4, 3, 3, 4, 5]	1	Ascorbic acid
216	ALKBH4	ENSG00000160993	Tail	3	nsp2	0.111111	0.296925	4.42225e-05	0.00109999	5.05491e-05	82.2	0.00241631	8.12479e-05	9	['E', 'M', 'N', 'S', 'nsp1', 'nsp2', 'nsp4', 'nsp5_C145A', 'nsp7', 'nsp8', 'nsp9', 'nsp10', 'nsp12', 'nsp13', 'nsp14', 'nsp15', 'orf3a', 'orf3b', 'orf8', 'orf9b', 'orf9c', 'orf10']	[5, 4, 4, 4, 4, 3, 4, 4, 4, 3, 3, 4, 3, 3, 4, 4, 4, 4, 3, 3, 3, 4]	-	-
217	ALKBH7	ENSG00000125652	Tail	3	nsp8	0	0.249691	2.59063e-06	0.000439996	5.37636e-06	14.5	0.000253735	4.4148e-05	4	['E', 'M', 'N', 'S', 'nsp1', 'nsp2', 'nsp4', 'nsp5_C145A', 'nsp7', 'nsp8', 'nsp9', 'nsp10', 'nsp12', 'nsp13', 'nsp14', 'nsp15', 'orf3a', 'orf3b', 'orf8', 'orf9b', 'orf9c', 'orf10']	[5, 4, 4, 5, 4, 4, 4, 6, 4, 3, 4, 4, 4, 3, 4, 4, 5, 5, 4, 4, 4, 4]	-	-
218	ALKBH8	ENSG00000137760	Head/Tail	3	M	0	0.277289	1.82566e-07	0.000219998	1.39496e-07	205.5	0.00136423	2.81608e-05	2	['E', 'M', 'N', 'S', 'nsp1', 'nsp2', 'nsp4', 'nsp5_C145A', 'nsp7', 'nsp8', 'nsp9', 'nsp10', 'nsp12', 'nsp13', 'nsp14', 'nsp15', 'orf3a', 'orf3b', 'orf8', 'orf9b', 'orf9c', 'orf10']	[4, 3, 3, 4, 4, 4, 4, 5, 4, 3, 3, 3, 4, 3, 4, 4, 4, 5, 3, 4, 4, 4]	-	-
219	ALOX15B	ENSG00000179593	Tail	3	orf8	0.047619	0.262054	2.85932e-05	0.000769992	3.7923e-05	30.5714	0.000581098	7.33939e-05	6	['E', 'M', 'N', 'S', 'nsp1', 'nsp2', 'nsp4', 'nsp5_C145A', 'nsp7', 'nsp8', 'nsp9', 'nsp10', 'nsp12', 'nsp13', 'nsp14', 'nsp15', 'orf3a', 'orf3b', 'orf8', 'orf9b', 'orf9c', 'orf10']	[5, 4, 4, 5, 4, 4, 4, 5, 5, 4, 4, 4, 4, 4, 5, 4, 5, 5, 3, 4, 4, 5]	-	-
220	ALOX5	ENSG00000275565	Head	3	nsp2	0.0166667	0.307223	0.000589792	0.00175998	0.000605431	84	0.00392548	0.00015678	10	['E', 'M', 'N', 'S', 'nsp1', 'nsp2', 'nsp4', 'nsp5_C145A', 'nsp7', 'nsp8', 'nsp9', 'nsp10', 'nsp12', 'nsp13', 'nsp14', 'nsp15', 'orf3a', 'orf3b', 'orf8', 'orf9b', 'orf9c', 'orf10']	[4, 4, 4, 4, 4, 3, 4, 5, 4, 3, 3, 4, 3, 3, 4, 3, 4, 5, 3, 3, 3, 4]	22	Vitamin E, Masoprocol, Aminosalicylic Acid, Mesalazine, Montelukast, Diclofenac, Diethylcarbamazine, Zileuton, Sulfasalazine, Meclofenamic acid, Balsalazide, Minocycline, Resveratrol, Licofelone, MLN-977, Cannabidiol, Omega-3 fatty acids, Diacerein, Fostamatinib, alpha-Tocopherol succinate, D-alpha-Tocopherol acetate, Nabiximols
221	ALOX5AP	ENSG00000132965	Head/Tail	3	M	0.0952381	0.258024	3.06615e-06	0.000769992	4.28316e-06	94.7143	0.000265086	5.35238e-05	7	['E', 'M', 'N', 'S', 'nsp1', 'nsp2', 'nsp4', 'nsp5_C145A', 'nsp7', 'nsp8', 'nsp9', 'nsp10', 'nsp12', 'nsp13', 'nsp14', 'nsp15', 'orf3a', 'orf3b', 'orf8', 'orf9b', 'orf9c', 'orf10']	[5, 3, 5, 5, 5, 4, 5, 6, 3, 5, 4, 4, 5, 4, 5, 5, 3, 5, 3, 4, 3, 5]	3	DG031, AM103, Fiboflapon
222	ALOXE3	ENSG00000179148	Head/Tail	3	M	0	0.25572	1.68369e-07	0.000219998	2.21417e-07	60.5	0.000543782	2.84367e-05	2	['E', 'M', 'N', 'S', 'nsp1', 'nsp2', 'nsp4', 'nsp5_C145A', 'nsp7', 'nsp8', 'nsp9', 'nsp10', 'nsp12', 'nsp13', 'nsp14', 'nsp15', 'orf3a', 'orf3b', 'orf8', 'orf9b', 'orf9c', 'orf10']	[5, 3, 4, 5, 4, 4, 5, 5, 4, 4, 4, 4, 3, 4, 5, 4, 4, 5, 3, 4, 4, 4]	-	-
223	ALPI	ENSG00000163295	Head/Tail	3	nsp2	0.833333	0.275498	7.13929e-11	0.000439996	7.13929e-11	316.5	0.00625515	3.6431e-05	4	['E', 'M', 'N', 'S', 'nsp1', 'nsp2', 'nsp4', 'nsp5_C145A', 'nsp7', 'nsp8', 'nsp9', 'nsp10', 'nsp12', 'nsp13', 'nsp14', 'nsp15', 'orf3a', 'orf3b', 'orf8', 'orf9b', 'orf9c', 'orf10']	[5, 4, 4, 5, 4, 3, 4, 5, 3, 4, 4, 4, 4, 3, 5, 4, 3, 5, 3, 4, 3, 4]	1	Monopotassium phosphate
224	ALPP	ENSG00000163283	Head	3	M	0.380952	0.316073	9.76473e-05	0.00395996	9.61632e-05	132.417	0.0269917	0.000198102	28	['E', 'M', 'N', 'S', 'nsp1', 'nsp2', 'nsp4', 'nsp5_C145A', 'nsp7', 'nsp8', 'nsp9', 'nsp10', 'nsp12', 'nsp13', 'nsp14', 'nsp15', 'orf3a', 'orf3b', 'orf8', 'orf9b', 'orf9c', 'orf10']	[4, 3, 4, 4, 4, 3, 4, 5, 3, 3, 3, 4, 3, 3, 4, 3, 3, 5, 3, 3, 3, 4]	1	Calcium
225	ALS2CL	ENSG00000178038	Tail	2	nsp7	0	0.262038	0.000338083	0.000659993	0.000361122	19.8333	0.000656065	9.95547e-05	3	['E', 'M', 'N', 'S', 'nsp1', 'nsp2', 'nsp4', 'nsp5_C145A', 'nsp7', 'nsp8', 'nsp9', 'nsp10', 'nsp12', 'nsp13', 'nsp14', 'nsp15', 'orf3a', 'orf3b', 'orf8', 'orf9b', 'orf9c', 'orf10']	[5, 3, 4, 5, 4, 4, 4, 5, 2, 4, 4, 3, 4, 3, 4, 4, 4, 6, 4, 4, 4, 5]	-	-
226	ALX1	ENSG00000180318	Control hub	3	nsp13	0	0.271845	0.00110646	0.00142999	0.00112456	17.2308	0.00121693	0.000215107	6	['E', 'M', 'N', 'S', 'nsp1', 'nsp2', 'nsp4', 'nsp5_C145A', 'nsp7', 'nsp8', 'nsp9', 'nsp10', 'nsp12', 'nsp13', 'nsp14', 'nsp15', 'orf3a', 'orf3b', 'orf8', 'orf9b', 'orf9c', 'orf10']	[4, 4, 4, 5, 4, 4, 5, 5, 4, 4, 4, 4, 4, 3, 4, 4, 4, 5, 3, 4, 4, 4]	-	-
227	ALX4	ENSG00000052850	Head/Tail	3	nsp13	0	0.258882	1.86854e-07	0.000219998	2.66759e-07	41	0.000473358	2.95035e-05	2	['E', 'M', 'N', 'S', 'nsp1', 'nsp2', 'nsp4', 'nsp5_C145A', 'nsp7', 'nsp8', 'nsp9', 'nsp10', 'nsp12', 'nsp13', 'nsp14', 'nsp15', 'orf3a', 'orf3b', 'orf8', 'orf9b', 'orf9c', 'orf10']	[5, 4, 4, 5, 4, 4, 5, 5, 4, 4, 4, 5, 4, 3, 4, 4, 4, 6, 4, 4, 4, 4]	-	-
228	AMBN	ENSG00000178522	Head/Tail	3	nsp9	0	0.256052	0	0.000109999	0	246	0.000250141	2.55229e-05	1	['E', 'M', 'N', 'S', 'nsp1', 'nsp2', 'nsp4', 'nsp5_C145A', 'nsp7', 'nsp8', 'nsp9', 'nsp10', 'nsp12', 'nsp13', 'nsp14', 'nsp15', 'orf3a', 'orf3b', 'orf8', 'orf9b', 'orf9c', 'orf10']	[5, 4, 4, 5, 5, 4, 4, 5, 4, 4, 3, 5, 4, 4, 4, 4, 4, 5, 4, 4, 4, 5]	-	-
229	AMBP	ENSG00000106927	Head/Tail	3	nsp1	0	0.260225	0	0.000109999	0	131	0.000474092	2.36637e-05	1	['E', 'M', 'N', 'S', 'nsp1', 'nsp2', 'nsp4', 'nsp5_C145A', 'nsp7', 'nsp8', 'nsp9', 'nsp10', 'nsp12', 'nsp13', 'nsp14', 'nsp15', 'orf3a', 'orf3b', 'orf8', 'orf9b', 'orf9c', 'orf10']	[5, 4, 5, 5, 3, 4, 5, 5, 4, 4, 4, 4, 3, 4, 5, 4, 4, 5, 3, 4, 4, 4]	-	-
230	AMD1	ENSG00000123505	Druggable Control hub	3	orf8	0	0.222787	0	0.000329997	0	14.3333	1.85833e-05	3.78565e-05	1	['E', 'M', 'N', 'S', 'nsp1', 'nsp2', 'nsp4', 'nsp5_C145A', 'nsp7', 'nsp8', 'nsp9', 'nsp10', 'nsp12', 'nsp13', 'nsp14', 'nsp15', 'orf3a', 'orf3b', 'orf8', 'orf9b', 'orf9c', 'orf10']	[6, 4, 5, 6, 5, 5, 6, 6, 4, 5, 5, 5, 5, 4, 6, 5, 4, 5, 3, 5, 4, 5]	2	Ademetionine, Tromethamine
231	AMDHD2	ENSG00000162066	Head	3	nsp7	0	0.253601	6.57048e-07	0.000219998	1.30785e-06	53.5	0.000319142	3.35518e-05	2	['E', 'M', 'N', 'S', 'nsp1', 'nsp2', 'nsp4', 'nsp5_C145A', 'nsp7', 'nsp8', 'nsp9', 'nsp10', 'nsp12', 'nsp13', 'nsp14', 'nsp15', 'orf3a', 'orf3b', 'orf8', 'orf9b', 'orf9c', 'orf10']	[5, 4, 4, 5, 4, 4, 4, 5, 3, 4, 4, 4, 4, 3, 5, 4, 5, 5, 4, 4, 4, 4]	-	-
232	AMELY	ENSG00000099721	Head	3	nsp7	0	0.2183	0	0.000109999	0	37	1.27285e-05	2.1775e-05	1	['E', 'M', 'N', 'S', 'nsp1', 'nsp2', 'nsp4', 'nsp5_C145A', 'nsp7', 'nsp8', 'nsp9', 'nsp10', 'nsp12', 'nsp13', 'nsp14', 'nsp15', 'orf3a', 'orf3b', 'orf8', 'orf9b', 'orf9c', 'orf10']	[6, 4, 5, 5, 5, 5, 6, 6, 3, 5, 5, 5, 5, 5, 6, 5, 4, 5, 4, 5, 3, 6]	-	-
233	AMHR2	ENSG00000135409	Head/Tail	4	M	0	0.227562	0	0.000109999	0	77	2.82947e-05	2.36014e-05	1	['E', 'M', 'N', 'S', 'nsp1', 'nsp2', 'nsp4', 'nsp5_C145A', 'nsp7', 'nsp8', 'nsp9', 'nsp10', 'nsp12', 'nsp13', 'nsp14', 'nsp15', 'orf3a', 'orf3b', 'orf8', 'orf9b', 'orf9c', 'orf10']	[6, 4, 5, 6, 5, 5, 5, 6, 4, 5, 5, 5, 5, 5, 5, 5, 4, 5, 4, 5, 4, 5]	1	ATP
234	AMIGO1	ENSG00000181754	Tail	3	M	0.0284495	0.291198	0.000692906	0.00417996	0.000811637	41.8947	0.00126196	0.000239936	21	['E', 'M', 'N', 'S', 'nsp1', 'nsp2', 'nsp4', 'nsp5_C145A', 'nsp7', 'nsp8', 'nsp9', 'nsp10', 'nsp12', 'nsp13', 'nsp14', 'nsp15', 'orf3a', 'orf3b', 'orf8', 'orf9b', 'orf9c', 'orf10']	[5, 3, 4, 4, 4, 4, 4, 5, 3, 4, 4, 4, 3, 3, 4, 4, 4, 5, 3, 4, 3, 5]	-	-
235	AMIGO2	ENSG00000139211	Head/Tail	3	M	0	0.220168	0	0.000109999	0	32	1.02169e-05	2.37763e-05	1	['E', 'M', 'N', 'S', 'nsp1', 'nsp2', 'nsp4', 'nsp5_C145A', 'nsp7', 'nsp8', 'nsp9', 'nsp10', 'nsp12', 'nsp13', 'nsp14', 'nsp15', 'orf3a', 'orf3b', 'orf8', 'orf9b', 'orf9c', 'orf10']	[6, 3, 5, 6, 6, 6, 6, 6, 4, 5, 5, 5, 5, 5, 6, 5, 5, 5, 4, 5, 4, 6]	-	-
236	AMMECR1	ENSG00000101935	Head/Tail	3	M	0.318681	0.32012	2.5618e-05	0.00153998	2.25092e-05	227.714	0.0143058	9.09793e-05	14	['E', 'M', 'N', 'S', 'nsp1', 'nsp2', 'nsp4', 'nsp5_C145A', 'nsp7', 'nsp8', 'nsp9', 'nsp10', 'nsp12', 'nsp13', 'nsp14', 'nsp15', 'orf3a', 'orf3b', 'orf8', 'orf9b', 'orf9c', 'orf10']	[4, 3, 4, 4, 3, 3, 4, 4, 4, 3, 3, 4, 3, 3, 4, 3, 3, 5, 3, 3, 3, 4]	-	-
237	AMOT	ENSG00000126016	Head	3	M	0.0675526	0.336465	0.000672868	0.00494995	0.00070442	92.3778	0.0172574	0.000283284	25	['E', 'M', 'N', 'S', 'nsp1', 'nsp2', 'nsp4', 'nsp5_C145A', 'nsp7', 'nsp8', 'nsp9', 'nsp10', 'nsp12', 'nsp13', 'nsp14', 'nsp15', 'orf3a', 'orf3b', 'orf8', 'orf9b', 'orf9c', 'orf10']	[4, 3, 3, 4, 3, 3, 4, 4, 3, 3, 3, 3, 3, 3, 4, 3, 4, 4, 3, 3, 3, 4]	-	-
238	AMOTL2	ENSG00000114019	Control hub	2	M	0.0668388	0.338621	0.00159968	0.00945991	0.00165383	71.0233	0.0281557	0.000543706	28	['E', 'M', 'N', 'S', 'nsp1', 'nsp2', 'nsp4', 'nsp5_C145A', 'nsp7', 'nsp8', 'nsp9', 'nsp10', 'nsp12', 'nsp13', 'nsp14', 'nsp15', 'orf3a', 'orf3b', 'orf8', 'orf9b', 'orf9c', 'orf10']	[4, 2, 3, 4, 3, 2, 4, 4, 2, 3, 3, 3, 3, 2, 3, 3, 3, 4, 3, 3, 3, 4]	-	-
239	AMPD1	ENSG00000116748	Head	4	M	0	0.21838	8.96672e-06	0.000439996	1.71633e-05	2.75	1.73505e-05	6.96949e-05	2	['E', 'M', 'N', 'S', 'nsp1', 'nsp2', 'nsp4', 'nsp5_C145A', 'nsp7', 'nsp8', 'nsp9', 'nsp10', 'nsp12', 'nsp13', 'nsp14', 'nsp15', 'orf3a', 'orf3b', 'orf8', 'orf9b', 'orf9c', 'orf10']	[6, 4, 4, 5, 5, 5, 6, 5, 5, 4, 5, 5, 5, 4, 5, 5, 5, 5, 5, 4, 5, 6]	1	Adenosine phosphate
240	AMPD2	ENSG00000116337	Head	3	M	0	0.27926	0.000231272	0.000549995	0.000230848	94.6	0.00125289	6.40905e-05	2	['E', 'M', 'N', 'S', 'nsp1', 'nsp2', 'nsp4', 'nsp5_C145A', 'nsp7', 'nsp8', 'nsp9', 'nsp10', 'nsp12', 'nsp13', 'nsp14', 'nsp15', 'orf3a', 'orf3b', 'orf8', 'orf9b', 'orf9c', 'orf10']	[5, 3, 3, 4, 4, 4, 5, 4, 4, 3, 4, 4, 4, 3, 4, 4, 4, 4, 4, 3, 4, 5]	-	-
241	AMPD3	ENSG00000133805	Head/Tail	4	M	0	0.218806	7.25538e-06	0.000219998	1.61546e-05	7.5	9.24224e-06	4.5219e-05	2	['E', 'M', 'N', 'S', 'nsp1', 'nsp2', 'nsp4', 'nsp5_C145A', 'nsp7', 'nsp8', 'nsp9', 'nsp10', 'nsp12', 'nsp13', 'nsp14', 'nsp15', 'orf3a', 'orf3b', 'orf8', 'orf9b', 'orf9c', 'orf10']	[6, 4, 5, 5, 6, 5, 5, 5, 4, 4, 5, 5, 4, 5, 5, 5, 5, 5, 4, 4, 5, 5]	-	-
242	AMPH	ENSG00000078053	Head	3	nsp12	0.166667	0.251346	8.63819e-05	0.000439996	0.00011884	18.25	0.000282018	6.0797e-05	3	['E', 'M', 'N', 'S', 'nsp1', 'nsp2', 'nsp4', 'nsp5_C145A', 'nsp7', 'nsp8', 'nsp9', 'nsp10', 'nsp12', 'nsp13', 'nsp14', 'nsp15', 'orf3a', 'orf3b', 'orf8', 'orf9b', 'orf9c', 'orf10']	[5, 4, 4, 5, 4, 4, 4, 5, 4, 4, 4, 5, 3, 3, 5, 4, 5, 5, 4, 4, 4, 5]	-	-
243	AMT	ENSG00000145020	Tail	3	nsp7	0	0.252002	7.57314e-07	0.000219998	1.06163e-06	52.5	0.000257424	3.29087e-05	2	['E', 'M', 'N', 'S', 'nsp1', 'nsp2', 'nsp4', 'nsp5_C145A', 'nsp7', 'nsp8', 'nsp9', 'nsp10', 'nsp12', 'nsp13', 'nsp14', 'nsp15', 'orf3a', 'orf3b', 'orf8', 'orf9b', 'orf9c', 'orf10']	[5, 4, 4, 5, 5, 4, 5, 5, 3, 4, 4, 4, 4, 3, 5, 4, 5, 5, 4, 4, 4, 5]	2	NADH, 5-methyltetrahydrofolic acid
244	AMTN	ENSG00000187689	Head/Tail	4	nsp9	0	0.235927	0	0.000109999	0	21	7.97173e-05	2.41558e-05	1	['E', 'M', 'N', 'S', 'nsp1', 'nsp2', 'nsp4', 'nsp5_C145A', 'nsp7', 'nsp8', 'nsp9', 'nsp10', 'nsp12', 'nsp13', 'nsp14', 'nsp15', 'orf3a', 'orf3b', 'orf8', 'orf9b', 'orf9c', 'orf10']	[5, 5, 5, 5, 5, 5, 5, 6, 5, 5, 4, 5, 4, 4, 5, 5, 5, 6, 4, 4, 5, 5]	-	-
245	ANAPC11	ENSG00000141552	Head/Tail	2	nsp13	0.224138	0.320721	8.58883e-05	0.00318997	9.51953e-05	115.621	0.0166814	0.000167044	25	['E', 'M', 'N', 'S', 'nsp1', 'nsp2', 'nsp4', 'nsp5_C145A', 'nsp7', 'nsp8', 'nsp9', 'nsp10', 'nsp12', 'nsp13', 'nsp14', 'nsp15', 'orf3a', 'orf3b', 'orf8', 'orf9b', 'orf9c', 'orf10']	[4, 3, 3, 4, 4, 3, 4, 4, 3, 3, 3, 4, 3, 2, 4, 3, 4, 5, 3, 3, 3, 4]	-	-
246	ANAPC13	ENSG00000129055	Head/Tail	3	nsp9	0	0.248726	0	0.000109999	0	70	0.000243925	2.26442e-05	1	['E', 'M', 'N', 'S', 'nsp1', 'nsp2', 'nsp4', 'nsp5_C145A', 'nsp7', 'nsp8', 'nsp9', 'nsp10', 'nsp12', 'nsp13', 'nsp14', 'nsp15', 'orf3a', 'orf3b', 'orf8', 'orf9b', 'orf9c', 'orf10']	[5, 4, 4, 5, 4, 4, 5, 5, 4, 4, 3, 5, 3, 4, 4, 4, 4, 6, 4, 4, 5, 5]	-	-
247	ANAPC15	ENSG00000110200	Head/Tail	3	nsp13	0	0.242376	0	0.000109999	0	49	8.51012e-05	2.50602e-05	1	['E', 'M', 'N', 'S', 'nsp1', 'nsp2', 'nsp4', 'nsp5_C145A', 'nsp7', 'nsp8', 'nsp9', 'nsp10', 'nsp12', 'nsp13', 'nsp14', 'nsp15', 'orf3a', 'orf3b', 'orf8', 'orf9b', 'orf9c', 'orf10']	[5, 4, 4, 5, 4, 4, 4, 5, 5, 4, 4, 5, 4, 3, 5, 4, 5, 6, 4, 4, 5, 5]	-	-
248	ANAPC16	ENSG00000166295	Head/Tail	3	nsp12	0	0.266876	0	0.000109999	0	292	0.000955443	2.271e-05	1	['E', 'M', 'N', 'S', 'nsp1', 'nsp2', 'nsp4', 'nsp5_C145A', 'nsp7', 'nsp8', 'nsp9', 'nsp10', 'nsp12', 'nsp13', 'nsp14', 'nsp15', 'orf3a', 'orf3b', 'orf8', 'orf9b', 'orf9c', 'orf10']	[5, 4, 4, 5, 4, 4, 5, 5, 4, 4, 4, 4, 3, 3, 5, 4, 4, 5, 4, 4, 4, 5]	-	-
249	ANAPC2	ENSG00000176248	Head/Tail	3	nsp12	0	0.256666	1.69545e-06	0.000219998	2.13761e-06	53	0.000288505	3.24793e-05	2	['E', 'M', 'N', 'S', 'nsp1', 'nsp2', 'nsp4', 'nsp5_C145A', 'nsp7', 'nsp8', 'nsp9', 'nsp10', 'nsp12', 'nsp13', 'nsp14', 'nsp15', 'orf3a', 'orf3b', 'orf8', 'orf9b', 'orf9c', 'orf10']	[4, 4, 4, 4, 5, 4, 4, 5, 4, 4, 4, 5, 3, 3, 5, 4, 5, 6, 4, 4, 4, 5]	-	-
250	ANK1	ENSG00000029534	Head	3	M	0.0277778	0.268004	9.56431e-06	0.00098999	1.06443e-05	56.3333	0.000380784	6.47849e-05	9	['E', 'M', 'N', 'S', 'nsp1', 'nsp2', 'nsp4', 'nsp5_C145A', 'nsp7', 'nsp8', 'nsp9', 'nsp10', 'nsp12', 'nsp13', 'nsp14', 'nsp15', 'orf3a', 'orf3b', 'orf8', 'orf9b', 'orf9c', 'orf10']	[5, 3, 4, 5, 5, 4, 5, 6, 3, 4, 4, 4, 4, 4, 5, 4, 3, 4, 3, 4, 3, 5]	-	-
251	ANK3	ENSG00000151150	Head/Tail	3	nsp13	0	0.257904	0	0.000109999	0	73	0.000493246	2.17865e-05	1	['E', 'M', 'N', 'S', 'nsp1', 'nsp2', 'nsp4', 'nsp5_C145A', 'nsp7', 'nsp8', 'nsp9', 'nsp10', 'nsp12', 'nsp13', 'nsp14', 'nsp15', 'orf3a', 'orf3b', 'orf8', 'orf9b', 'orf9c', 'orf10']	[4, 4, 4, 5, 4, 4, 5, 5, 4, 4, 4, 4, 4, 3, 4, 4, 4, 5, 4, 4, 4, 5]	-	-
252	ANKHD1	ENSG00000131503	Head/Tail	2	nsp13	0.377778	0.283216	4.15705e-06	0.00109999	3.85566e-06	115.6	0.00414254	6.67778e-05	10	['E', 'M', 'N', 'S', 'nsp1', 'nsp2', 'nsp4', 'nsp5_C145A', 'nsp7', 'nsp8', 'nsp9', 'nsp10', 'nsp12', 'nsp13', 'nsp14', 'nsp15', 'orf3a', 'orf3b', 'orf8', 'orf9b', 'orf9c', 'orf10']	[4, 4, 4, 4, 3, 4, 4, 5, 3, 3, 4, 4, 3, 2, 4, 4, 4, 5, 4, 3, 4, 4]	-	-
253	ANKK1	ENSG00000170209	Tail	3	nsp13	0	0.251602	0.000466472	0.000659993	0.000500332	13.8333	0.0003591	0.000113928	3	['E', 'M', 'N', 'S', 'nsp1', 'nsp2', 'nsp4', 'nsp5_C145A', 'nsp7', 'nsp8', 'nsp9', 'nsp10', 'nsp12', 'nsp13', 'nsp14', 'nsp15', 'orf3a', 'orf3b', 'orf8', 'orf9b', 'orf9c', 'orf10']	[5, 4, 4, 5, 4, 4, 4, 5, 4, 4, 4, 4, 4, 3, 4, 4, 4, 6, 4, 4, 4, 5]	1	Fostamatinib
254	ANKMY1	ENSG00000144504	Head/Tail	3	nsp12	0	0.259313	0	0.000109999	0	216	0.000749809	2.19318e-05	1	['E', 'M', 'N', 'S', 'nsp1', 'nsp2', 'nsp4', 'nsp5_C145A', 'nsp7', 'nsp8', 'nsp9', 'nsp10', 'nsp12', 'nsp13', 'nsp14', 'nsp15', 'orf3a', 'orf3b', 'orf8', 'orf9b', 'orf9c', 'orf10']	[5, 4, 4, 5, 4, 4, 5, 5, 4, 4, 4, 4, 3, 3, 4, 4, 4, 5, 4, 4, 4, 4]	-	-
255	ANKRA2	ENSG00000164331	Head/Tail	3	M	0	0.259184	8.51871e-08	0.000329997	3.6598e-07	31.3333	0.000685463	3.40783e-05	3	['E', 'M', 'N', 'S', 'nsp1', 'nsp2', 'nsp4', 'nsp5_C145A', 'nsp7', 'nsp8', 'nsp9', 'nsp10', 'nsp12', 'nsp13', 'nsp14', 'nsp15', 'orf3a', 'orf3b', 'orf8', 'orf9b', 'orf9c', 'orf10']	[5, 3, 4, 4, 4, 4, 4, 5, 4, 4, 4, 5, 4, 3, 4, 4, 4, 6, 4, 4, 4, 5]	-	-
256	ANKRD1	ENSG00000148677	Head/Tail	3	N	0.2	0.297892	1.15575e-05	0.000659993	1.37826e-05	146.833	0.00244592	5.90632e-05	6	['E', 'M', 'N', 'S', 'nsp1', 'nsp2', 'nsp4', 'nsp5_C145A', 'nsp7', 'nsp8', 'nsp9', 'nsp10', 'nsp12', 'nsp13', 'nsp14', 'nsp15', 'orf3a', 'orf3b', 'orf8', 'orf9b', 'orf9c', 'orf10']	[4, 4, 3, 4, 4, 3, 4, 5, 4, 3, 3, 4, 3, 3, 5, 3, 4, 5, 4, 3, 3, 4]	-	-
257	ANKRD10	ENSG00000088448	Head	3	M	0.0326797	0.296756	0.000190897	0.00197998	0.000212139	70.6667	0.00517267	0.000119711	17	['E', 'M', 'N', 'S', 'nsp1', 'nsp2', 'nsp4', 'nsp5_C145A', 'nsp7', 'nsp8', 'nsp9', 'nsp10', 'nsp12', 'nsp13', 'nsp14', 'nsp15', 'orf3a', 'orf3b', 'orf8', 'orf9b', 'orf9c', 'orf10']	[5, 3, 3, 5, 4, 3, 4, 5, 3, 3, 4, 4, 3, 3, 3, 4, 4, 5, 3, 3, 4, 3]	-	-
258	ANKRD11	ENSG00000167522	Control hub	2	nsp12	0.039627	0.335803	0.00181788	0.00879991	0.00188074	67.85	0.0236302	0.000544189	26	['E', 'M', 'N', 'S', 'nsp1', 'nsp2', 'nsp4', 'nsp5_C145A', 'nsp7', 'nsp8', 'nsp9', 'nsp10', 'nsp12', 'nsp13', 'nsp14', 'nsp15', 'orf3a', 'orf3b', 'orf8', 'orf9b', 'orf9c', 'orf10']	[4, 3, 3, 4, 3, 3, 3, 4, 3, 3, 3, 4, 2, 2, 3, 3, 3, 4, 3, 3, 3, 4]	-	-
259	ANKRD12	ENSG00000101745	Head/Tail	3	nsp8	0	0.286166	4.03925e-05	0.000219998	5.46223e-05	325	0.00149	3.77875e-05	2	['E', 'M', 'N', 'S', 'nsp1', 'nsp2', 'nsp4', 'nsp5_C145A', 'nsp7', 'nsp8', 'nsp9', 'nsp10', 'nsp12', 'nsp13', 'nsp14', 'nsp15', 'orf3a', 'orf3b', 'orf8', 'orf9b', 'orf9c', 'orf10']	[4, 4, 4, 4, 4, 4, 4, 5, 4, 3, 4, 4, 4, 3, 5, 3, 4, 5, 4, 4, 3, 4]	-	-
260	ANKRD13A	ENSG00000076513	Head/Tail	-	-	0	0.000109999	0	0.000109999	0	3	5.34249e-33	7.71689e-05	1	-	-	-	-
261	ANKRD13C	ENSG00000118454	Head	4	M	0	0.218762	0	0.000109999	0	27	1.80353e-05	2.17519e-05	1	['E', 'M', 'N', 'S', 'nsp1', 'nsp2', 'nsp4', 'nsp5_C145A', 'nsp7', 'nsp8', 'nsp9', 'nsp10', 'nsp12', 'nsp13', 'nsp14', 'nsp15', 'orf3a', 'orf3b', 'orf8', 'orf9b', 'orf9c', 'orf10']	[6, 4, 5, 5, 5, 5, 6, 6, 4, 5, 5, 5, 5, 5, 6, 5, 4, 5, 4, 5, 4, 6]	-	-
262	ANKRD13D	ENSG00000172932	Head/Tail	4	M	0	0.226119	0	0.000109999	0	16	9.55102e-05	2.27336e-05	1	['E', 'M', 'N', 'S', 'nsp1', 'nsp2', 'nsp4', 'nsp5_C145A', 'nsp7', 'nsp8', 'nsp9', 'nsp10', 'nsp12', 'nsp13', 'nsp14', 'nsp15', 'orf3a', 'orf3b', 'orf8', 'orf9b', 'orf9c', 'orf10']	[6, 4, 5, 5, 5, 5, 5, 6, 5, 5, 4, 4, 4, 4, 5, 5, 5, 6, 4, 5, 4, 5]	-	-
263	ANKRD2	ENSG00000165887	Head/Tail	3	M	0	0.253855	0.00043472	0.000219998	0.00043472	57.5	0.000463579	6.02345e-05	1	['E', 'M', 'N', 'S', 'nsp1', 'nsp2', 'nsp4', 'nsp5_C145A', 'nsp7', 'nsp8', 'nsp9', 'nsp10', 'nsp12', 'nsp13', 'nsp14', 'nsp15', 'orf3a', 'orf3b', 'orf8', 'orf9b', 'orf9c', 'orf10']	[5, 3, 4, 5, 4, 3, 5, 5, 4, 4, 4, 4, 4, 3, 5, 4, 5, 5, 4, 4, 4, 5]	-	-
264	ANKRD23	ENSG00000163126	Head/Tail	2	nsp13	0.105263	0.303504	3.17798e-05	0.00208998	3.31962e-05	92.3158	0.00790841	0.000125088	18	['E', 'M', 'N', 'S', 'nsp1', 'nsp2', 'nsp4', 'nsp5_C145A', 'nsp7', 'nsp8', 'nsp9', 'nsp10', 'nsp12', 'nsp13', 'nsp14', 'nsp15', 'orf3a', 'orf3b', 'orf8', 'orf9b', 'orf9c', 'orf10']	[4, 3, 3, 4, 3, 3, 4, 5, 3, 3, 3, 3, 3, 2, 4, 4, 4, 5, 4, 3, 3, 4]	-	-
265	ANKRD28	ENSG00000206560	Tail	3	M	0	0.292947	0.000235472	0.00109999	0.000245395	57.2	0.00291515	9.02223e-05	8	['E', 'M', 'N', 'S', 'nsp1', 'nsp2', 'nsp4', 'nsp5_C145A', 'nsp7', 'nsp8', 'nsp9', 'nsp10', 'nsp12', 'nsp13', 'nsp14', 'nsp15', 'orf3a', 'orf3b', 'orf8', 'orf9b', 'orf9c', 'orf10']	[4, 3, 3, 4, 3, 4, 4, 4, 4, 3, 4, 4, 3, 3, 4, 4, 3, 5, 4, 3, 4, 4]	-	-
266	ANKRD29	ENSG00000154065	Control hub	3	nsp8	0	0.287724	6.87595e-05	0.00109999	0.000111062	32.1	0.00148345	9.48715e-05	6	['E', 'M', 'N', 'S', 'nsp1', 'nsp2', 'nsp4', 'nsp5_C145A', 'nsp7', 'nsp8', 'nsp9', 'nsp10', 'nsp12', 'nsp13', 'nsp14', 'nsp15', 'orf3a', 'orf3b', 'orf8', 'orf9b', 'orf9c', 'orf10']	[5, 4, 4, 4, 4, 4, 4, 5, 4, 3, 3, 3, 4, 3, 4, 4, 4, 5, 4, 4, 4, 3]	-	-
267	ANKRD33	ENSG00000167612	Head/Tail	2	orf3a	0.0909091	0.305079	0.000132823	0.00120999	0.000150727	103	0.00291425	8.92164e-05	10	['E', 'M', 'N', 'S', 'nsp1', 'nsp2', 'nsp4', 'nsp5_C145A', 'nsp7', 'nsp8', 'nsp9', 'nsp10', 'nsp12', 'nsp13', 'nsp14', 'nsp15', 'orf3a', 'orf3b', 'orf8', 'orf9b', 'orf9c', 'orf10']	[4, 3, 3, 4, 4, 3, 3, 5, 4, 4, 3, 4, 3, 3, 4, 4, 2, 5, 4, 3, 3, 3]	-	-
268	ANKRD36	ENSG00000135976	Head/Tail	2	nsp13	0	0.283234	1.0207e-05	0.000769992	1.20044e-05	110.429	0.00257564	5.97253e-05	7	['E', 'M', 'N', 'S', 'nsp1', 'nsp2', 'nsp4', 'nsp5_C145A', 'nsp7', 'nsp8', 'nsp9', 'nsp10', 'nsp12', 'nsp13', 'nsp14', 'nsp15', 'orf3a', 'orf3b', 'orf8', 'orf9b', 'orf9c', 'orf10']	[4, 3, 4, 4, 3, 4, 4, 4, 3, 3, 4, 3, 3, 2, 5, 4, 4, 5, 4, 3, 4, 5]	-	-
269	ANKRD36B	ENSG00000196912	Control hub	3	M	0.0882353	0.312007	0.000111442	0.00208998	0.000120658	80.0526	0.00474286	0.000127401	13	['E', 'M', 'N', 'S', 'nsp1', 'nsp2', 'nsp4', 'nsp5_C145A', 'nsp7', 'nsp8', 'nsp9', 'nsp10', 'nsp12', 'nsp13', 'nsp14', 'nsp15', 'orf3a', 'orf3b', 'orf8', 'orf9b', 'orf9c', 'orf10']	[4, 3, 3, 4, 4, 4, 4, 4, 4, 3, 3, 3, 3, 3, 4, 4, 4, 4, 3, 3, 3, 4]	-	-
270	ANKRD37	ENSG00000186352	Tail	3	M	0	0.248225	6.42343e-06	0.000219998	1.08885e-05	48.5	0.000281071	3.57469e-05	2	['E', 'M', 'N', 'S', 'nsp1', 'nsp2', 'nsp4', 'nsp5_C145A', 'nsp7', 'nsp8', 'nsp9', 'nsp10', 'nsp12', 'nsp13', 'nsp14', 'nsp15', 'orf3a', 'orf3b', 'orf8', 'orf9b', 'orf9c', 'orf10']	[5, 3, 4, 5, 4, 4, 5, 5, 4, 4, 4, 4, 3, 4, 5, 5, 4, 6, 4, 4, 4, 5]	-	-
271	ANKRD40	ENSG00000154945	Control hub	3	M	0	0.288257	3.64267e-05	0.000769992	4.71572e-05	64.7143	0.00133885	6.70497e-05	4	['E', 'M', 'N', 'S', 'nsp1', 'nsp2', 'nsp4', 'nsp5_C145A', 'nsp7', 'nsp8', 'nsp9', 'nsp10', 'nsp12', 'nsp13', 'nsp14', 'nsp15', 'orf3a', 'orf3b', 'orf8', 'orf9b', 'orf9c', 'orf10']	[4, 3, 4, 4, 4, 4, 4, 5, 4, 4, 3, 4, 3, 3, 4, 3, 4, 5, 3, 3, 4, 4]	-	-
272	ANKRD44	ENSG00000065413	Head/Tail	4	M	0	0.231418	0	0.000109999	0	39	9.18565e-05	2.2824e-05	1	['E', 'M', 'N', 'S', 'nsp1', 'nsp2', 'nsp4', 'nsp5_C145A', 'nsp7', 'nsp8', 'nsp9', 'nsp10', 'nsp12', 'nsp13', 'nsp14', 'nsp15', 'orf3a', 'orf3b', 'orf8', 'orf9b', 'orf9c', 'orf10']	[5, 4, 5, 5, 5, 5, 5, 5, 5, 4, 4, 5, 4, 4, 5, 5, 5, 6, 5, 5, 5, 5]	-	-
273	ANKRD45	ENSG00000183831	Head/Tail	3	M	0	0.249839	1.288e-06	0.000329997	2.0878e-06	37	0.000421605	3.65631e-05	3	['E', 'M', 'N', 'S', 'nsp1', 'nsp2', 'nsp4', 'nsp5_C145A', 'nsp7', 'nsp8', 'nsp9', 'nsp10', 'nsp12', 'nsp13', 'nsp14', 'nsp15', 'orf3a', 'orf3b', 'orf8', 'orf9b', 'orf9c', 'orf10']	[5, 3, 4, 5, 4, 4, 4, 5, 5, 4, 4, 5, 4, 3, 5, 4, 5, 5, 4, 4, 4, 5]	-	-
274	ANKRD46	ENSG00000186106	Tail	2	orf8	0.0310734	0.294346	0.00137786	0.00659993	0.00134143	64.2667	0.00218461	0.000391876	23	['E', 'M', 'N', 'S', 'nsp1', 'nsp2', 'nsp4', 'nsp5_C145A', 'nsp7', 'nsp8', 'nsp9', 'nsp10', 'nsp12', 'nsp13', 'nsp14', 'nsp15', 'orf3a', 'orf3b', 'orf8', 'orf9b', 'orf9c', 'orf10']	[5, 3, 3, 5, 4, 4, 5, 5, 3, 4, 4, 4, 4, 4, 4, 4, 3, 4, 2, 3, 2, 5]	-	-
275	ANKRD49	ENSG00000168876	Head	3	M	0	0.269566	4.83479e-06	0.000329997	1.78389e-05	110.667	0.00147006	4.18285e-05	2	['E', 'M', 'N', 'S', 'nsp1', 'nsp2', 'nsp4', 'nsp5_C145A', 'nsp7', 'nsp8', 'nsp9', 'nsp10', 'nsp12', 'nsp13', 'nsp14', 'nsp15', 'orf3a', 'orf3b', 'orf8', 'orf9b', 'orf9c', 'orf10']	[5, 3, 4, 4, 4, 4, 4, 5, 4, 4, 4, 4, 3, 3, 4, 4, 4, 6, 4, 4, 4, 4]	-	-
276	ANKRD50	ENSG00000151458	Head/Tail	3	nsp13	0	0.262791	1.02591e-05	0.000219998	1.74354e-05	58.5	0.000608484	3.47073e-05	2	['E', 'M', 'N', 'S', 'nsp1', 'nsp2', 'nsp4', 'nsp5_C145A', 'nsp7', 'nsp8', 'nsp9', 'nsp10', 'nsp12', 'nsp13', 'nsp14', 'nsp15', 'orf3a', 'orf3b', 'orf8', 'orf9b', 'orf9c', 'orf10']	[5, 4, 4, 4, 4, 4, 5, 5, 4, 4, 4, 4, 4, 3, 4, 4, 4, 5, 3, 4, 4, 5]	-	-
277	ANKRD53	ENSG00000144031	Head/Tail	3	nsp13	0	0.254284	7.40892e-08	0.000219998	1.00537e-07	48	0.000468534	2.7814e-05	2	['E', 'M', 'N', 'S', 'nsp1', 'nsp2', 'nsp4', 'nsp5_C145A', 'nsp7', 'nsp8', 'nsp9', 'nsp10', 'nsp12', 'nsp13', 'nsp14', 'nsp15', 'orf3a', 'orf3b', 'orf8', 'orf9b', 'orf9c', 'orf10']	[5, 4, 4, 5, 4, 4, 5, 5, 4, 4, 4, 5, 4, 3, 4, 4, 4, 6, 4, 4, 4, 4]	-	-
278	ANKRD54	ENSG00000100124	Tail	4	nsp1	0	0.223443	0	0.000109999	0	9	6.44208e-05	2.4615e-05	1	['E', 'M', 'N', 'S', 'nsp1', 'nsp2', 'nsp4', 'nsp5_C145A', 'nsp7', 'nsp8', 'nsp9', 'nsp10', 'nsp12', 'nsp13', 'nsp14', 'nsp15', 'orf3a', 'orf3b', 'orf8', 'orf9b', 'orf9c', 'orf10']	[6, 5, 5, 5, 4, 4, 5, 6, 5, 5, 5, 5, 4, 4, 6, 5, 5, 6, 4, 5, 5, 5]	-	-
279	ANKRD55	ENSG00000164512	Head/Tail	3	M	0.0615942	0.311056	0.0001565	0.00263997	0.000162759	94.5	0.00870853	0.00016116	18	['E', 'M', 'N', 'S', 'nsp1', 'nsp2', 'nsp4', 'nsp5_C145A', 'nsp7', 'nsp8', 'nsp9', 'nsp10', 'nsp12', 'nsp13', 'nsp14', 'nsp15', 'orf3a', 'orf3b', 'orf8', 'orf9b', 'orf9c', 'orf10']	[4, 3, 3, 4, 3, 4, 3, 5, 4, 4, 3, 4, 3, 3, 4, 4, 4, 5, 4, 3, 4, 4]	-	-
280	ANKS1A	ENSG00000064999	Head	2	nsp12	0.0656913	0.344616	0.00174288	0.00923991	0.00171383	96.3571	0.0386075	0.000530821	28	['E', 'M', 'N', 'S', 'nsp1', 'nsp2', 'nsp4', 'nsp5_C145A', 'nsp7', 'nsp8', 'nsp9', 'nsp10', 'nsp12', 'nsp13', 'nsp14', 'nsp15', 'orf3a', 'orf3b', 'orf8', 'orf9b', 'orf9c', 'orf10']	[4, 3, 3, 3, 3, 3, 4, 4, 3, 3, 3, 4, 2, 2, 4, 3, 3, 4, 3, 3, 3, 4]	-	-
281	ANKS1B	ENSG00000185046	Tail	2	nsp7	0.3	0.282486	2.24061e-05	0.000549995	4.44939e-05	94.8	0.00155565	5.80622e-05	4	['E', 'M', 'N', 'S', 'nsp1', 'nsp2', 'nsp4', 'nsp5_C145A', 'nsp7', 'nsp8', 'nsp9', 'nsp10', 'nsp12', 'nsp13', 'nsp14', 'nsp15', 'orf3a', 'orf3b', 'orf8', 'orf9b', 'orf9c', 'orf10']	[5, 4, 4, 5, 4, 4, 4, 5, 2, 4, 4, 4, 3, 3, 4, 4, 4, 5, 4, 4, 4, 4]	-	-
282	ANKS4B	ENSG00000284290	Head/Tail	3	nsp13	0	0.216971	0	0.000109999	0	7	2.59888e-05	2.63024e-05	1	['E', 'M', 'N', 'S', 'nsp1', 'nsp2', 'nsp4', 'nsp5_C145A', 'nsp7', 'nsp8', 'nsp9', 'nsp10', 'nsp12', 'nsp13', 'nsp14', 'nsp15', 'orf3a', 'orf3b', 'orf8', 'orf9b', 'orf9c', 'orf10']	[6, 4, 5, 5, 5, 4, 5, 6, 5, 5, 5, 5, 4, 3, 5, 5, 5, 6, 5, 5, 5, 5]	-	-
283	ANKS6	ENSG00000165138	Head/Tail	3	M	0.0130719	0.278953	4.34278e-05	0.00197998	4.84939e-05	52.0556	0.000670632	0.000113004	15	['E', 'M', 'N', 'S', 'nsp1', 'nsp2', 'nsp4', 'nsp5_C145A', 'nsp7', 'nsp8', 'nsp9', 'nsp10', 'nsp12', 'nsp13', 'nsp14', 'nsp15', 'orf3a', 'orf3b', 'orf8', 'orf9b', 'orf9c', 'orf10']	[5, 3, 4, 5, 5, 4, 5, 5, 3, 4, 4, 4, 4, 4, 4, 4, 4, 4, 3, 4, 3, 5]	-	-
284	ANLN	ENSG00000011426	Head	4	M	0	0.21668	0	0.000109999	0	3	1.37231e-05	3.39235e-05	1	['E', 'M', 'N', 'S', 'nsp1', 'nsp2', 'nsp4', 'nsp5_C145A', 'nsp7', 'nsp8', 'nsp9', 'nsp10', 'nsp12', 'nsp13', 'nsp14', 'nsp15', 'orf3a', 'orf3b', 'orf8', 'orf9b', 'orf9c', 'orf10']	[6, 4, 4, 5, 5, 5, 6, 5, 5, 4, 5, 5, 5, 4, 5, 5, 5, 5, 5, 4, 5, 6]	-	-
285	ANO9	ENSG00000185101	Head/Tail	2	orf8	0	0.254276	0	0.000109999	0	172	0.000256675	2.46586e-05	1	['E', 'M', 'N', 'S', 'nsp1', 'nsp2', 'nsp4', 'nsp5_C145A', 'nsp7', 'nsp8', 'nsp9', 'nsp10', 'nsp12', 'nsp13', 'nsp14', 'nsp15', 'orf3a', 'orf3b', 'orf8', 'orf9b', 'orf9c', 'orf10']	[5, 3, 4, 5, 4, 4, 5, 5, 4, 3, 4, 3, 4, 4, 5, 4, 5, 4, 2, 4, 4, 5]	-	-
286	ANOS1	ENSG00000011201	Head	3	S	0	0.259343	8.48672e-07	0.000219998	9.5886e-07	101	0.000200309	3.21094e-05	2	['E', 'M', 'N', 'S', 'nsp1', 'nsp2', 'nsp4', 'nsp5_C145A', 'nsp7', 'nsp8', 'nsp9', 'nsp10', 'nsp12', 'nsp13', 'nsp14', 'nsp15', 'orf3a', 'orf3b', 'orf8', 'orf9b', 'orf9c', 'orf10']	[5, 4, 5, 3, 5, 5, 4, 5, 4, 4, 3, 5, 4, 4, 4, 4, 4, 5, 3, 5, 4, 5]	-	-
287	ANP32B	ENSG00000136938	Control hub	3	M	0.0454545	0.304828	0.000347037	0.00131999	0.00037362	90.4167	0.00258082	0.000120086	7	['E', 'M', 'N', 'S', 'nsp1', 'nsp2', 'nsp4', 'nsp5_C145A', 'nsp7', 'nsp8', 'nsp9', 'nsp10', 'nsp12', 'nsp13', 'nsp14', 'nsp15', 'orf3a', 'orf3b', 'orf8', 'orf9b', 'orf9c', 'orf10']	[4, 3, 4, 4, 4, 4, 4, 5, 4, 3, 4, 4, 4, 3, 4, 3, 4, 5, 3, 3, 3, 4]	-	-
288	ANTKMT	ENSG00000103254	Head	3	M	0.0333333	0.299308	7.97213e-05	0.00175998	8.1282e-05	86.5	0.00509963	0.000113823	14	['E', 'M', 'N', 'S', 'nsp1', 'nsp2', 'nsp4', 'nsp5_C145A', 'nsp7', 'nsp8', 'nsp9', 'nsp10', 'nsp12', 'nsp13', 'nsp14', 'nsp15', 'orf3a', 'orf3b', 'orf8', 'orf9b', 'orf9c', 'orf10']	[4, 3, 3, 4, 4, 3, 3, 5, 3, 3, 3, 4, 3, 3, 4, 3, 4, 5, 3, 3, 3, 4]	-	-
289	ANXA1	ENSG00000135046	Head	3	M	0	0.2428	4.71669e-07	0.000219998	8.11292e-07	25.5	0.000173279	3.00087e-05	2	['E', 'M', 'N', 'S', 'nsp1', 'nsp2', 'nsp4', 'nsp5_C145A', 'nsp7', 'nsp8', 'nsp9', 'nsp10', 'nsp12', 'nsp13', 'nsp14', 'nsp15', 'orf3a', 'orf3b', 'orf8', 'orf9b', 'orf9c', 'orf10']	[6, 3, 5, 5, 5, 4, 3, 6, 5, 4, 3, 5, 4, 4, 4, 4, 4, 6, 4, 5, 4, 4]	10	Amcinonide, Fluocinolone acetonide, Hydrocortisone, Dexamethasone, Hydrocortisone acetate, Hydrocortisone butyrate, Hydrocortisone cypionate, Hydrocortisone phosphate, Hydrocortisone probutate, Hydrocortisone valerate
290	ANXA10	ENSG00000109511	Tail	4	M	0	0.225957	0.000217384	0.000219998	0.000217384	5.5	3.52751e-05	6.72948e-05	1	['E', 'M', 'N', 'S', 'nsp1', 'nsp2', 'nsp4', 'nsp5_C145A', 'nsp7', 'nsp8', 'nsp9', 'nsp10', 'nsp12', 'nsp13', 'nsp14', 'nsp15', 'orf3a', 'orf3b', 'orf8', 'orf9b', 'orf9c', 'orf10']	[6, 4, 5, 5, 5, 5, 5, 5, 5, 4, 4, 5, 4, 4, 5, 5, 5, 5, 4, 4, 5, 6]	-	-
291	ANXA11	ENSG00000122359	Head/Tail	3	N	0.109091	0.287286	3.65e-05	0.00120999	4.48154e-05	74.4545	0.00339065	8.47552e-05	10	['E', 'M', 'N', 'S', 'nsp1', 'nsp2', 'nsp4', 'nsp5_C145A', 'nsp7', 'nsp8', 'nsp9', 'nsp10', 'nsp12', 'nsp13', 'nsp14', 'nsp15', 'orf3a', 'orf3b', 'orf8', 'orf9b', 'orf9c', 'orf10']	[5, 4, 3, 5, 4, 4, 4, 4, 4, 4, 3, 4, 3, 3, 4, 4, 4, 5, 4, 4, 4, 4]	-	-
292	ANXA4	ENSG00000196975	Tail	4	M	0	0.207278	0	0.000109999	0	3	9.82248e-06	3.21506e-05	1	['E', 'M', 'N', 'S', 'nsp1', 'nsp2', 'nsp4', 'nsp5_C145A', 'nsp7', 'nsp8', 'nsp9', 'nsp10', 'nsp12', 'nsp13', 'nsp14', 'nsp15', 'orf3a', 'orf3b', 'orf8', 'orf9b', 'orf9c', 'orf10']	[6, 4, 5, 6, 5, 5, 5, 6, 5, 4, 5, 5, 5, 4, 4, 5, 6, 6, 5, 5, 5, 5]	2	Fluocinolone acetonide, Copper
293	ANXA5	ENSG00000164111	Head/Tail	4	E	0	0.245235	0	0.000109999	0	59	0.00014649	2.4638e-05	1	['E', 'M', 'N', 'S', 'nsp1', 'nsp2', 'nsp4', 'nsp5_C145A', 'nsp7', 'nsp8', 'nsp9', 'nsp10', 'nsp12', 'nsp13', 'nsp14', 'nsp15', 'orf3a', 'orf3b', 'orf8', 'orf9b', 'orf9c', 'orf10']	[4, 4, 4, 4, 5, 5, 4, 5, 4, 4, 5, 5, 4, 4, 5, 5, 5, 6, 4, 4, 5, 4]	2	Fluocinolone acetonide, Copper
294	ANXA6	ENSG00000197043	Head/Tail	3	nsp13	0	0.258174	0	0.000109999	0	86	0.000543154	2.19542e-05	1	['E', 'M', 'N', 'S', 'nsp1', 'nsp2', 'nsp4', 'nsp5_C145A', 'nsp7', 'nsp8', 'nsp9', 'nsp10', 'nsp12', 'nsp13', 'nsp14', 'nsp15', 'orf3a', 'orf3b', 'orf8', 'orf9b', 'orf9c', 'orf10']	[5, 4, 4, 4, 4, 4, 5, 5, 4, 4, 4, 4, 4, 3, 5, 4, 4, 5, 4, 4, 4, 5]	-	-
295	AOAH	ENSG00000136250	Head/Tail	4	nsp13	0	0.206569	0	0.000109999	0	13	3.50566e-06	3.11024e-05	1	['E', 'M', 'N', 'S', 'nsp1', 'nsp2', 'nsp4', 'nsp5_C145A', 'nsp7', 'nsp8', 'nsp9', 'nsp10', 'nsp12', 'nsp13', 'nsp14', 'nsp15', 'orf3a', 'orf3b', 'orf8', 'orf9b', 'orf9c', 'orf10']	[6, 5, 6, 6, 5, 5, 6, 5, 5, 5, 5, 6, 5, 4, 6, 6, 5, 6, 5, 5, 5, 6]	-	-
296	AOC1	ENSG00000002726	Head/Tail	3	M	0.333333	0.295669	3.86661e-05	0.00109999	4.50141e-05	99.7	0.0028408	7.14605e-05	10	['E', 'M', 'N', 'S', 'nsp1', 'nsp2', 'nsp4', 'nsp5_C145A', 'nsp7', 'nsp8', 'nsp9', 'nsp10', 'nsp12', 'nsp13', 'nsp14', 'nsp15', 'orf3a', 'orf3b', 'orf8', 'orf9b', 'orf9c', 'orf10']	[5, 3, 3, 4, 4, 4, 4, 4, 4, 3, 3, 4, 3, 3, 4, 4, 4, 4, 3, 3, 4, 3]	5	Amiloride, Amiloride, Amiloride, Calcium, Copper
297	AOC2	ENSG00000131480	Head/Tail	3	M	0	0.247195	2.59343e-08	0.000219998	2.39376e-08	254.5	0.000178751	2.64361e-05	2	['E', 'M', 'N', 'S', 'nsp1', 'nsp2', 'nsp4', 'nsp5_C145A', 'nsp7', 'nsp8', 'nsp9', 'nsp10', 'nsp12', 'nsp13', 'nsp14', 'nsp15', 'orf3a', 'orf3b', 'orf8', 'orf9b', 'orf9c', 'orf10']	[6, 3, 5, 5, 5, 5, 5, 6, 3, 5, 5, 4, 5, 4, 5, 5, 3, 5, 3, 5, 3, 5]	-	-
298	AOC3	ENSG00000131471	Head/Tail	3	M	0.0277778	0.269362	2.48297e-05	0.00098999	2.83372e-05	102.111	0.000495875	6.5306e-05	9	['E', 'M', 'N', 'S', 'nsp1', 'nsp2', 'nsp4', 'nsp5_C145A', 'nsp7', 'nsp8', 'nsp9', 'nsp10', 'nsp12', 'nsp13', 'nsp14', 'nsp15', 'orf3a', 'orf3b', 'orf8', 'orf9b', 'orf9c', 'orf10']	[5, 3, 4, 5, 5, 5, 5, 5, 3, 5, 4, 4, 4, 4, 4, 4, 3, 4, 3, 4, 3, 5]	2	Phenelzine, Hydralazine
299	AP1AR	ENSG00000138660	Head/Tail	4	M	0	0.219411	0	0.000109999	0	7	2.19357e-05	2.74709e-05	1	['E', 'M', 'N', 'S', 'nsp1', 'nsp2', 'nsp4', 'nsp5_C145A', 'nsp7', 'nsp8', 'nsp9', 'nsp10', 'nsp12', 'nsp13', 'nsp14', 'nsp15', 'orf3a', 'orf3b', 'orf8', 'orf9b', 'orf9c', 'orf10']	[6, 4, 5, 5, 4, 4, 5, 6, 4, 4, 4, 5, 5, 4, 5, 5, 5, 6, 4, 5, 5, 6]	-	-
300	AP1B1	ENSG00000100280	Control hub	2	nsp9	0.00865801	0.298372	0.000465188	0.00241998	0.000491071	32.3636	0.00320506	0.000183811	13	['E', 'M', 'N', 'S', 'nsp1', 'nsp2', 'nsp4', 'nsp5_C145A', 'nsp7', 'nsp8', 'nsp9', 'nsp10', 'nsp12', 'nsp13', 'nsp14', 'nsp15', 'orf3a', 'orf3b', 'orf8', 'orf9b', 'orf9c', 'orf10']	[5, 3, 4, 4, 4, 4, 4, 5, 4, 4, 2, 4, 3, 3, 4, 3, 4, 5, 3, 4, 4, 4]	-	-
301	AP1G1	ENSG00000166747	Tail	3	nsp10	0	0.211516	3.53056e-05	0.000329997	0.000103058	4.66667	9.60177e-06	7.532e-05	2	['E', 'M', 'N', 'S', 'nsp1', 'nsp2', 'nsp4', 'nsp5_C145A', 'nsp7', 'nsp8', 'nsp9', 'nsp10', 'nsp12', 'nsp13', 'nsp14', 'nsp15', 'orf3a', 'orf3b', 'orf8', 'orf9b', 'orf9c', 'orf10']	[6, 5, 4, 5, 5, 5, 5, 6, 5, 4, 5, 3, 5, 4, 5, 4, 5, 7, 4, 5, 5, 5]	-	-
302	AP1G2	ENSG00000213983	Head/Tail	3	nsp9	0	0.231207	8.1694e-07	0.000219998	1.26607e-06	14	4.88293e-05	3.38931e-05	2	['E', 'M', 'N', 'S', 'nsp1', 'nsp2', 'nsp4', 'nsp5_C145A', 'nsp7', 'nsp8', 'nsp9', 'nsp10', 'nsp12', 'nsp13', 'nsp14', 'nsp15', 'orf3a', 'orf3b', 'orf8', 'orf9b', 'orf9c', 'orf10']	[5, 4, 5, 5, 5, 5, 5, 6, 5, 5, 3, 5, 4, 4, 5, 4, 5, 6, 4, 5, 5, 5]	-	-
303	AP1M1	ENSG00000072958	Head	2	orf8	0.0302674	0.342396	0.00258517	0.00912991	0.00268568	69.1446	0.0234898	0.000583077	26	['E', 'M', 'N', 'S', 'nsp1', 'nsp2', 'nsp4', 'nsp5_C145A', 'nsp7', 'nsp8', 'nsp9', 'nsp10', 'nsp12', 'nsp13', 'nsp14', 'nsp15', 'orf3a', 'orf3b', 'orf8', 'orf9b', 'orf9c', 'orf10']	[4, 3, 3, 3, 3, 3, 3, 4, 3, 3, 3, 3, 3, 3, 4, 3, 3, 4, 2, 3, 3, 4]	-	-
304	AP1M2	ENSG00000129354	Head/Tail	3	nsp9	0	0.232315	0	0.000109999	0	36	7.30503e-05	2.37566e-05	1	['E', 'M', 'N', 'S', 'nsp1', 'nsp2', 'nsp4', 'nsp5_C145A', 'nsp7', 'nsp8', 'nsp9', 'nsp10', 'nsp12', 'nsp13', 'nsp14', 'nsp15', 'orf3a', 'orf3b', 'orf8', 'orf9b', 'orf9c', 'orf10']	[5, 4, 4, 5, 5, 5, 5, 5, 5, 4, 3, 3, 4, 4, 5, 4, 5, 6, 4, 4, 5, 5]	-	-
305	AP1S1	ENSG00000106367	Head/Tail	3	M	0	0.269158	0	0.000109999	0	321	0.000904221	2.26587e-05	1	['E', 'M', 'N', 'S', 'nsp1', 'nsp2', 'nsp4', 'nsp5_C145A', 'nsp7', 'nsp8', 'nsp9', 'nsp10', 'nsp12', 'nsp13', 'nsp14', 'nsp15', 'orf3a', 'orf3b', 'orf8', 'orf9b', 'orf9c', 'orf10']	[4, 3, 3, 4, 4, 4, 4, 5, 4, 3, 3, 4, 4, 3, 5, 4, 4, 6, 4, 4, 4, 4]	-	-
306	AP1S2	ENSG00000182287	Tail	3	nsp13	0	0.240778	3.78617e-05	0.000219998	6.94657e-05	8	0.00014613	4.75961e-05	2	['E', 'M', 'N', 'S', 'nsp1', 'nsp2', 'nsp4', 'nsp5_C145A', 'nsp7', 'nsp8', 'nsp9', 'nsp10', 'nsp12', 'nsp13', 'nsp14', 'nsp15', 'orf3a', 'orf3b', 'orf8', 'orf9b', 'orf9c', 'orf10']	[5, 5, 5, 5, 4, 4, 5, 6, 4, 4, 4, 4, 4, 3, 5, 4, 4, 6, 4, 4, 4, 5]	-	-
307	AP1S3	ENSG00000152056	Head/Tail	3	nsp10	0	0.166079	0	0.000109999	0	5	8.10787e-08	4.64025e-05	1	['E', 'M', 'N', 'S', 'nsp1', 'nsp2', 'nsp4', 'nsp5_C145A', 'nsp7', 'nsp8', 'nsp9', 'nsp10', 'nsp12', 'nsp13', 'nsp14', 'nsp15', 'orf3a', 'orf3b', 'orf8', 'orf9b', 'orf9c', 'orf10']	[7, 6, 6, 7, 6, 7, 5, 7, 7, 6, 6, 3, 6, 6, 7, 5, 6, 7, 6, 6, 6, 7]	-	-
308	AP2A2	ENSG00000280759	Head/Tail	1	nsp10	0	0.166079	0	0.000109999	0	5	8.10787e-08	4.64025e-05	1	['E', 'M', 'N', 'S', 'nsp1', 'nsp2', 'nsp4', 'nsp5_C145A', 'nsp7', 'nsp8', 'nsp9', 'nsp10', 'nsp12', 'nsp13', 'nsp14', 'nsp15', 'orf3a', 'orf3b', 'orf8', 'orf9b', 'orf9c', 'orf10']	[6, 5, 5, 6, 6, 6, 5, 6, 5, 5, 5, 1, 5, 5, 6, 5, 6, 6, 4, 5, 6, 6]	-	-
309	AP2B1	ENSG00000006125	Head	2	nsp9	0.0142857	0.303712	0.000953615	0.00395996	0.00102931	34	0.00538697	0.000310513	16	['E', 'M', 'N', 'S', 'nsp1', 'nsp2', 'nsp4', 'nsp5_C145A', 'nsp7', 'nsp8', 'nsp9', 'nsp10', 'nsp12', 'nsp13', 'nsp14', 'nsp15', 'orf3a', 'orf3b', 'orf8', 'orf9b', 'orf9c', 'orf10']	[4, 3, 3, 4, 4, 4, 4, 4, 4, 3, 2, 2, 3, 3, 4, 3, 4, 5, 3, 3, 4, 4]	-	-
310	AP2M1	ENSG00000161203	Control hub	1	nsp10	0.024359	0.303691	0.00147945	0.00439996	0.0015844	33.425	0.00597219	0.000375949	17	['E', 'M', 'N', 'S', 'nsp1', 'nsp2', 'nsp4', 'nsp5_C145A', 'nsp7', 'nsp8', 'nsp9', 'nsp10', 'nsp12', 'nsp13', 'nsp14', 'nsp15', 'orf3a', 'orf3b', 'orf8', 'orf9b', 'orf9c', 'orf10']	[4, 3, 3, 4, 4, 4, 4, 4, 3, 3, 3, 1, 3, 3, 4, 3, 4, 4, 3, 4, 4, 4]	-	-
311	AP2S1	ENSG00000042753	Head	3	nsp10	0	0.166079	0	0.000109999	0	5	8.10787e-08	4.64025e-05	1	['E', 'M', 'N', 'S', 'nsp1', 'nsp2', 'nsp4', 'nsp5_C145A', 'nsp7', 'nsp8', 'nsp9', 'nsp10', 'nsp12', 'nsp13', 'nsp14', 'nsp15', 'orf3a', 'orf3b', 'orf8', 'orf9b', 'orf9c', 'orf10']	[7, 6, 6, 7, 6, 7, 5, 7, 7, 6, 6, 3, 6, 6, 7, 5, 6, 7, 6, 6, 6, 7]	-	-
312	AP3B1	ENSG00000132842	Head/Tail	1	E	0	0.232814	0	0.000109999	0	18	6.55722e-05	2.41348e-05	1	['E', 'M', 'N', 'S', 'nsp1', 'nsp2', 'nsp4', 'nsp5_C145A', 'nsp7', 'nsp8', 'nsp9', 'nsp10', 'nsp12', 'nsp13', 'nsp14', 'nsp15', 'orf3a', 'orf3b', 'orf8', 'orf9b', 'orf9c', 'orf10']	[1, 4, 4, 5, 5, 5, 4, 6, 5, 4, 4, 4, 4, 4, 5, 5, 5, 5, 4, 4, 5, 6]	-	-
313	AP3M1	ENSG00000185009	Tail	3	M	0	0.289592	0.000221649	0.00120999	0.000258805	50.2727	0.00175672	0.000106185	7	['E', 'M', 'N', 'S', 'nsp1', 'nsp2', 'nsp4', 'nsp5_C145A', 'nsp7', 'nsp8', 'nsp9', 'nsp10', 'nsp12', 'nsp13', 'nsp14', 'nsp15', 'orf3a', 'orf3b', 'orf8', 'orf9b', 'orf9c', 'orf10']	[5, 3, 3, 5, 4, 4, 4, 5, 3, 4, 4, 3, 4, 3, 4, 4, 4, 5, 4, 4, 3, 4]	-	-
314	AP3M2	ENSG00000070718	Head/Tail	3	nsp8	0	0.285963	0	0.000109999	0	641	0.00148423	2.49688e-05	1	['E', 'M', 'N', 'S', 'nsp1', 'nsp2', 'nsp4', 'nsp5_C145A', 'nsp7', 'nsp8', 'nsp9', 'nsp10', 'nsp12', 'nsp13', 'nsp14', 'nsp15', 'orf3a', 'orf3b', 'orf8', 'orf9b', 'orf9c', 'orf10']	[4, 4, 4, 4, 4, 4, 4, 5, 4, 3, 4, 4, 4, 3, 5, 3, 4, 5, 4, 4, 3, 4]	-	-
315	AP4B1	ENSG00000134262	Tail	3	nsp9	0	0.258814	6.21786e-07	0.000219998	8.95568e-07	67.5	0.000504075	3.03453e-05	2	['E', 'M', 'N', 'S', 'nsp1', 'nsp2', 'nsp4', 'nsp5_C145A', 'nsp7', 'nsp8', 'nsp9', 'nsp10', 'nsp12', 'nsp13', 'nsp14', 'nsp15', 'orf3a', 'orf3b', 'orf8', 'orf9b', 'orf9c', 'orf10']	[4, 4, 4, 5, 4, 4, 4, 5, 4, 4, 3, 4, 3, 3, 5, 4, 5, 5, 4, 4, 4, 5]	-	-
316	AP4M1	ENSG00000221838	Tail	5	M	0	0.17715	0.000217384	0.000219998	0.000217384	2	3.6395e-07	0.00010007	1	['E', 'M', 'N', 'S', 'nsp1', 'nsp2', 'nsp4', 'nsp5_C145A', 'nsp7', 'nsp8', 'nsp9', 'nsp10', 'nsp12', 'nsp13', 'nsp14', 'nsp15', 'orf3a', 'orf3b', 'orf8', 'orf9b', 'orf9c', 'orf10']	[7, 5, 5, 7, 6, 6, 6, 7, 6, 6, 6, 6, 5, 5, 6, 6, 6, 7, 6, 6, 6, 5]	-	-
317	AP5Z1	ENSG00000242802	Head/Tail	3	nsp2	0	0.264608	1.44272e-05	0.000219998	1.86937e-05	187.5	0.00123403	3.28295e-05	2	['E', 'M', 'N', 'S', 'nsp1', 'nsp2', 'nsp4', 'nsp5_C145A', 'nsp7', 'nsp8', 'nsp9', 'nsp10', 'nsp12', 'nsp13', 'nsp14', 'nsp15', 'orf3a', 'orf3b', 'orf8', 'orf9b', 'orf9c', 'orf10']	[5, 4, 4, 5, 4, 3, 4, 5, 3, 4, 4, 4, 4, 3, 5, 4, 4, 5, 3, 4, 4, 5]	-	-
318	APBA2	ENSG00000276495	Head/Tail	4	M	0	0.250842	8.95773e-06	0.000219998	2.46244e-05	28.5	0.000168518	4.00044e-05	2	['E', 'M', 'N', 'S', 'nsp1', 'nsp2', 'nsp4', 'nsp5_C145A', 'nsp7', 'nsp8', 'nsp9', 'nsp10', 'nsp12', 'nsp13', 'nsp14', 'nsp15', 'orf3a', 'orf3b', 'orf8', 'orf9b', 'orf9c', 'orf10']	[5, 4, 5, 5, 5, 4, 5, 4, 4, 4, 4, 5, 4, 4, 4, 4, 5, 6, 4, 5, 4, 4]	-	-
319	APBB1	ENSG00000166313	Head/Tail	3	nsp13	0	0.253369	0	0.000109999	0	75	0.000360722	2.28102e-05	1	['E', 'M', 'N', 'S', 'nsp1', 'nsp2', 'nsp4', 'nsp5_C145A', 'nsp7', 'nsp8', 'nsp9', 'nsp10', 'nsp12', 'nsp13', 'nsp14', 'nsp15', 'orf3a', 'orf3b', 'orf8', 'orf9b', 'orf9c', 'orf10']	[4, 4, 4, 5, 4, 4, 5, 5, 4, 4, 4, 4, 4, 3, 5, 4, 4, 6, 4, 4, 4, 5]	-	-
320	APBB1IP	ENSG00000077420	Head/Tail	3	N	0	0.257545	3.48737e-06	0.000329997	5.68568e-06	44.3333	0.00040476	3.75761e-05	3	['E', 'M', 'N', 'S', 'nsp1', 'nsp2', 'nsp4', 'nsp5_C145A', 'nsp7', 'nsp8', 'nsp9', 'nsp10', 'nsp12', 'nsp13', 'nsp14', 'nsp15', 'orf3a', 'orf3b', 'orf8', 'orf9b', 'orf9c', 'orf10']	[4, 4, 3, 5, 4, 4, 5, 5, 4, 4, 4, 4, 4, 3, 4, 4, 4, 5, 4, 4, 4, 3]	-	-
321	APCDD1L	ENSG00000198768	Head/Tail	3	orf9c	0	0.232181	1.97326e-07	0.000329997	2.46724e-07	48.6667	6.42805e-05	3.2277e-05	3	['E', 'M', 'N', 'S', 'nsp1', 'nsp2', 'nsp4', 'nsp5_C145A', 'nsp7', 'nsp8', 'nsp9', 'nsp10', 'nsp12', 'nsp13', 'nsp14', 'nsp15', 'orf3a', 'orf3b', 'orf8', 'orf9b', 'orf9c', 'orf10']	[6, 4, 4, 5, 5, 5, 4, 6, 4, 5, 5, 5, 5, 5, 6, 5, 4, 5, 4, 4, 3, 6]	-	-
322	APCS	ENSG00000132703	Head/Tail	4	nsp13	0	0.213198	0	0.000109999	0	13	1.64994e-05	3.02123e-05	1	['E', 'M', 'N', 'S', 'nsp1', 'nsp2', 'nsp4', 'nsp5_C145A', 'nsp7', 'nsp8', 'nsp9', 'nsp10', 'nsp12', 'nsp13', 'nsp14', 'nsp15', 'orf3a', 'orf3b', 'orf8', 'orf9b', 'orf9c', 'orf10']	[5, 5, 5, 6, 5, 5, 6, 6, 5, 5, 5, 5, 5, 4, 5, 5, 5, 6, 4, 5, 5, 5]	4	Zinc, Copper, Zinc acetate, Zinc chloride
323	APEH	ENSG00000164062	Head	4	M	0	0.232625	4.13829e-06	0.000549995	7.21178e-06	5	5.81149e-05	5.77849e-05	3	['E', 'M', 'N', 'S', 'nsp1', 'nsp2', 'nsp4', 'nsp5_C145A', 'nsp7', 'nsp8', 'nsp9', 'nsp10', 'nsp12', 'nsp13', 'nsp14', 'nsp15', 'orf3a', 'orf3b', 'orf8', 'orf9b', 'orf9c', 'orf10']	[6, 4, 5, 4, 5, 5, 5, 6, 4, 4, 4, 5, 4, 4, 5, 5, 5, 6, 4, 4, 4, 5]	-	-
324	APEX2	ENSG00000169188	Head/Tail	2	nsp13	0.0833333	0.296172	6.56696e-06	0.00098999	6.64548e-06	120.111	0.004531	6.63721e-05	9	['E', 'M', 'N', 'S', 'nsp1', 'nsp2', 'nsp4', 'nsp5_C145A', 'nsp7', 'nsp8', 'nsp9', 'nsp10', 'nsp12', 'nsp13', 'nsp14', 'nsp15', 'orf3a', 'orf3b', 'orf8', 'orf9b', 'orf9c', 'orf10']	[4, 3, 4, 4, 3, 4, 4, 5, 4, 3, 3, 4, 3, 2, 3, 4, 4, 5, 3, 3, 3, 4]	-	-
325	APH1A	ENSG00000117362	Head	3	M	0.0467836	0.277115	0.000131333	0.00208998	0.000159556	53.1053	0.000637104	0.000125172	16	['E', 'M', 'N', 'S', 'nsp1', 'nsp2', 'nsp4', 'nsp5_C145A', 'nsp7', 'nsp8', 'nsp9', 'nsp10', 'nsp12', 'nsp13', 'nsp14', 'nsp15', 'orf3a', 'orf3b', 'orf8', 'orf9b', 'orf9c', 'orf10']	[5, 3, 4, 5, 5, 4, 5, 5, 3, 4, 4, 3, 4, 4, 5, 4, 3, 5, 3, 4, 3, 5]	1	E-2012
326	APH1B	ENSG00000138613	Head/Tail	3	orf9c	0	0.254853	2.03841e-06	0.000439996	3.2387e-06	45.5	0.000130845	4.03251e-05	4	['E', 'M', 'N', 'S', 'nsp1', 'nsp2', 'nsp4', 'nsp5_C145A', 'nsp7', 'nsp8', 'nsp9', 'nsp10', 'nsp12', 'nsp13', 'nsp14', 'nsp15', 'orf3a', 'orf3b', 'orf8', 'orf9b', 'orf9c', 'orf10']	[5, 4, 4, 5, 5, 5, 5, 6, 4, 4, 5, 5, 4, 4, 5, 4, 4, 5, 4, 4, 3, 5]	-	-
327	API5	ENSG00000166181	Tail	4	M	0	0.212743	0	0.000109999	0	6	1.28387e-05	2.73227e-05	1	['E', 'M', 'N', 'S', 'nsp1', 'nsp2', 'nsp4', 'nsp5_C145A', 'nsp7', 'nsp8', 'nsp9', 'nsp10', 'nsp12', 'nsp13', 'nsp14', 'nsp15', 'orf3a', 'orf3b', 'orf8', 'orf9b', 'orf9c', 'orf10']	[6, 4, 5, 6, 5, 5, 5, 6, 5, 5, 5, 5, 5, 4, 5, 5, 5, 6, 5, 5, 5, 5]	-	-
328	APIP	ENSG00000149089	Control hub	2	nsp14	0.0588235	0.310512	0.000255209	0.00219998	0.000280175	90.8	0.00598874	0.000152672	13	['E', 'M', 'N', 'S', 'nsp1', 'nsp2', 'nsp4', 'nsp5_C145A', 'nsp7', 'nsp8', 'nsp9', 'nsp10', 'nsp12', 'nsp13', 'nsp14', 'nsp15', 'orf3a', 'orf3b', 'orf8', 'orf9b', 'orf9c', 'orf10']	[4, 3, 3, 4, 4, 4, 4, 4, 4, 3, 3, 4, 3, 3, 2, 4, 4, 4, 3, 3, 4, 5]	-	-
329	APLF	ENSG00000169621	Head/Tail	4	E	0	0.248921	0	0.000109999	0	98	0.00025074	2.46001e-05	1	['E', 'M', 'N', 'S', 'nsp1', 'nsp2', 'nsp4', 'nsp5_C145A', 'nsp7', 'nsp8', 'nsp9', 'nsp10', 'nsp12', 'nsp13', 'nsp14', 'nsp15', 'orf3a', 'orf3b', 'orf8', 'orf9b', 'orf9c', 'orf10']	[4, 4, 4, 4, 4, 4, 5, 5, 5, 4, 4, 4, 4, 4, 5, 4, 5, 5, 4, 4, 4, 5]	-	-
330	APLNR	ENSG00000134817	Head/Tail	4	M	0	0.21622	0	0.000109999	0	38	1.82981e-05	2.20482e-05	1	['E', 'M', 'N', 'S', 'nsp1', 'nsp2', 'nsp4', 'nsp5_C145A', 'nsp7', 'nsp8', 'nsp9', 'nsp10', 'nsp12', 'nsp13', 'nsp14', 'nsp15', 'orf3a', 'orf3b', 'orf8', 'orf9b', 'orf9c', 'orf10']	[6, 4, 5, 6, 6, 5, 5, 6, 4, 5, 5, 5, 4, 5, 6, 5, 4, 5, 4, 5, 4, 6]	-	-
331	APMAP	ENSG00000101474	Head/Tail	3	nsp7	0	0.239569	0	0.000109999	0	231	8.2989e-05	2.16605e-05	1	['E', 'M', 'N', 'S', 'nsp1', 'nsp2', 'nsp4', 'nsp5_C145A', 'nsp7', 'nsp8', 'nsp9', 'nsp10', 'nsp12', 'nsp13', 'nsp14', 'nsp15', 'orf3a', 'orf3b', 'orf8', 'orf9b', 'orf9c', 'orf10']	[6, 4, 5, 5, 5, 5, 5, 6, 3, 5, 5, 5, 5, 4, 5, 5, 3, 5, 4, 5, 3, 5]	-	-
332	APOA1	ENSG00000118137	Head/Tail	3	M	0	0.259374	0	0.000109999	0	126	0.000139781	2.24571e-05	1	['E', 'M', 'N', 'S', 'nsp1', 'nsp2', 'nsp4', 'nsp5_C145A', 'nsp7', 'nsp8', 'nsp9', 'nsp10', 'nsp12', 'nsp13', 'nsp14', 'nsp15', 'orf3a', 'orf3b', 'orf8', 'orf9b', 'orf9c', 'orf10']	[5, 3, 4, 5, 5, 5, 5, 5, 4, 4, 4, 4, 4, 4, 5, 4, 4, 5, 4, 4, 3, 5]	4	Zinc, Copper, Zinc acetate, Zinc chloride
333	APOA2	ENSG00000158874	Head	2	M	0.0980392	0.282729	0.000154858	0.00197998	0.000175545	81.1667	0.00142404	0.000114616	15	['E', 'M', 'N', 'S', 'nsp1', 'nsp2', 'nsp4', 'nsp5_C145A', 'nsp7', 'nsp8', 'nsp9', 'nsp10', 'nsp12', 'nsp13', 'nsp14', 'nsp15', 'orf3a', 'orf3b', 'orf8', 'orf9b', 'orf9c', 'orf10']	[5, 2, 4, 5, 4, 4, 4, 5, 3, 4, 4, 4, 4, 4, 4, 4, 3, 4, 3, 4, 3, 4]	4	Zinc, Copper, Zinc acetate, Zinc chloride
334	APOA4	ENSG00000110244	Head/Tail	3	M	0	0.271887	1.92354e-05	0.000439996	2.18005e-05	86.5	0.00044239	4.29914e-05	4	['E', 'M', 'N', 'S', 'nsp1', 'nsp2', 'nsp4', 'nsp5_C145A', 'nsp7', 'nsp8', 'nsp9', 'nsp10', 'nsp12', 'nsp13', 'nsp14', 'nsp15', 'orf3a', 'orf3b', 'orf8', 'orf9b', 'orf9c', 'orf10']	[5, 3, 4, 4, 4, 4, 4, 5, 3, 4, 4, 4, 4, 3, 5, 4, 4, 5, 4, 4, 3, 5]	4	Zinc, Copper, Zinc acetate, Zinc chloride
335	APOA5	ENSG00000110243	Head	2	M	0.0512821	0.281011	0.000306396	0.00142999	0.000321869	40.3077	0.000578481	0.000110152	11	['E', 'M', 'N', 'S', 'nsp1', 'nsp2', 'nsp4', 'nsp5_C145A', 'nsp7', 'nsp8', 'nsp9', 'nsp10', 'nsp12', 'nsp13', 'nsp14', 'nsp15', 'orf3a', 'orf3b', 'orf8', 'orf9b', 'orf9c', 'orf10']	[5, 2, 4, 5, 4, 4, 5, 5, 2, 3, 4, 4, 3, 3, 5, 4, 4, 5, 3, 4, 3, 4]	-	-
336	APOBEC1	ENSG00000111701	Tail	3	nsp9	0.142857	0.274527	2.59534e-05	0.000879991	3.87667e-05	69.125	0.00237979	6.98943e-05	6	['E', 'M', 'N', 'S', 'nsp1', 'nsp2', 'nsp4', 'nsp5_C145A', 'nsp7', 'nsp8', 'nsp9', 'nsp10', 'nsp12', 'nsp13', 'nsp14', 'nsp15', 'orf3a', 'orf3b', 'orf8', 'orf9b', 'orf9c', 'orf10']	[5, 4, 4, 5, 4, 4, 4, 5, 4, 4, 3, 4, 3, 3, 5, 4, 4, 5, 4, 4, 4, 4]	-	-
337	APOBEC3A	ENSG00000262156	Tail	4	nsp7	0	0.211024	0.000217384	0.000219998	0.000217384	4	8.89986e-06	7.02794e-05	1	['E', 'M', 'N', 'S', 'nsp1', 'nsp2', 'nsp4', 'nsp5_C145A', 'nsp7', 'nsp8', 'nsp9', 'nsp10', 'nsp12', 'nsp13', 'nsp14', 'nsp15', 'orf3a', 'orf3b', 'orf8', 'orf9b', 'orf9c', 'orf10']	[6, 5, 5, 6, 6, 5, 5, 6, 4, 5, 5, 5, 5, 4, 5, 5, 5, 6, 5, 5, 5, 5]	-	-
338	APOBEC3B	ENSG00000179750	Head/Tail	3	M	0	0.268718	3.80918e-06	0.000219998	4.96705e-06	66.5	0.00028292	2.93338e-05	2	['E', 'M', 'N', 'S', 'nsp1', 'nsp2', 'nsp4', 'nsp5_C145A', 'nsp7', 'nsp8', 'nsp9', 'nsp10', 'nsp12', 'nsp13', 'nsp14', 'nsp15', 'orf3a', 'orf3b', 'orf8', 'orf9b', 'orf9c', 'orf10']	[5, 3, 4, 5, 4, 4, 4, 5, 3, 4, 3, 4, 4, 3, 3, 4, 4, 5, 4, 4, 4, 5]	-	-
339	APOBEC3C	ENSG00000244509	Tail	3	M	0.25641	0.284542	1.62109e-05	0.00142999	2.16235e-05	47.8462	0.00324393	8.95617e-05	12	['E', 'M', 'N', 'S', 'nsp1', 'nsp2', 'nsp4', 'nsp5_C145A', 'nsp7', 'nsp8', 'nsp9', 'nsp10', 'nsp12', 'nsp13', 'nsp14', 'nsp15', 'orf3a', 'orf3b', 'orf8', 'orf9b', 'orf9c', 'orf10']	[5, 3, 4, 4, 4, 4, 4, 5, 4, 3, 4, 3, 3, 3, 4, 4, 4, 5, 3, 4, 4, 4]	-	-
340	APOC1	ENSG00000130208	Control hub	3	M	0.0646154	0.288697	0.000986015	0.00285997	0.00102221	21.3846	0.00122516	0.000260827	11	['E', 'M', 'N', 'S', 'nsp1', 'nsp2', 'nsp4', 'nsp5_C145A', 'nsp7', 'nsp8', 'nsp9', 'nsp10', 'nsp12', 'nsp13', 'nsp14', 'nsp15', 'orf3a', 'orf3b', 'orf8', 'orf9b', 'orf9c', 'orf10']	[5, 3, 4, 4, 4, 4, 4, 5, 3, 4, 3, 3, 3, 3, 4, 4, 4, 4, 3, 3, 3, 4]	-	-
341	APOC2	ENSG00000234906	Head/Tail	3	nsp13	0	0.241486	0	0.000109999	0	46	0.000168191	2.24458e-05	1	['E', 'M', 'N', 'S', 'nsp1', 'nsp2', 'nsp4', 'nsp5_C145A', 'nsp7', 'nsp8', 'nsp9', 'nsp10', 'nsp12', 'nsp13', 'nsp14', 'nsp15', 'orf3a', 'orf3b', 'orf8', 'orf9b', 'orf9c', 'orf10']	[5, 4, 5, 5, 4, 4, 5, 6, 4, 4, 4, 5, 4, 3, 6, 5, 5, 5, 3, 4, 4, 4]	1	Copper
342	APOC3	ENSG00000110245	Head/Tail	3	M	0	0.246262	9.68817e-08	0.000329997	7.51639e-08	195.667	0.00020786	3.1346e-05	3	['E', 'M', 'N', 'S', 'nsp1', 'nsp2', 'nsp4', 'nsp5_C145A', 'nsp7', 'nsp8', 'nsp9', 'nsp10', 'nsp12', 'nsp13', 'nsp14', 'nsp15', 'orf3a', 'orf3b', 'orf8', 'orf9b', 'orf9c', 'orf10']	[6, 3, 5, 5, 5, 5, 5, 6, 3, 5, 5, 4, 5, 4, 5, 5, 3, 5, 3, 5, 3, 5]	1	Copper
343	APOC4	ENSG00000267467	Tail	3	M	0.0237154	0.288725	0.000579413	0.00252997	0.000556887	44.9565	0.000815453	0.000198352	13	['E', 'M', 'N', 'S', 'nsp1', 'nsp2', 'nsp4', 'nsp5_C145A', 'nsp7', 'nsp8', 'nsp9', 'nsp10', 'nsp12', 'nsp13', 'nsp14', 'nsp15', 'orf3a', 'orf3b', 'orf8', 'orf9b', 'orf9c', 'orf10']	[5, 3, 4, 4, 4, 4, 4, 5, 3, 4, 3, 4, 4, 3, 4, 4, 3, 4, 3, 4, 3, 5]	-	-
344	APOC4-APOC2	ENSG00000224916	Tail	3	M	0.0237154	0.288725	0.000579413	0.00252997	0.000556887	44.9565	0.000815453	0.000198352	13	['E', 'M', 'N', 'S', 'nsp1', 'nsp2', 'nsp4', 'nsp5_C145A', 'nsp7', 'nsp8', 'nsp9', 'nsp10', 'nsp12', 'nsp13', 'nsp14', 'nsp15', 'orf3a', 'orf3b', 'orf8', 'orf9b', 'orf9c', 'orf10']	[5, 3, 4, 4, 4, 4, 4, 5, 3, 4, 3, 4, 4, 3, 4, 4, 3, 4, 3, 4, 3, 5]	-	-
345	APOD	ENSG00000189058	Tail	2	orf8	0.0570048	0.284487	0.000242763	0.00505995	0.000250372	73.7174	0.0015125	0.000261823	23	['E', 'M', 'N', 'S', 'nsp1', 'nsp2', 'nsp4', 'nsp5_C145A', 'nsp7', 'nsp8', 'nsp9', 'nsp10', 'nsp12', 'nsp13', 'nsp14', 'nsp15', 'orf3a', 'orf3b', 'orf8', 'orf9b', 'orf9c', 'orf10']	[5, 3, 4, 5, 5, 4, 5, 5, 3, 4, 4, 4, 4, 4, 4, 4, 3, 5, 2, 4, 3, 5]	2	Vitamin A, Copper
346	APOL1	ENSG00000100342	Head/Tail	3	nsp9	0	0.248726	0	0.000109999	0	70	0.000243925	2.26442e-05	1	['E', 'M', 'N', 'S', 'nsp1', 'nsp2', 'nsp4', 'nsp5_C145A', 'nsp7', 'nsp8', 'nsp9', 'nsp10', 'nsp12', 'nsp13', 'nsp14', 'nsp15', 'orf3a', 'orf3b', 'orf8', 'orf9b', 'orf9c', 'orf10']	[5, 4, 4, 5, 4, 4, 5, 5, 4, 4, 3, 5, 3, 4, 4, 4, 4, 6, 4, 4, 5, 5]	3	Zinc, Zinc acetate, Zinc chloride
347	APOL2	ENSG00000128335	Head	3	M	0.0757576	0.28193	0.000136906	0.00362996	0.000160828	54.4242	0.00107184	0.000200323	19	['E', 'M', 'N', 'S', 'nsp1', 'nsp2', 'nsp4', 'nsp5_C145A', 'nsp7', 'nsp8', 'nsp9', 'nsp10', 'nsp12', 'nsp13', 'nsp14', 'nsp15', 'orf3a', 'orf3b', 'orf8', 'orf9b', 'orf9c', 'orf10']	[5, 3, 4, 5, 4, 4, 4, 5, 3, 4, 4, 4, 4, 4, 5, 4, 3, 4, 3, 4, 3, 4]	-	-
348	APOL3	ENSG00000128284	Control hub	3	M	0.0712251	0.275884	0.000107893	0.00296997	0.000130726	56.4815	0.000782117	0.000170384	19	['E', 'M', 'N', 'S', 'nsp1', 'nsp2', 'nsp4', 'nsp5_C145A', 'nsp7', 'nsp8', 'nsp9', 'nsp10', 'nsp12', 'nsp13', 'nsp14', 'nsp15', 'orf3a', 'orf3b', 'orf8', 'orf9b', 'orf9c', 'orf10']	[5, 3, 4, 3, 5, 3, 5, 5, 3, 4, 4, 4, 4, 4, 4, 4, 3, 4, 3, 4, 3, 5]	-	-
349	APOL4	ENSG00000100336	Head/Tail	3	M	0	0.284633	4.269e-06	0.000219998	4.36592e-06	212	0.00136366	2.97748e-05	2	['E', 'M', 'N', 'S', 'nsp1', 'nsp2', 'nsp4', 'nsp5_C145A', 'nsp7', 'nsp8', 'nsp9', 'nsp10', 'nsp12', 'nsp13', 'nsp14', 'nsp15', 'orf3a', 'orf3b', 'orf8', 'orf9b', 'orf9c', 'orf10']	[5, 3, 4, 4, 4, 4, 4, 4, 4, 3, 3, 4, 3, 3, 4, 4, 4, 4, 3, 3, 4, 5]	-	-
350	APOL6	ENSG00000221963	Tail	3	N	0.0277778	0.286961	0.00030414	0.00098999	0.00033732	95.8889	0.00399839	9.72256e-05	7	['E', 'M', 'N', 'S', 'nsp1', 'nsp2', 'nsp4', 'nsp5_C145A', 'nsp7', 'nsp8', 'nsp9', 'nsp10', 'nsp12', 'nsp13', 'nsp14', 'nsp15', 'orf3a', 'orf3b', 'orf8', 'orf9b', 'orf9c', 'orf10']	[4, 4, 3, 4, 4, 3, 4, 5, 4, 3, 3, 4, 3, 3, 5, 4, 3, 5, 3, 4, 3, 4]	-	-
351	APP	ENSG00000142192	Head/Tail	3	nsp7	0	0.229527	0	0.000109999	0	100	3.88832e-05	2.13824e-05	1	['E', 'M', 'N', 'S', 'nsp1', 'nsp2', 'nsp4', 'nsp5_C145A', 'nsp7', 'nsp8', 'nsp9', 'nsp10', 'nsp12', 'nsp13', 'nsp14', 'nsp15', 'orf3a', 'orf3b', 'orf8', 'orf9b', 'orf9c', 'orf10']	[6, 4, 5, 5, 5, 5, 5, 5, 3, 5, 5, 5, 5, 4, 5, 5, 4, 6, 3, 5, 3, 6]	18	Deferoxamine, Aluminium, Zinc, Resveratrol, Phenserine, Tetrathiomolybdate, CAD106, Mito-4509, Edonerpic, Dimercaprol, Copper, Florbetaben (18F), Florbetapir (18F), Flutemetamol (18F), Zinc acetate, Aluminium phosphate, Aluminum acetate, Zinc chloride
352	APPBP2	ENSG00000062725	Control hub	2	nsp13	0.000724323	0.310827	0.0111992	0.0129799	0.0116046	9.26271	0.0047183	0.00175966	13	['E', 'M', 'N', 'S', 'nsp1', 'nsp2', 'nsp4', 'nsp5_C145A', 'nsp7', 'nsp8', 'nsp9', 'nsp10', 'nsp12', 'nsp13', 'nsp14', 'nsp15', 'orf3a', 'orf3b', 'orf8', 'orf9b', 'orf9c', 'orf10']	[5, 3, 3, 4, 4, 4, 4, 4, 3, 4, 4, 4, 3, 2, 4, 4, 3, 5, 2, 2, 3, 4]	-	-
353	APPL1	ENSG00000157500	Control hub	2	orf8	0.025641	0.295374	0.00109289	0.00164998	0.00109603	54.5333	0.00262574	0.00020526	6	['E', 'M', 'N', 'S', 'nsp1', 'nsp2', 'nsp4', 'nsp5_C145A', 'nsp7', 'nsp8', 'nsp9', 'nsp10', 'nsp12', 'nsp13', 'nsp14', 'nsp15', 'orf3a', 'orf3b', 'orf8', 'orf9b', 'orf9c', 'orf10']	[4, 3, 4, 4, 4, 4, 4, 5, 3, 3, 4, 3, 3, 3, 3, 4, 4, 4, 2, 4, 4, 5]	-	-
354	APPL2	ENSG00000136044	Control hub	2	nsp7	0	0.279868	0.000328358	0.000879991	0.000323578	44.5	0.00174142	0.000101969	5	['E', 'M', 'N', 'S', 'nsp1', 'nsp2', 'nsp4', 'nsp5_C145A', 'nsp7', 'nsp8', 'nsp9', 'nsp10', 'nsp12', 'nsp13', 'nsp14', 'nsp15', 'orf3a', 'orf3b', 'orf8', 'orf9b', 'orf9c', 'orf10']	[5, 4, 4, 4, 4, 4, 4, 5, 2, 4, 3, 4, 3, 3, 4, 4, 4, 5, 3, 4, 4, 5]	-	-
355	APRT	ENSG00000198931	Head/Tail	3	nsp12	0	0.236474	0	0.000109999	0	36	0.000118137	2.2526e-05	1	['E', 'M', 'N', 'S', 'nsp1', 'nsp2', 'nsp4', 'nsp5_C145A', 'nsp7', 'nsp8', 'nsp9', 'nsp10', 'nsp12', 'nsp13', 'nsp14', 'nsp15', 'orf3a', 'orf3b', 'orf8', 'orf9b', 'orf9c', 'orf10']	[5, 4, 5, 5, 5, 4, 5, 5, 5, 4, 4, 5, 3, 4, 4, 4, 4, 6, 4, 5, 5, 5]	4	Adenosine phosphate, Adenine, 5-O-phosphono-alpha-D-ribofuranosyl diphosphate, Citric acid
356	APTX	ENSG00000137074	Head/Tail	3	nsp12	0	0.261606	1.26659e-06	0.000329997	2.3507e-06	55.3333	0.000645854	3.75393e-05	3	['E', 'M', 'N', 'S', 'nsp1', 'nsp2', 'nsp4', 'nsp5_C145A', 'nsp7', 'nsp8', 'nsp9', 'nsp10', 'nsp12', 'nsp13', 'nsp14', 'nsp15', 'orf3a', 'orf3b', 'orf8', 'orf9b', 'orf9c', 'orf10']	[5, 4, 4, 5, 5, 4, 4, 5, 4, 4, 4, 4, 3, 4, 5, 4, 4, 5, 4, 4, 4, 5]	-	-
357	AQP1	ENSG00000240583	Tail	2	nsp13	0.0294331	0.363812	0.0131946	0.0144099	0.0118448	94.4198	0.0501204	0.000776151	28	['E', 'M', 'N', 'S', 'nsp1', 'nsp2', 'nsp4', 'nsp5_C145A', 'nsp7', 'nsp8', 'nsp9', 'nsp10', 'nsp12', 'nsp13', 'nsp14', 'nsp15', 'orf3a', 'orf3b', 'orf8', 'orf9b', 'orf9c', 'orf10']	[4, 3, 3, 3, 3, 3, 4, 4, 3, 3, 3, 3, 3, 2, 3, 3, 3, 5, 3, 3, 3, 4]	1	Acetazolamide
358	AQP10	ENSG00000143595	Head	2	orf8	0.116959	0.270833	1.6298e-05	0.00208998	1.66977e-05	85.2105	0.0010234	0.000110151	18	['E', 'M', 'N', 'S', 'nsp1', 'nsp2', 'nsp4', 'nsp5_C145A', 'nsp7', 'nsp8', 'nsp9', 'nsp10', 'nsp12', 'nsp13', 'nsp14', 'nsp15', 'orf3a', 'orf3b', 'orf8', 'orf9b', 'orf9c', 'orf10']	[6, 3, 4, 5, 5, 4, 4, 5, 3, 4, 4, 4, 4, 4, 5, 5, 3, 4, 2, 4, 3, 5]	-	-
359	AQP12B	ENSG00000185176	Head/Tail	2	orf9c	0	0.256896	7.01861e-07	0.000439996	9.60249e-07	58.5	0.000166697	3.79559e-05	4	['E', 'M', 'N', 'S', 'nsp1', 'nsp2', 'nsp4', 'nsp5_C145A', 'nsp7', 'nsp8', 'nsp9', 'nsp10', 'nsp12', 'nsp13', 'nsp14', 'nsp15', 'orf3a', 'orf3b', 'orf8', 'orf9b', 'orf9c', 'orf10']	[5, 4, 4, 5, 5, 4, 5, 5, 3, 4, 5, 5, 4, 4, 5, 4, 4, 5, 3, 4, 2, 5]	-	-
360	AQP2	ENSG00000167580	Control hub	2	orf9c	0.161943	0.286156	0.000147989	0.00428996	0.0001678	66.7692	0.00147873	0.000220315	23	['E', 'M', 'N', 'S', 'nsp1', 'nsp2', 'nsp4', 'nsp5_C145A', 'nsp7', 'nsp8', 'nsp9', 'nsp10', 'nsp12', 'nsp13', 'nsp14', 'nsp15', 'orf3a', 'orf3b', 'orf8', 'orf9b', 'orf9c', 'orf10']	[5, 3, 4, 4, 4, 4, 5, 5, 3, 4, 4, 4, 4, 3, 5, 4, 3, 5, 3, 4, 2, 5]	-	-
361	AQP3	ENSG00000165272	Control hub	3	M	0.187692	0.287398	8.0277e-05	0.00307997	9.76089e-05	79.9643	0.00163178	0.000151619	21	['E', 'M', 'N', 'S', 'nsp1', 'nsp2', 'nsp4', 'nsp5_C145A', 'nsp7', 'nsp8', 'nsp9', 'nsp10', 'nsp12', 'nsp13', 'nsp14', 'nsp15', 'orf3a', 'orf3b', 'orf8', 'orf9b', 'orf9c', 'orf10']	[5, 3, 4, 4, 4, 4, 5, 5, 3, 4, 4, 4, 4, 4, 5, 4, 3, 4, 3, 4, 3, 4]	-	-
362	AQP4	ENSG00000171885	Head/Tail	3	M	0	0.238117	3.13269e-05	0.000219998	3.76637e-05	67	5.55099e-05	3.21058e-05	2	['E', 'M', 'N', 'S', 'nsp1', 'nsp2', 'nsp4', 'nsp5_C145A', 'nsp7', 'nsp8', 'nsp9', 'nsp10', 'nsp12', 'nsp13', 'nsp14', 'nsp15', 'orf3a', 'orf3b', 'orf8', 'orf9b', 'orf9c', 'orf10']	[6, 3, 5, 5, 5, 5, 5, 6, 4, 4, 4, 5, 4, 4, 6, 5, 3, 5, 4, 5, 3, 5]	-	-
363	AQP5	ENSG00000161798	Head/Tail	3	nsp1	0	0.300158	0.000103984	0.000769992	9.46758e-05	282.857	0.00752517	5.47738e-05	7	['E', 'M', 'N', 'S', 'nsp1', 'nsp2', 'nsp4', 'nsp5_C145A', 'nsp7', 'nsp8', 'nsp9', 'nsp10', 'nsp12', 'nsp13', 'nsp14', 'nsp15', 'orf3a', 'orf3b', 'orf8', 'orf9b', 'orf9c', 'orf10']	[5, 4, 4, 4, 3, 3, 4, 5, 3, 3, 4, 4, 3, 3, 4, 4, 3, 5, 3, 4, 3, 4]	-	-
364	AQP6	ENSG00000086159	Head	2	M	0.0213653	0.322692	0.0108699	0.0334397	0.00972485	33.0592	0.00810177	0.00182607	23	['E', 'M', 'N', 'S', 'nsp1', 'nsp2', 'nsp4', 'nsp5_C145A', 'nsp7', 'nsp8', 'nsp9', 'nsp10', 'nsp12', 'nsp13', 'nsp14', 'nsp15', 'orf3a', 'orf3b', 'orf8', 'orf9b', 'orf9c', 'orf10']	[5, 2, 4, 4, 4, 4, 4, 5, 2, 4, 4, 4, 4, 3, 4, 4, 2, 4, 2, 4, 2, 4]	-	-
365	AQP7	ENSG00000165269	Head/Tail	2	nsp7	0	0.246865	1.08985e-06	0.000439996	1.56961e-06	41.5	0.00013049	3.84446e-05	4	['E', 'M', 'N', 'S', 'nsp1', 'nsp2', 'nsp4', 'nsp5_C145A', 'nsp7', 'nsp8', 'nsp9', 'nsp10', 'nsp12', 'nsp13', 'nsp14', 'nsp15', 'orf3a', 'orf3b', 'orf8', 'orf9b', 'orf9c', 'orf10']	[6, 4, 5, 5, 4, 4, 5, 6, 2, 4, 4, 5, 4, 4, 5, 5, 4, 5, 3, 5, 3, 5]	-	-
366	AQP8	ENSG00000103375	Head	3	M	0.0666667	0.246817	1.00413e-06	0.000659993	1.21442e-06	52.5	0.000166728	4.69717e-05	6	['E', 'M', 'N', 'S', 'nsp1', 'nsp2', 'nsp4', 'nsp5_C145A', 'nsp7', 'nsp8', 'nsp9', 'nsp10', 'nsp12', 'nsp13', 'nsp14', 'nsp15', 'orf3a', 'orf3b', 'orf8', 'orf9b', 'orf9c', 'orf10']	[6, 3, 4, 5, 5, 4, 4, 6, 3, 4, 4, 4, 4, 4, 5, 5, 4, 5, 3, 4, 3, 5]	-	-
367	AQP9	ENSG00000103569	Head	3	M	0.0471014	0.274154	6.88903e-05	0.00263997	8.87214e-05	43.4167	0.000829476	0.00014632	17	['E', 'M', 'N', 'S', 'nsp1', 'nsp2', 'nsp4', 'nsp5_C145A', 'nsp7', 'nsp8', 'nsp9', 'nsp10', 'nsp12', 'nsp13', 'nsp14', 'nsp15', 'orf3a', 'orf3b', 'orf8', 'orf9b', 'orf9c', 'orf10']	[5, 3, 4, 4, 4, 4, 5, 5, 3, 4, 4, 5, 4, 4, 4, 5, 3, 5, 3, 4, 3, 5]	-	-
368	ARAF	ENSG00000078061	Head	3	nsp2	0	0.263775	9.21922e-05	0.000549995	0.000118262	39.4	0.000279221	7.19016e-05	3	['E', 'M', 'N', 'S', 'nsp1', 'nsp2', 'nsp4', 'nsp5_C145A', 'nsp7', 'nsp8', 'nsp9', 'nsp10', 'nsp12', 'nsp13', 'nsp14', 'nsp15', 'orf3a', 'orf3b', 'orf8', 'orf9b', 'orf9c', 'orf10']	[5, 4, 4, 5, 5, 3, 5, 5, 3, 4, 4, 4, 4, 4, 5, 4, 4, 5, 4, 4, 3, 5]	1	ATP
369	ARC	ENSG00000198576	Tail	3	nsp9	0	0.268498	6.02406e-06	0.000549995	1.65316e-05	46	0.00102947	5.45182e-05	4	['E', 'M', 'N', 'S', 'nsp1', 'nsp2', 'nsp4', 'nsp5_C145A', 'nsp7', 'nsp8', 'nsp9', 'nsp10', 'nsp12', 'nsp13', 'nsp14', 'nsp15', 'orf3a', 'orf3b', 'orf8', 'orf9b', 'orf9c', 'orf10']	[5, 4, 4, 5, 4, 4, 4, 4, 4, 4, 3, 4, 4, 3, 4, 4, 4, 5, 4, 4, 4, 5]	-	-
370	ARCN1	ENSG00000095139	Head	4	nsp13	0	0.205617	0.000217384	0.000219998	0.000217384	3.5	1.29659e-05	7.09062e-05	1	['E', 'M', 'N', 'S', 'nsp1', 'nsp2', 'nsp4', 'nsp5_C145A', 'nsp7', 'nsp8', 'nsp9', 'nsp10', 'nsp12', 'nsp13', 'nsp14', 'nsp15', 'orf3a', 'orf3b', 'orf8', 'orf9b', 'orf9c', 'orf10']	[6, 5, 5, 5, 5, 5, 5, 6, 5, 5, 5, 5, 5, 4, 6, 5, 6, 6, 5, 5, 5, 6]	-	-
371	AREG	ENSG00000109321	Head/Tail	3	nsp2	1	0.280966	0	0.000219998	0	447	0.0041797	2.66795e-05	2	['E', 'M', 'N', 'S', 'nsp1', 'nsp2', 'nsp4', 'nsp5_C145A', 'nsp7', 'nsp8', 'nsp9', 'nsp10', 'nsp12', 'nsp13', 'nsp14', 'nsp15', 'orf3a', 'orf3b', 'orf8', 'orf9b', 'orf9c', 'orf10']	[5, 4, 4, 5, 4, 3, 4, 5, 4, 4, 4, 4, 3, 3, 5, 4, 3, 5, 3, 4, 3, 4]	-	-
372	ARF3	ENSG00000134287	Head/Tail	3	M	0	0.283135	0	0.000109999	0	379	0.00128329	2.26358e-05	1	['E', 'M', 'N', 'S', 'nsp1', 'nsp2', 'nsp4', 'nsp5_C145A', 'nsp7', 'nsp8', 'nsp9', 'nsp10', 'nsp12', 'nsp13', 'nsp14', 'nsp15', 'orf3a', 'orf3b', 'orf8', 'orf9b', 'orf9c', 'orf10']	[5, 3, 4, 4, 4, 4, 4, 4, 4, 3, 3, 4, 3, 3, 4, 4, 4, 4, 3, 3, 4, 5]	-	-
373	ARF4	ENSG00000168374	Head/Tail	3	nsp13	0	0.233047	1.70446e-06	0.000219998	2.47635e-06	31	8.14141e-05	3.38797e-05	2	['E', 'M', 'N', 'S', 'nsp1', 'nsp2', 'nsp4', 'nsp5_C145A', 'nsp7', 'nsp8', 'nsp9', 'nsp10', 'nsp12', 'nsp13', 'nsp14', 'nsp15', 'orf3a', 'orf3b', 'orf8', 'orf9b', 'orf9c', 'orf10']	[5, 4, 5, 5, 5, 5, 5, 6, 5, 4, 4, 4, 5, 3, 5, 4, 5, 6, 4, 4, 5, 5]	-	-
374	ARF5	ENSG00000004059	Head/Tail	3	orf8	0	0.248754	1.11621e-07	0.000219998	1.71978e-07	21.5	0.000231453	3.0268e-05	2	['E', 'M', 'N', 'S', 'nsp1', 'nsp2', 'nsp4', 'nsp5_C145A', 'nsp7', 'nsp8', 'nsp9', 'nsp10', 'nsp12', 'nsp13', 'nsp14', 'nsp15', 'orf3a', 'orf3b', 'orf8', 'orf9b', 'orf9c', 'orf10']	[5, 4, 5, 5, 5, 4, 5, 5, 5, 4, 4, 4, 4, 4, 5, 4, 4, 5, 3, 4, 4, 5]	-	-
375	ARF6	ENSG00000165527	Head/Tail	1	nsp15	0	0.285963	0	0.000109999	0	641	0.00148423	2.49688e-05	1	['E', 'M', 'N', 'S', 'nsp1', 'nsp2', 'nsp4', 'nsp5_C145A', 'nsp7', 'nsp8', 'nsp9', 'nsp10', 'nsp12', 'nsp13', 'nsp14', 'nsp15', 'orf3a', 'orf3b', 'orf8', 'orf9b', 'orf9c', 'orf10']	[4, 4, 4, 4, 4, 4, 4, 5, 4, 3, 4, 4, 4, 3, 5, 1, 4, 5, 4, 4, 3, 4]	-	-
376	ARFGAP1	ENSG00000101199	Head/Tail	3	nsp2	0.142857	0.284825	9.09599e-06	0.000769992	1.2698e-05	102.143	0.00408166	5.44237e-05	7	['E', 'M', 'N', 'S', 'nsp1', 'nsp2', 'nsp4', 'nsp5_C145A', 'nsp7', 'nsp8', 'nsp9', 'nsp10', 'nsp12', 'nsp13', 'nsp14', 'nsp15', 'orf3a', 'orf3b', 'orf8', 'orf9b', 'orf9c', 'orf10']	[5, 4, 4, 5, 4, 3, 4, 5, 3, 4, 4, 4, 4, 3, 5, 4, 4, 5, 3, 4, 3, 4]	-	-
377	ARFGAP3	ENSG00000242247	Tail	3	M	0	0.244465	4.54916e-06	0.000329997	6.8758e-06	23.6667	6.27029e-05	3.95572e-05	3	['E', 'M', 'N', 'S', 'nsp1', 'nsp2', 'nsp4', 'nsp5_C145A', 'nsp7', 'nsp8', 'nsp9', 'nsp10', 'nsp12', 'nsp13', 'nsp14', 'nsp15', 'orf3a', 'orf3b', 'orf8', 'orf9b', 'orf9c', 'orf10']	[5, 3, 5, 5, 5, 5, 5, 5, 4, 4, 4, 5, 5, 4, 5, 5, 4, 5, 4, 4, 3, 6]	-	-
378	ARFIP1	ENSG00000164144	Head	3	M	0.0190476	0.288406	0.000298265	0.00164998	0.000312019	44.2667	0.00131857	0.000123784	11	['E', 'M', 'N', 'S', 'nsp1', 'nsp2', 'nsp4', 'nsp5_C145A', 'nsp7', 'nsp8', 'nsp9', 'nsp10', 'nsp12', 'nsp13', 'nsp14', 'nsp15', 'orf3a', 'orf3b', 'orf8', 'orf9b', 'orf9c', 'orf10']	[5, 3, 4, 4, 4, 4, 4, 5, 4, 3, 3, 4, 3, 3, 5, 4, 4, 5, 3, 4, 3, 5]	-	-
379	ARFIP2	ENSG00000132254	Control hub	2	M	0.080481	0.333695	0.00161853	0.00538995	0.00158182	72.0408	0.0103921	0.00033196	19	['E', 'M', 'N', 'S', 'nsp1', 'nsp2', 'nsp4', 'nsp5_C145A', 'nsp7', 'nsp8', 'nsp9', 'nsp10', 'nsp12', 'nsp13', 'nsp14', 'nsp15', 'orf3a', 'orf3b', 'orf8', 'orf9b', 'orf9c', 'orf10']	[4, 2, 3, 4, 3, 3, 3, 4, 3, 3, 2, 4, 3, 2, 4, 3, 4, 4, 3, 3, 3, 4]	-	-
380	ARHGAP1	ENSG00000175220	Tail	2	nsp7	0	0.257179	0.000107962	0.000439996	0.000130674	41.25	0.000180546	6.15612e-05	3	['E', 'M', 'N', 'S', 'nsp1', 'nsp2', 'nsp4', 'nsp5_C145A', 'nsp7', 'nsp8', 'nsp9', 'nsp10', 'nsp12', 'nsp13', 'nsp14', 'nsp15', 'orf3a', 'orf3b', 'orf8', 'orf9b', 'orf9c', 'orf10']	[6, 4, 4, 5, 5, 5, 5, 5, 2, 4, 4, 4, 4, 4, 5, 5, 4, 5, 4, 4, 3, 5]	-	-
381	ARHGAP12	ENSG00000165322	Tail	4	M	0.333333	0.243546	6.69313e-06	0.000329997	1.04344e-05	17.3333	9.43682e-05	4.35868e-05	3	['E', 'M', 'N', 'S', 'nsp1', 'nsp2', 'nsp4', 'nsp5_C145A', 'nsp7', 'nsp8', 'nsp9', 'nsp10', 'nsp12', 'nsp13', 'nsp14', 'nsp15', 'orf3a', 'orf3b', 'orf8', 'orf9b', 'orf9c', 'orf10']	[5, 4, 5, 5, 5, 5, 5, 6, 4, 4, 4, 5, 4, 4, 5, 4, 5, 6, 4, 4, 4, 5]	-	-
382	ARHGAP17	ENSG00000288353	Head/Tail	4	nsp8	0	0.233292	0	0.000109999	0	26	5.12336e-05	2.50193e-05	1	['E', 'M', 'N', 'S', 'nsp1', 'nsp2', 'nsp4', 'nsp5_C145A', 'nsp7', 'nsp8', 'nsp9', 'nsp10', 'nsp12', 'nsp13', 'nsp14', 'nsp15', 'orf3a', 'orf3b', 'orf8', 'orf9b', 'orf9c', 'orf10']	[5, 5, 5, 5, 5, 5, 5, 6, 5, 4, 4, 5, 4, 4, 5, 4, 5, 6, 4, 4, 4, 5]	-	-
383	ARHGAP21	ENSG00000107863	Head/Tail	4	M	0	0.230967	1.34457e-09	0.000219998	1.34457e-09	18	0.000141443	2.92512e-05	2	['E', 'M', 'N', 'S', 'nsp1', 'nsp2', 'nsp4', 'nsp5_C145A', 'nsp7', 'nsp8', 'nsp9', 'nsp10', 'nsp12', 'nsp13', 'nsp14', 'nsp15', 'orf3a', 'orf3b', 'orf8', 'orf9b', 'orf9c', 'orf10']	[6, 4, 4, 4, 5, 5, 5, 5, 5, 5, 4, 5, 4, 4, 5, 5, 5, 6, 5, 5, 5, 5]	-	-
384	ARHGAP22	ENSG00000128805	Head/Tail	3	nsp12	0	0.252497	1.80509e-06	0.000219998	2.38244e-06	61	0.000389101	3.03813e-05	2	['E', 'M', 'N', 'S', 'nsp1', 'nsp2', 'nsp4', 'nsp5_C145A', 'nsp7', 'nsp8', 'nsp9', 'nsp10', 'nsp12', 'nsp13', 'nsp14', 'nsp15', 'orf3a', 'orf3b', 'orf8', 'orf9b', 'orf9c', 'orf10']	[5, 4, 4, 5, 4, 4, 5, 5, 4, 4, 4, 4, 3, 4, 5, 5, 5, 5, 4, 4, 4, 5]	-	-
385	ARHGAP26	ENSG00000145819	Head/Tail	4	M	0	0.219482	0	0.000109999	0	7	2.23158e-05	2.61748e-05	1	['E', 'M', 'N', 'S', 'nsp1', 'nsp2', 'nsp4', 'nsp5_C145A', 'nsp7', 'nsp8', 'nsp9', 'nsp10', 'nsp12', 'nsp13', 'nsp14', 'nsp15', 'orf3a', 'orf3b', 'orf8', 'orf9b', 'orf9c', 'orf10']	[5, 4, 4, 5, 5, 5, 5, 6, 5, 4, 4, 5, 5, 4, 5, 5, 5, 6, 4, 5, 5, 5]	-	-
386	ARHGAP29	ENSG00000137962	Head/Tail	3	nsp5_C145A	0	0.249432	0	0.000109999	0	101	0.000187626	2.47862e-05	1	['E', 'M', 'N', 'S', 'nsp1', 'nsp2', 'nsp4', 'nsp5_C145A', 'nsp7', 'nsp8', 'nsp9', 'nsp10', 'nsp12', 'nsp13', 'nsp14', 'nsp15', 'orf3a', 'orf3b', 'orf8', 'orf9b', 'orf9c', 'orf10']	[6, 4, 4, 5, 4, 4, 4, 3, 5, 4, 4, 4, 4, 4, 5, 4, 5, 5, 4, 4, 3, 5]	-	-
387	ARHGAP32	ENSG00000134909	Head/Tail	2	nsp13	0.285714	0.301586	1.76041e-05	0.000769992	2.05972e-05	178.714	0.00483147	5.90085e-05	7	['E', 'M', 'N', 'S', 'nsp1', 'nsp2', 'nsp4', 'nsp5_C145A', 'nsp7', 'nsp8', 'nsp9', 'nsp10', 'nsp12', 'nsp13', 'nsp14', 'nsp15', 'orf3a', 'orf3b', 'orf8', 'orf9b', 'orf9c', 'orf10']	[4, 3, 4, 4, 4, 3, 4, 5, 3, 3, 3, 4, 3, 2, 4, 3, 4, 5, 3, 4, 4, 4]	-	-
388	ARHGAP33	ENSG00000004777	Head/Tail	3	nsp12	0	0.276986	0	0.000109999	0	520	0.00231679	2.16989e-05	1	['E', 'M', 'N', 'S', 'nsp1', 'nsp2', 'nsp4', 'nsp5_C145A', 'nsp7', 'nsp8', 'nsp9', 'nsp10', 'nsp12', 'nsp13', 'nsp14', 'nsp15', 'orf3a', 'orf3b', 'orf8', 'orf9b', 'orf9c', 'orf10']	[5, 4, 4, 5, 4, 4, 4, 5, 4, 4, 4, 4, 3, 3, 5, 4, 4, 5, 3, 4, 4, 4]	-	-
389	ARHGAP44	ENSG00000006740	Head/Tail	4	nsp8	0	0.233292	0	0.000109999	0	26	5.12336e-05	2.50193e-05	1	['E', 'M', 'N', 'S', 'nsp1', 'nsp2', 'nsp4', 'nsp5_C145A', 'nsp7', 'nsp8', 'nsp9', 'nsp10', 'nsp12', 'nsp13', 'nsp14', 'nsp15', 'orf3a', 'orf3b', 'orf8', 'orf9b', 'orf9c', 'orf10']	[5, 5, 5, 5, 5, 5, 5, 6, 5, 4, 4, 5, 4, 4, 5, 4, 5, 6, 4, 4, 4, 5]	-	-
390	ARHGAP45	ENSG00000180448	Tail	2	nsp13	0.0545455	0.292156	0.000455821	0.00120999	0.000434274	106.545	0.00415301	0.000102816	9	['E', 'M', 'N', 'S', 'nsp1', 'nsp2', 'nsp4', 'nsp5_C145A', 'nsp7', 'nsp8', 'nsp9', 'nsp10', 'nsp12', 'nsp13', 'nsp14', 'nsp15', 'orf3a', 'orf3b', 'orf8', 'orf9b', 'orf9c', 'orf10']	[4, 4, 4, 4, 3, 4, 4, 5, 3, 3, 4, 4, 3, 2, 4, 4, 4, 5, 3, 3, 4, 5]	-	-
391	ARHGAP8	ENSG00000241484	Head/Tail	3	nsp13	0	0.254495	1.69014e-05	0.000329997	1.99611e-05	35.6667	0.000377865	4.31555e-05	3	['E', 'M', 'N', 'S', 'nsp1', 'nsp2', 'nsp4', 'nsp5_C145A', 'nsp7', 'nsp8', 'nsp9', 'nsp10', 'nsp12', 'nsp13', 'nsp14', 'nsp15', 'orf3a', 'orf3b', 'orf8', 'orf9b', 'orf9c', 'orf10']	[5, 4, 4, 5, 4, 4, 5, 5, 4, 4, 4, 4, 4, 3, 4, 4, 5, 5, 4, 4, 4, 5]	-	-
392	ARHGAP9	ENSG00000123329	Head	3	M	0.0897436	0.306512	4.1059e-05	0.00142999	4.40147e-05	125	0.00651679	9.13962e-05	13	['E', 'M', 'N', 'S', 'nsp1', 'nsp2', 'nsp4', 'nsp5_C145A', 'nsp7', 'nsp8', 'nsp9', 'nsp10', 'nsp12', 'nsp13', 'nsp14', 'nsp15', 'orf3a', 'orf3b', 'orf8', 'orf9b', 'orf9c', 'orf10']	[4, 3, 4, 4, 4, 3, 4, 5, 4, 3, 3, 4, 3, 3, 4, 4, 4, 5, 3, 3, 4, 4]	-	-
393	ARHGDIA	ENSG00000141522	Head/Tail	2	nsp7	0	0.211693	0	0.000109999	0	8	1.85839e-05	2.92132e-05	1	['E', 'M', 'N', 'S', 'nsp1', 'nsp2', 'nsp4', 'nsp5_C145A', 'nsp7', 'nsp8', 'nsp9', 'nsp10', 'nsp12', 'nsp13', 'nsp14', 'nsp15', 'orf3a', 'orf3b', 'orf8', 'orf9b', 'orf9c', 'orf10']	[6, 5, 5, 5, 5, 5, 5, 6, 2, 4, 5, 5, 5, 4, 6, 5, 5, 6, 5, 5, 4, 5]	-	-
394	ARHGDIG	ENSG00000242173	Head/Tail	3	nsp9	0.1	0.252461	3.83786e-06	0.000549995	6.11441e-06	22.2	0.000355626	5.15369e-05	4	['E', 'M', 'N', 'S', 'nsp1', 'nsp2', 'nsp4', 'nsp5_C145A', 'nsp7', 'nsp8', 'nsp9', 'nsp10', 'nsp12', 'nsp13', 'nsp14', 'nsp15', 'orf3a', 'orf3b', 'orf8', 'orf9b', 'orf9c', 'orf10']	[5, 4, 4, 5, 4, 4, 4, 5, 4, 4, 3, 4, 4, 4, 5, 4, 4, 5, 3, 4, 4, 5]	-	-
395	ARHGEF1	ENSG00000076928	Head/Tail	3	nsp2	0	0.25753	0	0.000109999	0	184	0.000519139	2.29325e-05	1	['E', 'M', 'N', 'S', 'nsp1', 'nsp2', 'nsp4', 'nsp5_C145A', 'nsp7', 'nsp8', 'nsp9', 'nsp10', 'nsp12', 'nsp13', 'nsp14', 'nsp15', 'orf3a', 'orf3b', 'orf8', 'orf9b', 'orf9c', 'orf10']	[5, 4, 5, 5, 4, 3, 4, 5, 4, 4, 4, 4, 4, 3, 5, 4, 5, 5, 3, 4, 4, 5]	-	-
396	ARHGEF10	ENSG00000274726	Head/Tail	3	nsp1	0	0.260225	0	0.000109999	0	131	0.000474092	2.36637e-05	1	['E', 'M', 'N', 'S', 'nsp1', 'nsp2', 'nsp4', 'nsp5_C145A', 'nsp7', 'nsp8', 'nsp9', 'nsp10', 'nsp12', 'nsp13', 'nsp14', 'nsp15', 'orf3a', 'orf3b', 'orf8', 'orf9b', 'orf9c', 'orf10']	[5, 4, 5, 5, 3, 4, 5, 5, 4, 4, 4, 4, 3, 4, 5, 4, 4, 5, 3, 4, 4, 4]	-	-
397	ARHGEF15	ENSG00000198844	Tail	3	nsp9	0.0357143	0.28711	3.80065e-05	0.000879991	6.34109e-05	60.875	0.00180617	7.60195e-05	6	['E', 'M', 'N', 'S', 'nsp1', 'nsp2', 'nsp4', 'nsp5_C145A', 'nsp7', 'nsp8', 'nsp9', 'nsp10', 'nsp12', 'nsp13', 'nsp14', 'nsp15', 'orf3a', 'orf3b', 'orf8', 'orf9b', 'orf9c', 'orf10']	[5, 4, 4, 4, 4, 4, 4, 5, 4, 4, 3, 4, 3, 3, 4, 3, 4, 5, 4, 4, 4, 4]	-	-
398	ARHGEF16	ENSG00000130762	Head/Tail	3	nsp2	0.466667	0.275114	2.93357e-07	0.000659993	3.93171e-07	60.5	0.00153647	4.80396e-05	6	['E', 'M', 'N', 'S', 'nsp1', 'nsp2', 'nsp4', 'nsp5_C145A', 'nsp7', 'nsp8', 'nsp9', 'nsp10', 'nsp12', 'nsp13', 'nsp14', 'nsp15', 'orf3a', 'orf3b', 'orf8', 'orf9b', 'orf9c', 'orf10']	[5, 4, 4, 5, 4, 3, 4, 5, 4, 4, 4, 4, 3, 3, 5, 3, 4, 5, 4, 4, 4, 4]	-	-
399	ARHGEF17	ENSG00000110237	Head/Tail	3	nsp12	0	0.248121	0	0.000109999	0	147	0.000936112	2.12799e-05	1	['E', 'M', 'N', 'S', 'nsp1', 'nsp2', 'nsp4', 'nsp5_C145A', 'nsp7', 'nsp8', 'nsp9', 'nsp10', 'nsp12', 'nsp13', 'nsp14', 'nsp15', 'orf3a', 'orf3b', 'orf8', 'orf9b', 'orf9c', 'orf10']	[6, 4, 4, 5, 4, 4, 5, 5, 4, 4, 4, 4, 3, 4, 5, 4, 4, 6, 4, 4, 4, 4]	-	-
400	ARHGEF19	ENSG00000142632	Head/Tail	3	nsp13	0	0.24356	0	0.000109999	0	30	0.000161074	2.25886e-05	1	['E', 'M', 'N', 'S', 'nsp1', 'nsp2', 'nsp4', 'nsp5_C145A', 'nsp7', 'nsp8', 'nsp9', 'nsp10', 'nsp12', 'nsp13', 'nsp14', 'nsp15', 'orf3a', 'orf3b', 'orf8', 'orf9b', 'orf9c', 'orf10']	[5, 4, 4, 5, 4, 4, 5, 5, 4, 4, 4, 4, 4, 3, 5, 4, 5, 5, 4, 4, 5, 5]	-	-
401	ARHGEF2	ENSG00000116584	Head	2	nsp7	0	0.257994	3.64644e-06	0.000329997	1.12959e-05	41.6667	0.000520275	4.3701e-05	3	['E', 'M', 'N', 'S', 'nsp1', 'nsp2', 'nsp4', 'nsp5_C145A', 'nsp7', 'nsp8', 'nsp9', 'nsp10', 'nsp12', 'nsp13', 'nsp14', 'nsp15', 'orf3a', 'orf3b', 'orf8', 'orf9b', 'orf9c', 'orf10']	[5, 4, 4, 4, 4, 4, 5, 5, 2, 4, 3, 5, 3, 4, 4, 4, 4, 6, 4, 4, 4, 4]	-	-
402	ARHGEF28	ENSG00000214944	Head/Tail	4	M	1	0.251731	0	0.000219998	0	78	0.000446092	2.84102e-05	2	['E', 'M', 'N', 'S', 'nsp1', 'nsp2', 'nsp4', 'nsp5_C145A', 'nsp7', 'nsp8', 'nsp9', 'nsp10', 'nsp12', 'nsp13', 'nsp14', 'nsp15', 'orf3a', 'orf3b', 'orf8', 'orf9b', 'orf9c', 'orf10']	[5, 4, 4, 5, 4, 4, 4, 5, 5, 4, 4, 5, 4, 4, 5, 4, 5, 5, 4, 4, 4, 5]	-	-
403	ARHGEF3	ENSG00000163947	Head/Tail	3	M	0.0714286	0.301689	6.19263e-05	0.000879991	7.0171e-05	195.75	0.00509441	6.90944e-05	7	['E', 'M', 'N', 'S', 'nsp1', 'nsp2', 'nsp4', 'nsp5_C145A', 'nsp7', 'nsp8', 'nsp9', 'nsp10', 'nsp12', 'nsp13', 'nsp14', 'nsp15', 'orf3a', 'orf3b', 'orf8', 'orf9b', 'orf9c', 'orf10']	[4, 3, 3, 4, 4, 3, 4, 4, 4, 3, 3, 4, 3, 3, 4, 3, 4, 5, 4, 3, 4, 3]	-	-
404	ARHGEF38	ENSG00000236699	Head/Tail	3	nsp9	0	0.236625	0	0.000109999	0	39	7.90212e-05	2.30402e-05	1	['E', 'M', 'N', 'S', 'nsp1', 'nsp2', 'nsp4', 'nsp5_C145A', 'nsp7', 'nsp8', 'nsp9', 'nsp10', 'nsp12', 'nsp13', 'nsp14', 'nsp15', 'orf3a', 'orf3b', 'orf8', 'orf9b', 'orf9c', 'orf10']	[6, 4, 5, 5, 4, 4, 5, 5, 5, 5, 3, 5, 4, 3, 5, 4, 5, 6, 5, 5, 4, 5]	-	-
405	ARHGEF39	ENSG00000137135	Head/Tail	3	N	0.333333	0.272764	1.56735e-06	0.000439996	1.80432e-06	110	0.00159591	4.0431e-05	4	['E', 'M', 'N', 'S', 'nsp1', 'nsp2', 'nsp4', 'nsp5_C145A', 'nsp7', 'nsp8', 'nsp9', 'nsp10', 'nsp12', 'nsp13', 'nsp14', 'nsp15', 'orf3a', 'orf3b', 'orf8', 'orf9b', 'orf9c', 'orf10']	[5, 4, 3, 4, 4, 4, 5, 5, 4, 3, 4, 3, 3, 3, 4, 4, 4, 5, 4, 3, 4, 4]	-	-
406	ARHGEF4	ENSG00000136002	Head/Tail	3	nsp12	0	0.266876	0	0.000109999	0	292	0.000955443	2.271e-05	1	['E', 'M', 'N', 'S', 'nsp1', 'nsp2', 'nsp4', 'nsp5_C145A', 'nsp7', 'nsp8', 'nsp9', 'nsp10', 'nsp12', 'nsp13', 'nsp14', 'nsp15', 'orf3a', 'orf3b', 'orf8', 'orf9b', 'orf9c', 'orf10']	[5, 4, 4, 5, 4, 4, 5, 5, 4, 4, 4, 4, 3, 3, 5, 4, 4, 5, 4, 4, 4, 5]	-	-
407	ARHGEF40	ENSG00000165801	Head/Tail	3	nsp2	0	0.25451	1.82434e-05	0.000219998	2.72535e-05	59	0.000563121	3.51546e-05	2	['E', 'M', 'N', 'S', 'nsp1', 'nsp2', 'nsp4', 'nsp5_C145A', 'nsp7', 'nsp8', 'nsp9', 'nsp10', 'nsp12', 'nsp13', 'nsp14', 'nsp15', 'orf3a', 'orf3b', 'orf8', 'orf9b', 'orf9c', 'orf10']	[5, 4, 4, 5, 4, 3, 4, 5, 5, 4, 4, 4, 4, 3, 5, 4, 5, 5, 4, 4, 4, 5]	-	-
408	ARHGEF5	ENSG00000284933	Head	3	M	0.116959	0.312512	0.000354621	0.00208998	0.000371247	124.368	0.00929002	0.000143881	15	['E', 'M', 'N', 'S', 'nsp1', 'nsp2', 'nsp4', 'nsp5_C145A', 'nsp7', 'nsp8', 'nsp9', 'nsp10', 'nsp12', 'nsp13', 'nsp14', 'nsp15', 'orf3a', 'orf3b', 'orf8', 'orf9b', 'orf9c', 'orf10']	[4, 3, 3, 3, 3, 3, 4, 4, 4, 3, 3, 3, 3, 3, 4, 4, 4, 5, 3, 3, 4, 4]	-	-
409	ARHGEF6	ENSG00000129675	Control hub	2	nsp13	0.047619	0.303535	0.000204399	0.00164998	0.000209254	137.933	0.00748848	0.000119374	11	['E', 'M', 'N', 'S', 'nsp1', 'nsp2', 'nsp4', 'nsp5_C145A', 'nsp7', 'nsp8', 'nsp9', 'nsp10', 'nsp12', 'nsp13', 'nsp14', 'nsp15', 'orf3a', 'orf3b', 'orf8', 'orf9b', 'orf9c', 'orf10']	[4, 4, 3, 4, 3, 3, 4, 5, 3, 3, 3, 4, 3, 2, 3, 4, 3, 5, 3, 3, 4, 4]	-	-
410	ARHGEF7	ENSG00000102606	Head/Tail	3	nsp8	0	0.285963	0	0.000109999	0	641	0.00148423	2.49688e-05	1	['E', 'M', 'N', 'S', 'nsp1', 'nsp2', 'nsp4', 'nsp5_C145A', 'nsp7', 'nsp8', 'nsp9', 'nsp10', 'nsp12', 'nsp13', 'nsp14', 'nsp15', 'orf3a', 'orf3b', 'orf8', 'orf9b', 'orf9c', 'orf10']	[4, 4, 4, 4, 4, 4, 4, 5, 4, 3, 4, 4, 4, 3, 5, 3, 4, 5, 4, 4, 3, 4]	-	-
411	ARHGEF9	ENSG00000131089	Head/Tail	3	M	0	0.283669	8.66784e-07	0.000659993	1.06658e-06	81.3333	0.00267222	4.92609e-05	6	['E', 'M', 'N', 'S', 'nsp1', 'nsp2', 'nsp4', 'nsp5_C145A', 'nsp7', 'nsp8', 'nsp9', 'nsp10', 'nsp12', 'nsp13', 'nsp14', 'nsp15', 'orf3a', 'orf3b', 'orf8', 'orf9b', 'orf9c', 'orf10']	[5, 3, 3, 4, 4, 4, 4, 5, 4, 3, 4, 3, 4, 3, 4, 4, 4, 5, 4, 4, 4, 4]	-	-
412	ARID3A	ENSG00000116017	Head	3	E	0	0.292589	0.000113183	0.00131999	0.000117215	108.333	0.00560914	9.48187e-05	8	['E', 'M', 'N', 'S', 'nsp1', 'nsp2', 'nsp4', 'nsp5_C145A', 'nsp7', 'nsp8', 'nsp9', 'nsp10', 'nsp12', 'nsp13', 'nsp14', 'nsp15', 'orf3a', 'orf3b', 'orf8', 'orf9b', 'orf9c', 'orf10']	[3, 4, 4, 4, 3, 3, 4, 5, 3, 3, 4, 4, 3, 3, 4, 4, 4, 5, 3, 4, 3, 4]	-	-
413	ARID3C	ENSG00000205143	Tail	3	nsp9	0.333333	0.262317	2.02658e-05	0.000329997	3.44379e-05	51	0.000401085	4.44804e-05	2	['E', 'M', 'N', 'S', 'nsp1', 'nsp2', 'nsp4', 'nsp5_C145A', 'nsp7', 'nsp8', 'nsp9', 'nsp10', 'nsp12', 'nsp13', 'nsp14', 'nsp15', 'orf3a', 'orf3b', 'orf8', 'orf9b', 'orf9c', 'orf10']	[5, 4, 4, 5, 5, 4, 4, 5, 4, 4, 3, 4, 4, 3, 4, 4, 4, 5, 4, 4, 5, 4]	-	-
414	ARID4B	ENSG00000054267	Head	2	orf8	0.109091	0.291102	0.000126364	0.00120999	0.000157455	65.8182	0.00177611	0.000106356	7	['E', 'M', 'N', 'S', 'nsp1', 'nsp2', 'nsp4', 'nsp5_C145A', 'nsp7', 'nsp8', 'nsp9', 'nsp10', 'nsp12', 'nsp13', 'nsp14', 'nsp15', 'orf3a', 'orf3b', 'orf8', 'orf9b', 'orf9c', 'orf10']	[5, 3, 3, 4, 4, 4, 5, 4, 4, 3, 4, 3, 4, 3, 4, 4, 4, 4, 2, 3, 4, 4]	-	-
415	ARID5A	ENSG00000196843	Tail	2	nsp9	0.0953782	0.347463	0.00206331	0.0134199	0.00198722	81.0656	0.0447652	0.000694224	28	['E', 'M', 'N', 'S', 'nsp1', 'nsp2', 'nsp4', 'nsp5_C145A', 'nsp7', 'nsp8', 'nsp9', 'nsp10', 'nsp12', 'nsp13', 'nsp14', 'nsp15', 'orf3a', 'orf3b', 'orf8', 'orf9b', 'orf9c', 'orf10']	[4, 3, 3, 4, 3, 3, 4, 4, 3, 3, 2, 3, 3, 2, 4, 3, 3, 5, 3, 3, 3, 3]	-	-
416	ARIH2	ENSG00000177479	Tail	3	nsp2	0	0.30281	0.000258722	0.00098999	0.000264519	141.889	0.00354402	8.85474e-05	6	['E', 'M', 'N', 'S', 'nsp1', 'nsp2', 'nsp4', 'nsp5_C145A', 'nsp7', 'nsp8', 'nsp9', 'nsp10', 'nsp12', 'nsp13', 'nsp14', 'nsp15', 'orf3a', 'orf3b', 'orf8', 'orf9b', 'orf9c', 'orf10']	[4, 4, 4, 4, 4, 3, 4, 5, 4, 3, 4, 4, 4, 3, 4, 3, 3, 5, 3, 4, 3, 4]	-	-
417	ARL11	ENSG00000152213	Head/Tail	3	nsp7	0	0.252289	0	0.000109999	0	103	0.000284824	2.3263e-05	1	['E', 'M', 'N', 'S', 'nsp1', 'nsp2', 'nsp4', 'nsp5_C145A', 'nsp7', 'nsp8', 'nsp9', 'nsp10', 'nsp12', 'nsp13', 'nsp14', 'nsp15', 'orf3a', 'orf3b', 'orf8', 'orf9b', 'orf9c', 'orf10']	[5, 4, 4, 5, 5, 4, 4, 5, 3, 4, 4, 4, 4, 3, 5, 4, 5, 5, 4, 4, 4, 4]	-	-
418	ARL13B	ENSG00000169379	Control hub	2	orf3a	0.0296754	0.303681	0.00195543	0.0141899	0.00210968	37.4031	0.00318443	0.000736076	23	['E', 'M', 'N', 'S', 'nsp1', 'nsp2', 'nsp4', 'nsp5_C145A', 'nsp7', 'nsp8', 'nsp9', 'nsp10', 'nsp12', 'nsp13', 'nsp14', 'nsp15', 'orf3a', 'orf3b', 'orf8', 'orf9b', 'orf9c', 'orf10']	[5, 3, 4, 5, 4, 4, 4, 5, 3, 4, 4, 4, 4, 4, 5, 4, 2, 4, 3, 4, 2, 5]	-	-
419	ARL14	ENSG00000179674	Tail	4	M	0	0.218762	0	0.000109999	0	7	2.80688e-05	2.57936e-05	1	['E', 'M', 'N', 'S', 'nsp1', 'nsp2', 'nsp4', 'nsp5_C145A', 'nsp7', 'nsp8', 'nsp9', 'nsp10', 'nsp12', 'nsp13', 'nsp14', 'nsp15', 'orf3a', 'orf3b', 'orf8', 'orf9b', 'orf9c', 'orf10']	[5, 4, 5, 5, 5, 5, 4, 6, 5, 4, 4, 5, 4, 4, 5, 5, 4, 6, 5, 5, 5, 5]	-	-
420	ARL14EP	ENSG00000152219	Tail	2	orf8	0	0.277592	0.000218691	0.000329997	0.000218621	121.667	0.00113782	5.81008e-05	2	['E', 'M', 'N', 'S', 'nsp1', 'nsp2', 'nsp4', 'nsp5_C145A', 'nsp7', 'nsp8', 'nsp9', 'nsp10', 'nsp12', 'nsp13', 'nsp14', 'nsp15', 'orf3a', 'orf3b', 'orf8', 'orf9b', 'orf9c', 'orf10']	[4, 3, 4, 4, 4, 4, 4, 5, 4, 3, 4, 3, 3, 3, 4, 4, 4, 4, 2, 4, 4, 5]	-	-
421	ARL15	ENSG00000185305	Tail	3	nsp8	0	0.286618	7.40171e-05	0.000329997	9.68845e-05	220.667	0.00153121	4.89985e-05	3	['E', 'M', 'N', 'S', 'nsp1', 'nsp2', 'nsp4', 'nsp5_C145A', 'nsp7', 'nsp8', 'nsp9', 'nsp10', 'nsp12', 'nsp13', 'nsp14', 'nsp15', 'orf3a', 'orf3b', 'orf8', 'orf9b', 'orf9c', 'orf10']	[4, 4, 4, 4, 4, 4, 4, 5, 4, 3, 4, 4, 4, 3, 5, 3, 4, 5, 4, 4, 3, 4]	-	-
422	ARL16	ENSG00000214087	Tail	2	nsp12	0.0714286	0.286702	0.000130989	0.000879991	0.000159625	124.5	0.00290659	8.33325e-05	6	['E', 'M', 'N', 'S', 'nsp1', 'nsp2', 'nsp4', 'nsp5_C145A', 'nsp7', 'nsp8', 'nsp9', 'nsp10', 'nsp12', 'nsp13', 'nsp14', 'nsp15', 'orf3a', 'orf3b', 'orf8', 'orf9b', 'orf9c', 'orf10']	[4, 4, 4, 4, 3, 3, 4, 5, 3, 3, 4, 4, 2, 2, 5, 4, 4, 5, 3, 3, 4, 4]	-	-
423	ARL2	ENSG00000213465	Tail	3	nsp13	0	0.246913	0.000404786	0.000549995	0.00039546	15.2	0.000206524	9.73705e-05	3	['E', 'M', 'N', 'S', 'nsp1', 'nsp2', 'nsp4', 'nsp5_C145A', 'nsp7', 'nsp8', 'nsp9', 'nsp10', 'nsp12', 'nsp13', 'nsp14', 'nsp15', 'orf3a', 'orf3b', 'orf8', 'orf9b', 'orf9c', 'orf10']	[5, 4, 4, 5, 4, 4, 4, 5, 4, 4, 4, 4, 4, 3, 5, 4, 5, 6, 4, 4, 4, 5]	1	Tagraxofusp
424	ARL2BP	ENSG00000102931	Head/Tail	4	nsp13	0	0.198597	2.36783e-06	0.000329997	7.06885e-06	3.66667	3.64305e-06	7.24401e-05	2	['E', 'M', 'N', 'S', 'nsp1', 'nsp2', 'nsp4', 'nsp5_C145A', 'nsp7', 'nsp8', 'nsp9', 'nsp10', 'nsp12', 'nsp13', 'nsp14', 'nsp15', 'orf3a', 'orf3b', 'orf8', 'orf9b', 'orf9c', 'orf10']	[6, 5, 5, 6, 5, 5, 5, 6, 5, 5, 5, 5, 5, 4, 6, 5, 6, 7, 5, 5, 5, 6]	-	-
425	ARL3	ENSG00000138175	Control hub	4	nsp12	0	0.22031	0.000240419	0.000439996	0.000248829	6.25	4.70398e-05	9.31279e-05	2	['E', 'M', 'N', 'S', 'nsp1', 'nsp2', 'nsp4', 'nsp5_C145A', 'nsp7', 'nsp8', 'nsp9', 'nsp10', 'nsp12', 'nsp13', 'nsp14', 'nsp15', 'orf3a', 'orf3b', 'orf8', 'orf9b', 'orf9c', 'orf10']	[6, 5, 5, 6, 5, 5, 5, 6, 5, 5, 5, 5, 4, 4, 5, 4, 5, 6, 4, 4, 4, 5]	-	-
426	ARL4A	ENSG00000122644	Head	2	nsp13	0.0357143	0.288744	6.36153e-06	0.000879991	7.62908e-06	138.75	0.00426481	6.12469e-05	8	['E', 'M', 'N', 'S', 'nsp1', 'nsp2', 'nsp4', 'nsp5_C145A', 'nsp7', 'nsp8', 'nsp9', 'nsp10', 'nsp12', 'nsp13', 'nsp14', 'nsp15', 'orf3a', 'orf3b', 'orf8', 'orf9b', 'orf9c', 'orf10']	[4, 4, 4, 4, 3, 3, 4, 5, 3, 3, 4, 3, 3, 2, 5, 3, 4, 5, 4, 3, 4, 5]	-	-
427	ARL4D	ENSG00000175906	Head/Tail	4	M	0	0.259776	0	0.000109999	0	102	0.0005184	2.18979e-05	1	['E', 'M', 'N', 'S', 'nsp1', 'nsp2', 'nsp4', 'nsp5_C145A', 'nsp7', 'nsp8', 'nsp9', 'nsp10', 'nsp12', 'nsp13', 'nsp14', 'nsp15', 'orf3a', 'orf3b', 'orf8', 'orf9b', 'orf9c', 'orf10']	[5, 4, 4, 5, 4, 4, 4, 5, 4, 4, 4, 4, 4, 4, 5, 4, 4, 5, 4, 4, 4, 5]	-	-
428	ARL5B	ENSG00000165997	Head/Tail	3	nsp13	0	0.251852	0	0.000109999	0	44	0.000277441	2.22094e-05	1	['E', 'M', 'N', 'S', 'nsp1', 'nsp2', 'nsp4', 'nsp5_C145A', 'nsp7', 'nsp8', 'nsp9', 'nsp10', 'nsp12', 'nsp13', 'nsp14', 'nsp15', 'orf3a', 'orf3b', 'orf8', 'orf9b', 'orf9c', 'orf10']	[5, 4, 5, 5, 4, 4, 4, 5, 4, 4, 4, 5, 4, 3, 4, 4, 5, 6, 4, 4, 4, 5]	-	-
429	ARL6IP1	ENSG00000170540	Control hub	2	M	0.0316599	0.336121	0.0039863	0.00758992	0.00384706	57.942	0.00613878	0.000503288	22	['E', 'M', 'N', 'S', 'nsp1', 'nsp2', 'nsp4', 'nsp5_C145A', 'nsp7', 'nsp8', 'nsp9', 'nsp10', 'nsp12', 'nsp13', 'nsp14', 'nsp15', 'orf3a', 'orf3b', 'orf8', 'orf9b', 'orf9c', 'orf10']	[4, 2, 3, 4, 4, 4, 4, 4, 3, 3, 3, 3, 3, 3, 4, 4, 3, 4, 3, 3, 2, 4]	-	-
430	ARL6IP4	ENSG00000182196	Control hub	2	nsp15	0.254545	0.276899	2.25322e-05	0.00142999	3.51647e-05	30.8462	0.00119752	0.000102936	8	['E', 'M', 'N', 'S', 'nsp1', 'nsp2', 'nsp4', 'nsp5_C145A', 'nsp7', 'nsp8', 'nsp9', 'nsp10', 'nsp12', 'nsp13', 'nsp14', 'nsp15', 'orf3a', 'orf3b', 'orf8', 'orf9b', 'orf9c', 'orf10']	[4, 4, 3, 4, 4, 4, 4, 5, 4, 3, 3, 3, 3, 3, 4, 2, 4, 5, 3, 3, 4, 4]	-	-
431	ARL6IP5	ENSG00000144746	Head/Tail	3	M	0	0.235071	3.44513e-07	0.000219998	5.24678e-07	24	3.61969e-05	2.93243e-05	2	['E', 'M', 'N', 'S', 'nsp1', 'nsp2', 'nsp4', 'nsp5_C145A', 'nsp7', 'nsp8', 'nsp9', 'nsp10', 'nsp12', 'nsp13', 'nsp14', 'nsp15', 'orf3a', 'orf3b', 'orf8', 'orf9b', 'orf9c', 'orf10']	[6, 3, 5, 5, 5, 5, 5, 5, 4, 5, 4, 5, 4, 4, 5, 5, 5, 5, 4, 4, 4, 6]	-	-
432	ARL6IP6	ENSG00000177917	Tail	1	orf3a	0.120879	0.25651	2.6431e-05	0.00153998	3.38019e-05	81.5	0.000442321	9.3416e-05	11	['E', 'M', 'N', 'S', 'nsp1', 'nsp2', 'nsp4', 'nsp5_C145A', 'nsp7', 'nsp8', 'nsp9', 'nsp10', 'nsp12', 'nsp13', 'nsp14', 'nsp15', 'orf3a', 'orf3b', 'orf8', 'orf9b', 'orf9c', 'orf10']	[6, 3, 5, 5, 5, 5, 5, 5, 3, 5, 4, 4, 4, 4, 5, 5, 1, 5, 3, 5, 3, 5]	-	-
433	ARL8A	ENSG00000143862	Tail	3	M	0	0.270833	0.000832567	0.000439996	0.000831235	48.5	0.000514841	7.6143e-05	2	['E', 'M', 'N', 'S', 'nsp1', 'nsp2', 'nsp4', 'nsp5_C145A', 'nsp7', 'nsp8', 'nsp9', 'nsp10', 'nsp12', 'nsp13', 'nsp14', 'nsp15', 'orf3a', 'orf3b', 'orf8', 'orf9b', 'orf9c', 'orf10']	[5, 3, 4, 4, 4, 3, 5, 5, 3, 4, 3, 3, 3, 3, 4, 4, 4, 4, 4, 3, 3, 4]	-	-
434	ARL8B	ENSG00000134108	Head/Tail	3	M	0.666667	0.261267	1.38185e-06	0.000329997	1.89085e-06	125.667	0.000212434	3.6329e-05	3	['E', 'M', 'N', 'S', 'nsp1', 'nsp2', 'nsp4', 'nsp5_C145A', 'nsp7', 'nsp8', 'nsp9', 'nsp10', 'nsp12', 'nsp13', 'nsp14', 'nsp15', 'orf3a', 'orf3b', 'orf8', 'orf9b', 'orf9c', 'orf10']	[5, 3, 5, 4, 4, 4, 5, 5, 3, 4, 4, 4, 4, 4, 5, 4, 3, 4, 3, 4, 3, 5]	-	-
435	ARMC1	ENSG00000104442	Head	4	M	0	0.228965	6.8493e-06	0.000219998	1.0525e-05	11.5	2.44563e-05	3.34332e-05	2	['E', 'M', 'N', 'S', 'nsp1', 'nsp2', 'nsp4', 'nsp5_C145A', 'nsp7', 'nsp8', 'nsp9', 'nsp10', 'nsp12', 'nsp13', 'nsp14', 'nsp15', 'orf3a', 'orf3b', 'orf8', 'orf9b', 'orf9c', 'orf10']	[6, 4, 5, 6, 5, 5, 5, 6, 4, 5, 4, 5, 4, 4, 5, 4, 4, 5, 4, 5, 4, 5]	-	-
436	ARMC10	ENSG00000282813	Head/Tail	3	nsp8	0	0.276787	3.67241e-05	0.000659993	4.80425e-05	47.8333	0.00113272	6.06136e-05	6	['E', 'M', 'N', 'S', 'nsp1', 'nsp2', 'nsp4', 'nsp5_C145A', 'nsp7', 'nsp8', 'nsp9', 'nsp10', 'nsp12', 'nsp13', 'nsp14', 'nsp15', 'orf3a', 'orf3b', 'orf8', 'orf9b', 'orf9c', 'orf10']	[5, 4, 4, 4, 4, 4, 4, 4, 4, 3, 4, 4, 3, 3, 4, 4, 4, 5, 4, 4, 3, 4]	-	-
437	ARMC12	ENSG00000157343	Head	3	M	0.047619	0.283796	1.88007e-05	0.000769992	2.14154e-05	62.7143	0.00101654	5.91999e-05	7	['E', 'M', 'N', 'S', 'nsp1', 'nsp2', 'nsp4', 'nsp5_C145A', 'nsp7', 'nsp8', 'nsp9', 'nsp10', 'nsp12', 'nsp13', 'nsp14', 'nsp15', 'orf3a', 'orf3b', 'orf8', 'orf9b', 'orf9c', 'orf10']	[5, 3, 4, 4, 4, 4, 5, 5, 3, 4, 3, 3, 3, 3, 4, 4, 4, 4, 3, 3, 3, 4]	-	-
438	ARMC5	ENSG00000140691	Head/Tail	3	M	0.194444	0.2946	1.27146e-05	0.00098999	1.42392e-05	109.889	0.00445144	6.59914e-05	9	['E', 'M', 'N', 'S', 'nsp1', 'nsp2', 'nsp4', 'nsp5_C145A', 'nsp7', 'nsp8', 'nsp9', 'nsp10', 'nsp12', 'nsp13', 'nsp14', 'nsp15', 'orf3a', 'orf3b', 'orf8', 'orf9b', 'orf9c', 'orf10']	[5, 3, 3, 4, 4, 3, 4, 5, 4, 4, 3, 4, 3, 3, 4, 4, 4, 5, 4, 4, 3, 3]	-	-
439	ARMC7	ENSG00000125449	Control hub	2	nsp12	0.0507246	0.338557	0.00101559	0.00758992	0.00101117	91.1159	0.0278943	0.000432009	28	['E', 'M', 'N', 'S', 'nsp1', 'nsp2', 'nsp4', 'nsp5_C145A', 'nsp7', 'nsp8', 'nsp9', 'nsp10', 'nsp12', 'nsp13', 'nsp14', 'nsp15', 'orf3a', 'orf3b', 'orf8', 'orf9b', 'orf9c', 'orf10']	[4, 3, 3, 4, 3, 3, 3, 4, 3, 3, 3, 3, 2, 3, 4, 3, 3, 4, 3, 3, 3, 4]	-	-
440	ARMC8	ENSG00000114098	Head	2	nsp12	0	0.272345	9.12488e-05	0.000549995	9.524e-05	45.2	0.000726823	6.02423e-05	4	['E', 'M', 'N', 'S', 'nsp1', 'nsp2', 'nsp4', 'nsp5_C145A', 'nsp7', 'nsp8', 'nsp9', 'nsp10', 'nsp12', 'nsp13', 'nsp14', 'nsp15', 'orf3a', 'orf3b', 'orf8', 'orf9b', 'orf9c', 'orf10']	[5, 3, 4, 5, 4, 4, 4, 5, 4, 4, 4, 4, 2, 3, 4, 4, 4, 5, 3, 4, 4, 5]	-	-
441	ARMC9	ENSG00000135931	Head/Tail	3	M	0	0.26996	5.7118e-05	0.000329997	6.42537e-05	80	0.000354242	4.50597e-05	3	['E', 'M', 'N', 'S', 'nsp1', 'nsp2', 'nsp4', 'nsp5_C145A', 'nsp7', 'nsp8', 'nsp9', 'nsp10', 'nsp12', 'nsp13', 'nsp14', 'nsp15', 'orf3a', 'orf3b', 'orf8', 'orf9b', 'orf9c', 'orf10']	[5, 3, 4, 5, 5, 4, 5, 5, 4, 4, 4, 4, 4, 4, 5, 4, 4, 5, 4, 4, 3, 5]	-	-
442	ARMCX1	ENSG00000126947	Head/Tail	3	M	0.2	0.287799	3.51698e-06	0.000659993	3.69783e-06	149.5	0.00304218	5.24663e-05	6	['E', 'M', 'N', 'S', 'nsp1', 'nsp2', 'nsp4', 'nsp5_C145A', 'nsp7', 'nsp8', 'nsp9', 'nsp10', 'nsp12', 'nsp13', 'nsp14', 'nsp15', 'orf3a', 'orf3b', 'orf8', 'orf9b', 'orf9c', 'orf10']	[4, 3, 3, 4, 4, 4, 4, 5, 4, 3, 3, 3, 3, 3, 4, 4, 3, 5, 4, 4, 4, 4]	-	-
443	ARMCX2	ENSG00000184867	Head/Tail	3	nsp12	0	0.24842	0	0.000109999	0	86	0.000317617	2.19204e-05	1	['E', 'M', 'N', 'S', 'nsp1', 'nsp2', 'nsp4', 'nsp5_C145A', 'nsp7', 'nsp8', 'nsp9', 'nsp10', 'nsp12', 'nsp13', 'nsp14', 'nsp15', 'orf3a', 'orf3b', 'orf8', 'orf9b', 'orf9c', 'orf10']	[5, 4, 4, 5, 5, 4, 5, 5, 4, 4, 4, 4, 3, 3, 5, 4, 5, 5, 4, 4, 4, 4]	-	-
444	ARMCX3	ENSG00000102401	Head	3	M	0	0.263001	5.15418e-05	0.000549995	6.77249e-05	34.2	0.000318004	6.18338e-05	4	['E', 'M', 'N', 'S', 'nsp1', 'nsp2', 'nsp4', 'nsp5_C145A', 'nsp7', 'nsp8', 'nsp9', 'nsp10', 'nsp12', 'nsp13', 'nsp14', 'nsp15', 'orf3a', 'orf3b', 'orf8', 'orf9b', 'orf9c', 'orf10']	[5, 3, 4, 5, 4, 4, 5, 5, 4, 4, 4, 3, 4, 3, 4, 4, 4, 5, 4, 4, 4, 5]	-	-
445	ARMCX5	ENSG00000125962	Head/Tail	3	nsp13	0	0.236455	0	0.000109999	0	118	6.39792e-05	2.85178e-05	1	['E', 'M', 'N', 'S', 'nsp1', 'nsp2', 'nsp4', 'nsp5_C145A', 'nsp7', 'nsp8', 'nsp9', 'nsp10', 'nsp12', 'nsp13', 'nsp14', 'nsp15', 'orf3a', 'orf3b', 'orf8', 'orf9b', 'orf9c', 'orf10']	[6, 4, 4, 5, 5, 5, 5, 5, 4, 5, 5, 5, 4, 3, 5, 5, 4, 6, 3, 3, 4, 5]	-	-
446	ARMT1	ENSG00000146476	Head/Tail	4	M	0	0.215308	0	0.000109999	0	14	1.52414e-05	2.70896e-05	1	['E', 'M', 'N', 'S', 'nsp1', 'nsp2', 'nsp4', 'nsp5_C145A', 'nsp7', 'nsp8', 'nsp9', 'nsp10', 'nsp12', 'nsp13', 'nsp14', 'nsp15', 'orf3a', 'orf3b', 'orf8', 'orf9b', 'orf9c', 'orf10']	[6, 4, 5, 6, 5, 5, 5, 6, 5, 5, 4, 5, 4, 4, 6, 5, 5, 6, 5, 5, 5, 5]	-	-
447	ARNT2	ENSG00000172379	Tail	3	nsp8	0.0363636	0.294258	0.000233831	0.00120999	0.000238246	67	0.00337013	9.7885e-05	9	['E', 'M', 'N', 'S', 'nsp1', 'nsp2', 'nsp4', 'nsp5_C145A', 'nsp7', 'nsp8', 'nsp9', 'nsp10', 'nsp12', 'nsp13', 'nsp14', 'nsp15', 'orf3a', 'orf3b', 'orf8', 'orf9b', 'orf9c', 'orf10']	[5, 4, 4, 4, 4, 4, 4, 5, 4, 3, 3, 4, 3, 3, 4, 4, 4, 5, 3, 4, 3, 4]	-	-
448	ARNTL	ENSG00000133794	Control hub	3	nsp12	0	0.252382	0.000293473	0.000879991	0.000338793	13	0.000370908	0.000132436	3	['E', 'M', 'N', 'S', 'nsp1', 'nsp2', 'nsp4', 'nsp5_C145A', 'nsp7', 'nsp8', 'nsp9', 'nsp10', 'nsp12', 'nsp13', 'nsp14', 'nsp15', 'orf3a', 'orf3b', 'orf8', 'orf9b', 'orf9c', 'orf10']	[5, 4, 4, 5, 4, 4, 5, 5, 4, 4, 4, 4, 3, 3, 4, 4, 5, 5, 3, 4, 4, 5]	-	-
449	ARNTL2	ENSG00000029153	Head	3	nsp8	0	0.287715	0.000217951	0.000549995	0.000230386	132.2	0.00153745	7.52256e-05	3	['E', 'M', 'N', 'S', 'nsp1', 'nsp2', 'nsp4', 'nsp5_C145A', 'nsp7', 'nsp8', 'nsp9', 'nsp10', 'nsp12', 'nsp13', 'nsp14', 'nsp15', 'orf3a', 'orf3b', 'orf8', 'orf9b', 'orf9c', 'orf10']	[4, 4, 4, 4, 4, 4, 4, 4, 4, 3, 4, 4, 3, 3, 5, 3, 4, 5, 3, 4, 3, 4]	-	-
450	ARPC3	ENSG00000111229	Control hub	2	nsp13	0.0285714	0.292918	0.000574409	0.00164998	0.000631408	44.6667	0.00184252	0.000152524	8	['E', 'M', 'N', 'S', 'nsp1', 'nsp2', 'nsp4', 'nsp5_C145A', 'nsp7', 'nsp8', 'nsp9', 'nsp10', 'nsp12', 'nsp13', 'nsp14', 'nsp15', 'orf3a', 'orf3b', 'orf8', 'orf9b', 'orf9c', 'orf10']	[4, 3, 3, 4, 3, 4, 4, 5, 3, 3, 4, 4, 3, 2, 4, 4, 4, 4, 4, 3, 2, 5]	-	-
451	ARPC4	ENSG00000241553	Tail	3	nsp13	0.1	0.263079	1.10759e-05	0.000549995	1.98003e-05	22.2	0.000424186	5.66172e-05	4	['E', 'M', 'N', 'S', 'nsp1', 'nsp2', 'nsp4', 'nsp5_C145A', 'nsp7', 'nsp8', 'nsp9', 'nsp10', 'nsp12', 'nsp13', 'nsp14', 'nsp15', 'orf3a', 'orf3b', 'orf8', 'orf9b', 'orf9c', 'orf10']	[5, 4, 4, 5, 4, 4, 4, 5, 4, 4, 4, 4, 4, 3, 5, 4, 4, 5, 4, 4, 3, 5]	-	-
452	ARPC5L	ENSG00000136950	Head/Tail	3	nsp13	0	0.24904	2.8619e-06	0.000329997	4.73891e-06	17.3333	0.000195101	4.18042e-05	3	['E', 'M', 'N', 'S', 'nsp1', 'nsp2', 'nsp4', 'nsp5_C145A', 'nsp7', 'nsp8', 'nsp9', 'nsp10', 'nsp12', 'nsp13', 'nsp14', 'nsp15', 'orf3a', 'orf3b', 'orf8', 'orf9b', 'orf9c', 'orf10']	[5, 4, 5, 4, 4, 4, 4, 5, 4, 4, 4, 5, 4, 3, 4, 4, 4, 6, 4, 4, 4, 5]	-	-
453	ARPIN	ENSG00000242498	Head/Tail	3	M	0.333333	0.282522	2.31026e-06	0.000329997	1.72555e-06	190.333	0.00176406	3.55851e-05	3	['E', 'M', 'N', 'S', 'nsp1', 'nsp2', 'nsp4', 'nsp5_C145A', 'nsp7', 'nsp8', 'nsp9', 'nsp10', 'nsp12', 'nsp13', 'nsp14', 'nsp15', 'orf3a', 'orf3b', 'orf8', 'orf9b', 'orf9c', 'orf10']	[4, 3, 4, 4, 4, 3, 4, 4, 4, 3, 3, 4, 3, 3, 4, 4, 4, 4, 4, 3, 4, 5]	-	-
454	ARPP19	ENSG00000128989	Head/Tail	4	nsp13	0	0.208192	0	0.000109999	0	4	1.07472e-05	3.26856e-05	1	['E', 'M', 'N', 'S', 'nsp1', 'nsp2', 'nsp4', 'nsp5_C145A', 'nsp7', 'nsp8', 'nsp9', 'nsp10', 'nsp12', 'nsp13', 'nsp14', 'nsp15', 'orf3a', 'orf3b', 'orf8', 'orf9b', 'orf9c', 'orf10']	[6, 5, 5, 5, 5, 5, 5, 6, 5, 5, 5, 5, 5, 4, 6, 5, 6, 6, 4, 5, 5, 5]	-	-
455	ARR3	ENSG00000120500	Head	3	N	0	0.261328	4.14703e-05	0.000659993	5.18142e-05	22.6667	0.000480698	5.72918e-05	6	['E', 'M', 'N', 'S', 'nsp1', 'nsp2', 'nsp4', 'nsp5_C145A', 'nsp7', 'nsp8', 'nsp9', 'nsp10', 'nsp12', 'nsp13', 'nsp14', 'nsp15', 'orf3a', 'orf3b', 'orf8', 'orf9b', 'orf9c', 'orf10']	[4, 4, 3, 5, 4, 4, 5, 5, 3, 4, 4, 3, 4, 4, 4, 4, 4, 5, 3, 4, 4, 5]	-	-
456	ARRB1	ENSG00000137486	Head/Tail	3	N	0	0.263407	1.22138e-05	0.000659993	1.63611e-05	31.6667	0.000606998	5.92011e-05	6	['E', 'M', 'N', 'S', 'nsp1', 'nsp2', 'nsp4', 'nsp5_C145A', 'nsp7', 'nsp8', 'nsp9', 'nsp10', 'nsp12', 'nsp13', 'nsp14', 'nsp15', 'orf3a', 'orf3b', 'orf8', 'orf9b', 'orf9c', 'orf10']	[4, 4, 3, 4, 5, 4, 5, 5, 5, 4, 3, 3, 4, 3, 4, 4, 4, 5, 3, 4, 4, 4]	-	-
457	ARRB2	ENSG00000141480	Head/Tail	4	M	0	0.245642	0	0.000109999	0	55	0.000155172	2.36022e-05	1	['E', 'M', 'N', 'S', 'nsp1', 'nsp2', 'nsp4', 'nsp5_C145A', 'nsp7', 'nsp8', 'nsp9', 'nsp10', 'nsp12', 'nsp13', 'nsp14', 'nsp15', 'orf3a', 'orf3b', 'orf8', 'orf9b', 'orf9c', 'orf10']	[5, 4, 4, 5, 5, 5, 5, 5, 5, 4, 4, 5, 4, 4, 4, 4, 4, 5, 4, 4, 4, 4]	-	-
458	ARRDC1	ENSG00000197070	Tail	3	nsp9	0	0.2661	8.96523e-06	0.000659993	1.10266e-05	38.6667	0.00060617	5.76811e-05	6	['E', 'M', 'N', 'S', 'nsp1', 'nsp2', 'nsp4', 'nsp5_C145A', 'nsp7', 'nsp8', 'nsp9', 'nsp10', 'nsp12', 'nsp13', 'nsp14', 'nsp15', 'orf3a', 'orf3b', 'orf8', 'orf9b', 'orf9c', 'orf10']	[5, 4, 4, 4, 4, 4, 5, 5, 4, 4, 3, 3, 4, 4, 5, 3, 4, 5, 4, 4, 4, 5]	-	-
459	ARRDC2	ENSG00000105643	Head/Tail	3	nsp9	0	0.257448	1.01428e-06	0.000219998	1.2072e-06	88	0.000696569	2.95447e-05	2	['E', 'M', 'N', 'S', 'nsp1', 'nsp2', 'nsp4', 'nsp5_C145A', 'nsp7', 'nsp8', 'nsp9', 'nsp10', 'nsp12', 'nsp13', 'nsp14', 'nsp15', 'orf3a', 'orf3b', 'orf8', 'orf9b', 'orf9c', 'orf10']	[5, 4, 4, 4, 4, 4, 5, 5, 4, 4, 3, 4, 4, 3, 5, 4, 5, 5, 4, 4, 4, 5]	-	-
460	ARRDC3	ENSG00000113369	Control hub	3	E	0.0268908	0.312556	0.000595172	0.00384996	0.000652663	52.8857	0.00734759	0.000257201	16	['E', 'M', 'N', 'S', 'nsp1', 'nsp2', 'nsp4', 'nsp5_C145A', 'nsp7', 'nsp8', 'nsp9', 'nsp10', 'nsp12', 'nsp13', 'nsp14', 'nsp15', 'orf3a', 'orf3b', 'orf8', 'orf9b', 'orf9c', 'orf10']	[3, 3, 3, 4, 4, 4, 4, 5, 3, 3, 3, 3, 3, 3, 4, 4, 4, 5, 4, 4, 4, 4]	-	-
461	ARSA	ENSG00000100299	Druggable Control hub	3	M	0.0384615	0.290094	2.76467e-05	0.00142999	4.24221e-05	58.0769	0.00327653	9.51609e-05	10	['E', 'M', 'N', 'S', 'nsp1', 'nsp2', 'nsp4', 'nsp5_C145A', 'nsp7', 'nsp8', 'nsp9', 'nsp10', 'nsp12', 'nsp13', 'nsp14', 'nsp15', 'orf3a', 'orf3b', 'orf8', 'orf9b', 'orf9c', 'orf10']	[4, 3, 4, 4, 4, 4, 4, 4, 3, 3, 3, 4, 3, 3, 4, 4, 4, 5, 4, 4, 4, 4]	2	Micafungin, Suramin
462	ARSI	ENSG00000183876	Head/Tail	3	nsp2	0	0.266443	0	0.000109999	0	355	0.00140132	2.15389e-05	1	['E', 'M', 'N', 'S', 'nsp1', 'nsp2', 'nsp4', 'nsp5_C145A', 'nsp7', 'nsp8', 'nsp9', 'nsp10', 'nsp12', 'nsp13', 'nsp14', 'nsp15', 'orf3a', 'orf3b', 'orf8', 'orf9b', 'orf9c', 'orf10']	[5, 4, 4, 4, 4, 3, 4, 5, 3, 4, 4, 4, 3, 3, 5, 4, 5, 5, 3, 4, 3, 5]	-	-
463	ART5	ENSG00000167311	Head/Tail	3	orf9c	0	0.225584	0	0.000109999	0	56	2.00628e-05	2.20186e-05	1	['E', 'M', 'N', 'S', 'nsp1', 'nsp2', 'nsp4', 'nsp5_C145A', 'nsp7', 'nsp8', 'nsp9', 'nsp10', 'nsp12', 'nsp13', 'nsp14', 'nsp15', 'orf3a', 'orf3b', 'orf8', 'orf9b', 'orf9c', 'orf10']	[6, 4, 5, 6, 6, 5, 6, 6, 4, 5, 5, 5, 5, 4, 5, 5, 4, 5, 4, 5, 3, 6]	-	-
464	ARV1	ENSG00000173409	Head/Tail	3	M	0.192308	0.271106	4.91213e-06	0.00142999	4.29577e-06	159.615	0.000821743	8.12048e-05	13	['E', 'M', 'N', 'S', 'nsp1', 'nsp2', 'nsp4', 'nsp5_C145A', 'nsp7', 'nsp8', 'nsp9', 'nsp10', 'nsp12', 'nsp13', 'nsp14', 'nsp15', 'orf3a', 'orf3b', 'orf8', 'orf9b', 'orf9c', 'orf10']	[5, 3, 5, 4, 4, 4, 5, 5, 3, 4, 4, 4, 4, 4, 5, 4, 3, 4, 3, 5, 3, 5]	-	-
465	ASAP2	ENSG00000151693	Head/Tail	4	M	0	0.232662	0	0.000109999	0	23	0.000109882	2.39331e-05	1	['E', 'M', 'N', 'S', 'nsp1', 'nsp2', 'nsp4', 'nsp5_C145A', 'nsp7', 'nsp8', 'nsp9', 'nsp10', 'nsp12', 'nsp13', 'nsp14', 'nsp15', 'orf3a', 'orf3b', 'orf8', 'orf9b', 'orf9c', 'orf10']	[5, 4, 5, 5, 5, 4, 5, 6, 5, 4, 5, 4, 4, 4, 5, 4, 5, 6, 4, 5, 4, 5]	-	-
466	ASAP3	ENSG00000282854	Head	3	nsp2	0	0.285283	0.000111641	0.000769992	0.000122531	96.1429	0.00179962	7.32036e-05	6	['E', 'M', 'N', 'S', 'nsp1', 'nsp2', 'nsp4', 'nsp5_C145A', 'nsp7', 'nsp8', 'nsp9', 'nsp10', 'nsp12', 'nsp13', 'nsp14', 'nsp15', 'orf3a', 'orf3b', 'orf8', 'orf9b', 'orf9c', 'orf10']	[4, 4, 4, 4, 4, 3, 4, 5, 4, 3, 3, 4, 3, 3, 5, 4, 4, 5, 3, 4, 4, 4]	-	-
467	ASB10	ENSG00000146926	Head/Tail	3	nsp8	0	0.290255	6.4973e-06	0.000219998	5.43162e-06	351	0.00162047	3.22143e-05	2	['E', 'M', 'N', 'S', 'nsp1', 'nsp2', 'nsp4', 'nsp5_C145A', 'nsp7', 'nsp8', 'nsp9', 'nsp10', 'nsp12', 'nsp13', 'nsp14', 'nsp15', 'orf3a', 'orf3b', 'orf8', 'orf9b', 'orf9c', 'orf10']	[4, 4, 4, 4, 4, 4, 4, 5, 4, 3, 4, 4, 4, 3, 5, 3, 4, 5, 4, 4, 3, 4]	-	-
468	ASB12	ENSG00000198881	Tail	3	M	0	0.290892	5.52927e-06	0.000769992	6.4683e-06	85.7143	0.00286083	5.57312e-05	7	['E', 'M', 'N', 'S', 'nsp1', 'nsp2', 'nsp4', 'nsp5_C145A', 'nsp7', 'nsp8', 'nsp9', 'nsp10', 'nsp12', 'nsp13', 'nsp14', 'nsp15', 'orf3a', 'orf3b', 'orf8', 'orf9b', 'orf9c', 'orf10']	[4, 3, 3, 4, 4, 4, 3, 5, 3, 4, 3, 4, 3, 3, 4, 3, 4, 5, 4, 4, 4, 3]	-	-
469	ASB13	ENSG00000196372	Tail	2	nsp12	0.0549451	0.290711	0.000109713	0.00153998	0.000132818	64	0.00381821	0.000107144	11	['E', 'M', 'N', 'S', 'nsp1', 'nsp2', 'nsp4', 'nsp5_C145A', 'nsp7', 'nsp8', 'nsp9', 'nsp10', 'nsp12', 'nsp13', 'nsp14', 'nsp15', 'orf3a', 'orf3b', 'orf8', 'orf9b', 'orf9c', 'orf10']	[5, 3, 4, 4, 4, 4, 4, 5, 3, 3, 4, 3, 2, 3, 3, 3, 4, 5, 3, 4, 4, 4]	-	-
470	ASB15	ENSG00000146809	Head/Tail	3	M	0.141026	0.300057	7.07291e-06	0.00142999	7.48026e-06	103.308	0.00711144	8.58117e-05	13	['E', 'M', 'N', 'S', 'nsp1', 'nsp2', 'nsp4', 'nsp5_C145A', 'nsp7', 'nsp8', 'nsp9', 'nsp10', 'nsp12', 'nsp13', 'nsp14', 'nsp15', 'orf3a', 'orf3b', 'orf8', 'orf9b', 'orf9c', 'orf10']	[4, 3, 3, 4, 4, 3, 4, 5, 4, 3, 3, 4, 3, 3, 4, 4, 4, 5, 3, 4, 3, 4]	-	-
471	ASB3	ENSG00000115239	Head	2	nsp13	0.166667	0.285641	6.89531e-07	0.000439996	5.90706e-07	175	0.00324414	3.82693e-05	4	['E', 'M', 'N', 'S', 'nsp1', 'nsp2', 'nsp4', 'nsp5_C145A', 'nsp7', 'nsp8', 'nsp9', 'nsp10', 'nsp12', 'nsp13', 'nsp14', 'nsp15', 'orf3a', 'orf3b', 'orf8', 'orf9b', 'orf9c', 'orf10']	[4, 3, 4, 4, 4, 3, 4, 5, 4, 3, 3, 4, 3, 2, 4, 3, 4, 5, 4, 4, 4, 4]	-	-
472	ASB6	ENSG00000148331	Control hub	2	M	0.0285714	0.297952	0.000480495	0.00164998	0.000495873	54.4	0.00373233	0.000142532	10	['E', 'M', 'N', 'S', 'nsp1', 'nsp2', 'nsp4', 'nsp5_C145A', 'nsp7', 'nsp8', 'nsp9', 'nsp10', 'nsp12', 'nsp13', 'nsp14', 'nsp15', 'orf3a', 'orf3b', 'orf8', 'orf9b', 'orf9c', 'orf10']	[4, 2, 3, 4, 4, 3, 3, 4, 4, 3, 4, 4, 4, 3, 4, 2, 4, 5, 3, 3, 4, 4]	-	-
473	ASB7	ENSG00000183475	Tail	3	M	0	0.266755	2.12052e-05	0.000439996	3.62301e-05	60.25	0.000990229	5.12676e-05	4	['E', 'M', 'N', 'S', 'nsp1', 'nsp2', 'nsp4', 'nsp5_C145A', 'nsp7', 'nsp8', 'nsp9', 'nsp10', 'nsp12', 'nsp13', 'nsp14', 'nsp15', 'orf3a', 'orf3b', 'orf8', 'orf9b', 'orf9c', 'orf10']	[4, 3, 4, 5, 4, 4, 4, 5, 5, 4, 4, 4, 4, 4, 5, 4, 5, 5, 4, 4, 4, 5]	-	-
474	ASB9	ENSG00000102048	Head	3	nsp1	0.0666667	0.260845	0.000163078	0.00109999	0.000191734	13	0.000385771	0.000106584	6	['E', 'M', 'N', 'S', 'nsp1', 'nsp2', 'nsp4', 'nsp5_C145A', 'nsp7', 'nsp8', 'nsp9', 'nsp10', 'nsp12', 'nsp13', 'nsp14', 'nsp15', 'orf3a', 'orf3b', 'orf8', 'orf9b', 'orf9c', 'orf10']	[5, 4, 4, 5, 3, 4, 4, 5, 4, 3, 4, 4, 3, 4, 4, 3, 5, 5, 4, 4, 4, 5]	-	-
475	ASCC1	ENSG00000138303	Head/Tail	3	nsp12	0	0.270453	3.1094e-07	0.000219998	3.78866e-07	161	0.00108312	2.92133e-05	2	['E', 'M', 'N', 'S', 'nsp1', 'nsp2', 'nsp4', 'nsp5_C145A', 'nsp7', 'nsp8', 'nsp9', 'nsp10', 'nsp12', 'nsp13', 'nsp14', 'nsp15', 'orf3a', 'orf3b', 'orf8', 'orf9b', 'orf9c', 'orf10']	[4, 4, 4, 5, 4, 4, 4, 5, 4, 4, 4, 4, 3, 3, 3, 4, 4, 5, 4, 4, 4, 5]	-	-
476	ASCC2	ENSG00000100325	Head	3	nsp10	0	0.264159	2.21878e-07	0.000219998	2.56069e-07	54	0.000614703	2.96799e-05	2	['E', 'M', 'N', 'S', 'nsp1', 'nsp2', 'nsp4', 'nsp5_C145A', 'nsp7', 'nsp8', 'nsp9', 'nsp10', 'nsp12', 'nsp13', 'nsp14', 'nsp15', 'orf3a', 'orf3b', 'orf8', 'orf9b', 'orf9c', 'orf10']	[5, 4, 4, 5, 4, 4, 5, 5, 4, 4, 4, 3, 4, 3, 4, 4, 4, 6, 4, 4, 4, 5]	-	-
477	ASCL1	ENSG00000139352	Head/Tail	3	nsp9	0.333333	0.272045	5.87287e-06	0.000329997	5.26614e-06	157.333	0.000564464	3.96869e-05	3	['E', 'M', 'N', 'S', 'nsp1', 'nsp2', 'nsp4', 'nsp5_C145A', 'nsp7', 'nsp8', 'nsp9', 'nsp10', 'nsp12', 'nsp13', 'nsp14', 'nsp15', 'orf3a', 'orf3b', 'orf8', 'orf9b', 'orf9c', 'orf10']	[5, 4, 4, 4, 5, 4, 4, 4, 4, 4, 3, 5, 4, 4, 4, 4, 4, 5, 3, 4, 4, 4]	-	-
478	ASCL3	ENSG00000176009	Tail	2	nsp12	0.2	0.272237	1.91334e-05	0.000659993	2.68105e-05	63.8333	0.00110013	5.94704e-05	5	['E', 'M', 'N', 'S', 'nsp1', 'nsp2', 'nsp4', 'nsp5_C145A', 'nsp7', 'nsp8', 'nsp9', 'nsp10', 'nsp12', 'nsp13', 'nsp14', 'nsp15', 'orf3a', 'orf3b', 'orf8', 'orf9b', 'orf9c', 'orf10']	[5, 3, 4, 5, 4, 3, 4, 5, 4, 4, 3, 4, 2, 3, 5, 4, 4, 5, 3, 4, 4, 5]	-	-
479	ASCL4	ENSG00000187855	Head/Tail	2	nsp12	0	0.282298	1.78056e-05	0.000659993	2.11661e-05	77.1667	0.00153687	5.64982e-05	6	['E', 'M', 'N', 'S', 'nsp1', 'nsp2', 'nsp4', 'nsp5_C145A', 'nsp7', 'nsp8', 'nsp9', 'nsp10', 'nsp12', 'nsp13', 'nsp14', 'nsp15', 'orf3a', 'orf3b', 'orf8', 'orf9b', 'orf9c', 'orf10']	[5, 4, 4, 5, 3, 3, 3, 5, 4, 4, 4, 4, 2, 3, 4, 4, 4, 5, 3, 4, 4, 4]	-	-
480	ASF1A	ENSG00000111875	Head	3	nsp13	0	0.238719	0.000187911	0.00197998	0.000277044	4.83333	0.000148486	0.000314069	3	['E', 'M', 'N', 'S', 'nsp1', 'nsp2', 'nsp4', 'nsp5_C145A', 'nsp7', 'nsp8', 'nsp9', 'nsp10', 'nsp12', 'nsp13', 'nsp14', 'nsp15', 'orf3a', 'orf3b', 'orf8', 'orf9b', 'orf9c', 'orf10']	[5, 4, 5, 5, 5, 4, 4, 5, 5, 4, 4, 4, 4, 3, 5, 4, 5, 6, 4, 4, 4, 5]	-	-
481	ASGR1	ENSG00000141505	Control hub	2	nsp7	0.0394089	0.268555	5.14615e-05	0.00318997	5.55057e-05	70.8276	0.000915653	0.000167714	20	['E', 'M', 'N', 'S', 'nsp1', 'nsp2', 'nsp4', 'nsp5_C145A', 'nsp7', 'nsp8', 'nsp9', 'nsp10', 'nsp12', 'nsp13', 'nsp14', 'nsp15', 'orf3a', 'orf3b', 'orf8', 'orf9b', 'orf9c', 'orf10']	[5, 3, 5, 5, 5, 3, 5, 6, 2, 5, 4, 4, 4, 4, 5, 5, 3, 4, 3, 4, 3, 5]	-	-
482	ASGR2	ENSG00000161944	Tail	3	M	0.0646341	0.286766	0.000134429	0.00450995	0.000151565	47.4146	0.00105105	0.000231602	23	['E', 'M', 'N', 'S', 'nsp1', 'nsp2', 'nsp4', 'nsp5_C145A', 'nsp7', 'nsp8', 'nsp9', 'nsp10', 'nsp12', 'nsp13', 'nsp14', 'nsp15', 'orf3a', 'orf3b', 'orf8', 'orf9b', 'orf9c', 'orf10']	[5, 3, 4, 5, 5, 4, 5, 5, 3, 4, 4, 4, 4, 4, 4, 4, 3, 4, 3, 4, 3, 5]	3	Antihemophilic factor, human recombinant, Lonoctocog alfa, Moroctocog alfa
483	ASH2L	ENSG00000129691	Tail	3	S	0	0.270709	0.000238319	0.000549995	0.000242696	53.2	0.000642957	7.26618e-05	4	['E', 'M', 'N', 'S', 'nsp1', 'nsp2', 'nsp4', 'nsp5_C145A', 'nsp7', 'nsp8', 'nsp9', 'nsp10', 'nsp12', 'nsp13', 'nsp14', 'nsp15', 'orf3a', 'orf3b', 'orf8', 'orf9b', 'orf9c', 'orf10']	[5, 4, 4, 3, 4, 4, 4, 4, 4, 4, 4, 4, 3, 3, 4, 4, 4, 5, 4, 4, 4, 5]	-	-
484	ASIC1	ENSG00000110881	Head/Tail	4	M	0	0.22416	3.43228e-08	0.000219998	4.66885e-08	22.5	1.7356e-05	2.77885e-05	2	['E', 'M', 'N', 'S', 'nsp1', 'nsp2', 'nsp4', 'nsp5_C145A', 'nsp7', 'nsp8', 'nsp9', 'nsp10', 'nsp12', 'nsp13', 'nsp14', 'nsp15', 'orf3a', 'orf3b', 'orf8', 'orf9b', 'orf9c', 'orf10']	[6, 4, 5, 6, 6, 5, 6, 5, 4, 5, 5, 5, 5, 5, 5, 5, 4, 6, 4, 5, 4, 6]	2	Diclofenac, Amiloride
485	ASIC4	ENSG00000072182	Head/Tail	4	M	0	0.22817	0	0.000109999	0	33	2.83477e-05	2.75022e-05	1	['E', 'M', 'N', 'S', 'nsp1', 'nsp2', 'nsp4', 'nsp5_C145A', 'nsp7', 'nsp8', 'nsp9', 'nsp10', 'nsp12', 'nsp13', 'nsp14', 'nsp15', 'orf3a', 'orf3b', 'orf8', 'orf9b', 'orf9c', 'orf10']	[6, 4, 5, 5, 5, 5, 5, 6, 4, 4, 4, 5, 4, 4, 5, 5, 5, 6, 4, 4, 4, 5]	-	-
486	ASL	ENSG00000126522	Druggable Control hub	3	M	0	0.281626	1.41893e-05	0.000659993	1.76513e-05	77.8333	0.00134638	5.54753e-05	4	['E', 'M', 'N', 'S', 'nsp1', 'nsp2', 'nsp4', 'nsp5_C145A', 'nsp7', 'nsp8', 'nsp9', 'nsp10', 'nsp12', 'nsp13', 'nsp14', 'nsp15', 'orf3a', 'orf3b', 'orf8', 'orf9b', 'orf9c', 'orf10']	[5, 3, 3, 4, 4, 4, 5, 4, 4, 3, 4, 4, 3, 3, 4, 4, 4, 4, 4, 3, 4, 5]	1	L-Arginine
487	ASMTL	ENSG00000169093	Control hub	3	nsp1	0.0357143	0.300983	1.44758e-05	0.00109999	1.39004e-05	167.1	0.00615462	6.99953e-05	8	['E', 'M', 'N', 'S', 'nsp1', 'nsp2', 'nsp4', 'nsp5_C145A', 'nsp7', 'nsp8', 'nsp9', 'nsp10', 'nsp12', 'nsp13', 'nsp14', 'nsp15', 'orf3a', 'orf3b', 'orf8', 'orf9b', 'orf9c', 'orf10']	[4, 4, 4, 4, 3, 3, 3, 4, 3, 3, 3, 4, 3, 3, 4, 4, 4, 5, 3, 4, 3, 4]	-	-
488	ASNS	ENSG00000070669	Head	4	M	0	0.244472	0.000217384	0.000219998	0.000217384	23.5	0.000142697	6.00151e-05	1	['E', 'M', 'N', 'S', 'nsp1', 'nsp2', 'nsp4', 'nsp5_C145A', 'nsp7', 'nsp8', 'nsp9', 'nsp10', 'nsp12', 'nsp13', 'nsp14', 'nsp15', 'orf3a', 'orf3b', 'orf8', 'orf9b', 'orf9c', 'orf10']	[5, 4, 4, 4, 4, 5, 4, 5, 5, 4, 4, 4, 4, 4, 5, 5, 5, 5, 4, 4, 4, 5]	5	Aspartic acid, L-Glutamine, Glutamic Acid, ATP, Asparagine
489	ASPA	ENSG00000108381	Druggable Control hub	3	orf8	0	0.246365	1.12524e-07	0.000439996	2.01268e-07	9.75	0.00022547	4.32273e-05	2	['E', 'M', 'N', 'S', 'nsp1', 'nsp2', 'nsp4', 'nsp5_C145A', 'nsp7', 'nsp8', 'nsp9', 'nsp10', 'nsp12', 'nsp13', 'nsp14', 'nsp15', 'orf3a', 'orf3b', 'orf8', 'orf9b', 'orf9c', 'orf10']	[5, 4, 4, 5, 5, 4, 5, 5, 5, 4, 4, 4, 4, 4, 5, 5, 4, 5, 3, 4, 4, 5]	4	Aspartic acid, Zinc, Zinc acetate, Zinc chloride
490	ASPG	ENSG00000166183	Tail	3	M	0.0363636	0.28835	3.19964e-05	0.00120999	4.07791e-05	42	0.00256824	8.11532e-05	10	['E', 'M', 'N', 'S', 'nsp1', 'nsp2', 'nsp4', 'nsp5_C145A', 'nsp7', 'nsp8', 'nsp9', 'nsp10', 'nsp12', 'nsp13', 'nsp14', 'nsp15', 'orf3a', 'orf3b', 'orf8', 'orf9b', 'orf9c', 'orf10']	[5, 3, 4, 4, 4, 4, 4, 5, 3, 3, 4, 4, 3, 3, 4, 3, 4, 4, 3, 4, 4, 4]	-	-
491	ASPH	ENSG00000198363	Druggable Control hub	2	orf8	0.0144522	0.306565	0.00511643	0.00725993	0.00534339	21.4242	0.00164312	0.000805853	15	['E', 'M', 'N', 'S', 'nsp1', 'nsp2', 'nsp4', 'nsp5_C145A', 'nsp7', 'nsp8', 'nsp9', 'nsp10', 'nsp12', 'nsp13', 'nsp14', 'nsp15', 'orf3a', 'orf3b', 'orf8', 'orf9b', 'orf9c', 'orf10']	[4, 3, 3, 3, 4, 4, 4, 5, 3, 3, 3, 3, 4, 3, 3, 4, 4, 4, 2, 4, 3, 4]	2	Aspartic acid, Succinic acid
492	ASPSCR1	ENSG00000169696	Head/Tail	3	M	0.127273	0.299369	4.24773e-05	0.00120999	4.46687e-05	207.727	0.0101716	7.99465e-05	11	['E', 'M', 'N', 'S', 'nsp1', 'nsp2', 'nsp4', 'nsp5_C145A', 'nsp7', 'nsp8', 'nsp9', 'nsp10', 'nsp12', 'nsp13', 'nsp14', 'nsp15', 'orf3a', 'orf3b', 'orf8', 'orf9b', 'orf9c', 'orf10']	[5, 3, 3, 4, 3, 3, 4, 5, 3, 3, 3, 4, 4, 3, 4, 4, 3, 5, 3, 3, 3, 4]	-	-
493	ASS1	ENSG00000130707	Druggable Control hub	-	-	0	0	0	0.000219998	0	1	2.58458e-35	0.000109987	0	-	-	4	L-Arginine, Aspartic acid, L-Citrulline, ATP
494	ASTL	ENSG00000188886	Head/Tail	3	nsp12	0	0.276986	0	0.000109999	0	520	0.00231679	2.16989e-05	1	['E', 'M', 'N', 'S', 'nsp1', 'nsp2', 'nsp4', 'nsp5_C145A', 'nsp7', 'nsp8', 'nsp9', 'nsp10', 'nsp12', 'nsp13', 'nsp14', 'nsp15', 'orf3a', 'orf3b', 'orf8', 'orf9b', 'orf9c', 'orf10']	[5, 4, 4, 5, 4, 4, 4, 5, 4, 4, 4, 4, 3, 3, 5, 4, 4, 5, 3, 4, 4, 4]	-	-
495	ASTN1	ENSG00000152092	Head/Tail	3	M	0	0.260347	0	0.000109999	0	208	0.00035759	2.35174e-05	1	['E', 'M', 'N', 'S', 'nsp1', 'nsp2', 'nsp4', 'nsp5_C145A', 'nsp7', 'nsp8', 'nsp9', 'nsp10', 'nsp12', 'nsp13', 'nsp14', 'nsp15', 'orf3a', 'orf3b', 'orf8', 'orf9b', 'orf9c', 'orf10']	[4, 3, 4, 5, 4, 4, 4, 5, 4, 3, 3, 4, 4, 4, 4, 4, 4, 5, 4, 3, 4, 5]	-	-
496	ASXL1	ENSG00000171456	Head/Tail	3	nsp13	0	0.258452	0	0.000109999	0	215	0.000849827	2.18025e-05	1	['E', 'M', 'N', 'S', 'nsp1', 'nsp2', 'nsp4', 'nsp5_C145A', 'nsp7', 'nsp8', 'nsp9', 'nsp10', 'nsp12', 'nsp13', 'nsp14', 'nsp15', 'orf3a', 'orf3b', 'orf8', 'orf9b', 'orf9c', 'orf10']	[5, 4, 4, 5, 4, 4, 4, 5, 4, 4, 4, 4, 4, 3, 4, 4, 5, 5, 4, 4, 4, 4]	-	-
497	ASXL2	ENSG00000143970	Head	4	nsp13	0	0.206863	0	0.000109999	0	3	6.43967e-06	3.30106e-05	1	['E', 'M', 'N', 'S', 'nsp1', 'nsp2', 'nsp4', 'nsp5_C145A', 'nsp7', 'nsp8', 'nsp9', 'nsp10', 'nsp12', 'nsp13', 'nsp14', 'nsp15', 'orf3a', 'orf3b', 'orf8', 'orf9b', 'orf9c', 'orf10']	[6, 5, 5, 6, 5, 5, 6, 6, 5, 5, 5, 5, 5, 4, 6, 5, 5, 6, 5, 4, 5, 5]	-	-
498	ASZ1	ENSG00000154438	Head/Tail	2	orf9c	0	0.245418	2.6449e-06	0.00109999	3.74272e-06	46.7	0.000230473	6.65946e-05	10	['E', 'M', 'N', 'S', 'nsp1', 'nsp2', 'nsp4', 'nsp5_C145A', 'nsp7', 'nsp8', 'nsp9', 'nsp10', 'nsp12', 'nsp13', 'nsp14', 'nsp15', 'orf3a', 'orf3b', 'orf8', 'orf9b', 'orf9c', 'orf10']	[5, 3, 4, 5, 5, 4, 5, 5, 3, 5, 4, 5, 5, 4, 5, 4, 4, 5, 3, 4, 2, 5]	-	-
499	ATCAY	ENSG00000167654	Head/Tail	4	M	0	0.250304	2.74077e-06	0.000219998	5.20777e-06	53	9.07495e-05	3.35553e-05	2	['E', 'M', 'N', 'S', 'nsp1', 'nsp2', 'nsp4', 'nsp5_C145A', 'nsp7', 'nsp8', 'nsp9', 'nsp10', 'nsp12', 'nsp13', 'nsp14', 'nsp15', 'orf3a', 'orf3b', 'orf8', 'orf9b', 'orf9c', 'orf10']	[5, 4, 4, 5, 4, 4, 5, 5, 4, 4, 4, 5, 4, 4, 4, 5, 4, 5, 4, 4, 4, 5]	-	-
500	ATF2	ENSG00000115966	Head	2	nsp8	0.0769231	0.294375	4.59684e-05	0.00142999	5.78439e-05	61.3846	0.00280489	0.000100193	11	['E', 'M', 'N', 'S', 'nsp1', 'nsp2', 'nsp4', 'nsp5_C145A', 'nsp7', 'nsp8', 'nsp9', 'nsp10', 'nsp12', 'nsp13', 'nsp14', 'nsp15', 'orf3a', 'orf3b', 'orf8', 'orf9b', 'orf9c', 'orf10']	[5, 4, 3, 4, 4, 4, 4, 5, 4, 2, 3, 4, 3, 3, 4, 4, 4, 5, 4, 3, 4, 4]	-	-
501	ATF4	ENSG00000128272	Head	2	nsp13	0.0142857	0.288144	0.000319119	0.00230998	0.0004019	27.7143	0.00247947	0.000181532	11	['E', 'M', 'N', 'S', 'nsp1', 'nsp2', 'nsp4', 'nsp5_C145A', 'nsp7', 'nsp8', 'nsp9', 'nsp10', 'nsp12', 'nsp13', 'nsp14', 'nsp15', 'orf3a', 'orf3b', 'orf8', 'orf9b', 'orf9c', 'orf10']	[5, 3, 4, 4, 4, 4, 4, 4, 4, 3, 3, 4, 3, 2, 4, 3, 4, 5, 3, 4, 3, 4]	-	-
502	ATF5	ENSG00000169136	Head/Tail	3	M	0	0.263602	7.79028e-06	0.000659993	1.48089e-05	21	0.000531758	6.06742e-05	5	['E', 'M', 'N', 'S', 'nsp1', 'nsp2', 'nsp4', 'nsp5_C145A', 'nsp7', 'nsp8', 'nsp9', 'nsp10', 'nsp12', 'nsp13', 'nsp14', 'nsp15', 'orf3a', 'orf3b', 'orf8', 'orf9b', 'orf9c', 'orf10']	[5, 3, 4, 4, 4, 4, 5, 5, 4, 4, 4, 5, 4, 3, 5, 4, 3, 5, 4, 4, 4, 5]	-	-
503	ATF6B	ENSG00000228628	Head/Tail	4	M	0	0.230116	0	0.000109999	0	24	6.87809e-05	2.31233e-05	1	['E', 'M', 'N', 'S', 'nsp1', 'nsp2', 'nsp4', 'nsp5_C145A', 'nsp7', 'nsp8', 'nsp9', 'nsp10', 'nsp12', 'nsp13', 'nsp14', 'nsp15', 'orf3a', 'orf3b', 'orf8', 'orf9b', 'orf9c', 'orf10']	[6, 4, 4, 5, 4, 5, 4, 5, 5, 4, 4, 5, 4, 4, 5, 5, 5, 6, 4, 4, 5, 5]	-	-
504	ATF7	ENSG00000170653	Tail	3	N	0	0.282468	0.000232186	0.000549995	0.000232239	73.6	0.000697085	6.43826e-05	4	['E', 'M', 'N', 'S', 'nsp1', 'nsp2', 'nsp4', 'nsp5_C145A', 'nsp7', 'nsp8', 'nsp9', 'nsp10', 'nsp12', 'nsp13', 'nsp14', 'nsp15', 'orf3a', 'orf3b', 'orf8', 'orf9b', 'orf9c', 'orf10']	[4, 4, 3, 5, 4, 4, 3, 5, 4, 4, 4, 4, 4, 3, 4, 4, 3, 5, 3, 3, 3, 4]	-	-
505	ATF7IP	ENSG00000171681	Head/Tail	4	M	0	0.23811	0	0.000109999	0	36	0.000124722	2.41211e-05	1	['E', 'M', 'N', 'S', 'nsp1', 'nsp2', 'nsp4', 'nsp5_C145A', 'nsp7', 'nsp8', 'nsp9', 'nsp10', 'nsp12', 'nsp13', 'nsp14', 'nsp15', 'orf3a', 'orf3b', 'orf8', 'orf9b', 'orf9c', 'orf10']	[5, 4, 5, 5, 5, 5, 4, 5, 4, 4, 4, 4, 4, 4, 5, 5, 4, 5, 4, 4, 5, 5]	-	-
506	ATF7IP2	ENSG00000166669	Head/Tail	2	nsp9	0	0.259601	2.26381e-07	0.000329997	2.70575e-07	63.6667	0.000836023	3.36243e-05	3	['E', 'M', 'N', 'S', 'nsp1', 'nsp2', 'nsp4', 'nsp5_C145A', 'nsp7', 'nsp8', 'nsp9', 'nsp10', 'nsp12', 'nsp13', 'nsp14', 'nsp15', 'orf3a', 'orf3b', 'orf8', 'orf9b', 'orf9c', 'orf10']	[5, 4, 4, 4, 4, 4, 4, 5, 5, 4, 2, 3, 4, 3, 5, 3, 5, 5, 4, 4, 4, 5]	-	-
507	ATG10	ENSG00000152348	Head/Tail	3	nsp13	0	0.234425	0	0.000109999	0	16	6.67722e-05	2.54124e-05	1	['E', 'M', 'N', 'S', 'nsp1', 'nsp2', 'nsp4', 'nsp5_C145A', 'nsp7', 'nsp8', 'nsp9', 'nsp10', 'nsp12', 'nsp13', 'nsp14', 'nsp15', 'orf3a', 'orf3b', 'orf8', 'orf9b', 'orf9c', 'orf10']	[5, 4, 5, 5, 4, 5, 5, 6, 5, 4, 4, 5, 4, 3, 5, 4, 5, 6, 5, 4, 4, 5]	-	-
508	ATG101	ENSG00000123395	Head	-	-	0	0.000109999	0	0.000109999	0	1	2.58458e-35	0.000109987	1	-	-	-	-
509	ATG12	ENSG00000145782	Control hub	3	nsp2	0.0666667	0.301054	0.000206751	0.00109999	0.000219187	140	0.00464392	9.62844e-05	7	['E', 'M', 'N', 'S', 'nsp1', 'nsp2', 'nsp4', 'nsp5_C145A', 'nsp7', 'nsp8', 'nsp9', 'nsp10', 'nsp12', 'nsp13', 'nsp14', 'nsp15', 'orf3a', 'orf3b', 'orf8', 'orf9b', 'orf9c', 'orf10']	[4, 4, 4, 4, 4, 3, 4, 5, 3, 3, 4, 4, 4, 3, 5, 3, 4, 5, 3, 4, 3, 4]	-	-
510	ATG13	ENSG00000175224	Tail	-	-	0	0.000109999	0	0.000109999	0	1	2.58458e-35	0.000109987	1	-	-	-	-
511	ATG14	ENSG00000126775	Head/Tail	3	nsp9	0	0.255271	5.62948e-06	0.000329997	1.65868e-05	41.3333	0.000569503	4.28299e-05	3	['E', 'M', 'N', 'S', 'nsp1', 'nsp2', 'nsp4', 'nsp5_C145A', 'nsp7', 'nsp8', 'nsp9', 'nsp10', 'nsp12', 'nsp13', 'nsp14', 'nsp15', 'orf3a', 'orf3b', 'orf8', 'orf9b', 'orf9c', 'orf10']	[5, 4, 4, 4, 4, 4, 4, 5, 5, 4, 3, 4, 4, 3, 5, 4, 5, 5, 4, 4, 4, 5]	-	-
512	ATG16L1	ENSG00000281089	Head	3	M	0	0.236065	2.72441e-07	0.000219998	1.28577e-06	9	7.69398e-05	3.83799e-05	2	['E', 'M', 'N', 'S', 'nsp1', 'nsp2', 'nsp4', 'nsp5_C145A', 'nsp7', 'nsp8', 'nsp9', 'nsp10', 'nsp12', 'nsp13', 'nsp14', 'nsp15', 'orf3a', 'orf3b', 'orf8', 'orf9b', 'orf9c', 'orf10']	[6, 3, 5, 5, 4, 4, 5, 5, 4, 4, 4, 5, 4, 4, 5, 5, 5, 4, 4, 4, 4, 5]	-	-
513	ATG2A	ENSG00000110046	Head/Tail	3	nsp8	0	0.285963	0	0.000109999	0	641	0.00148423	2.49688e-05	1	['E', 'M', 'N', 'S', 'nsp1', 'nsp2', 'nsp4', 'nsp5_C145A', 'nsp7', 'nsp8', 'nsp9', 'nsp10', 'nsp12', 'nsp13', 'nsp14', 'nsp15', 'orf3a', 'orf3b', 'orf8', 'orf9b', 'orf9c', 'orf10']	[4, 4, 4, 4, 4, 4, 4, 5, 4, 3, 4, 4, 4, 3, 5, 3, 4, 5, 4, 4, 3, 4]	-	-
514	ATG3	ENSG00000144848	Head	3	orf9c	0	0.242409	3.73841e-07	0.000219998	5.88382e-07	10	8.12208e-05	3.60614e-05	2	['E', 'M', 'N', 'S', 'nsp1', 'nsp2', 'nsp4', 'nsp5_C145A', 'nsp7', 'nsp8', 'nsp9', 'nsp10', 'nsp12', 'nsp13', 'nsp14', 'nsp15', 'orf3a', 'orf3b', 'orf8', 'orf9b', 'orf9c', 'orf10']	[5, 4, 4, 5, 5, 4, 5, 5, 4, 4, 5, 5, 5, 4, 5, 4, 5, 5, 4, 4, 3, 5]	-	-
515	ATG4A	ENSG00000101844	Head/Tail	3	nsp13	0	0.251367	2.00876e-07	0.000219998	3.08174e-07	31	0.00027187	2.99089e-05	2	['E', 'M', 'N', 'S', 'nsp1', 'nsp2', 'nsp4', 'nsp5_C145A', 'nsp7', 'nsp8', 'nsp9', 'nsp10', 'nsp12', 'nsp13', 'nsp14', 'nsp15', 'orf3a', 'orf3b', 'orf8', 'orf9b', 'orf9c', 'orf10']	[5, 4, 4, 5, 4, 4, 5, 5, 4, 4, 4, 4, 4, 3, 5, 4, 4, 5, 4, 4, 3, 5]	-	-
516	ATG4B	ENSG00000168397	Tail	3	orf9c	0	0.245744	3.66381e-06	0.000549995	4.77218e-06	22.4	0.000191047	5.63258e-05	5	['E', 'M', 'N', 'S', 'nsp1', 'nsp2', 'nsp4', 'nsp5_C145A', 'nsp7', 'nsp8', 'nsp9', 'nsp10', 'nsp12', 'nsp13', 'nsp14', 'nsp15', 'orf3a', 'orf3b', 'orf8', 'orf9b', 'orf9c', 'orf10']	[5, 4, 4, 4, 5, 4, 5, 6, 4, 4, 4, 4, 4, 4, 5, 5, 4, 5, 4, 4, 3, 5]	-	-
517	ATG5	ENSG00000057663	Head	2	nsp13	0.0333333	0.307329	0.000756751	0.00175998	0.000772771	93.875	0.00492362	0.000166315	11	['E', 'M', 'N', 'S', 'nsp1', 'nsp2', 'nsp4', 'nsp5_C145A', 'nsp7', 'nsp8', 'nsp9', 'nsp10', 'nsp12', 'nsp13', 'nsp14', 'nsp15', 'orf3a', 'orf3b', 'orf8', 'orf9b', 'orf9c', 'orf10']	[4, 3, 4, 4, 3, 4, 4, 5, 4, 3, 3, 4, 3, 2, 4, 3, 4, 5, 4, 3, 3, 4]	-	-
518	ATG9A	ENSG00000198925	Tail	3	M	0.135307	0.328873	0.000386917	0.00483995	0.000356755	141	0.0295976	0.000253677	28	['E', 'M', 'N', 'S', 'nsp1', 'nsp2', 'nsp4', 'nsp5_C145A', 'nsp7', 'nsp8', 'nsp9', 'nsp10', 'nsp12', 'nsp13', 'nsp14', 'nsp15', 'orf3a', 'orf3b', 'orf8', 'orf9b', 'orf9c', 'orf10']	[4, 3, 4, 4, 3, 3, 4, 5, 3, 3, 3, 3, 3, 3, 4, 3, 3, 5, 3, 4, 3, 4]	-	-
519	ATG9B	ENSG00000181652	Head/Tail	3	nsp12	0	0.270783	2.20107e-08	0.000219998	1.82308e-08	214	0.00254722	2.61591e-05	2	['E', 'M', 'N', 'S', 'nsp1', 'nsp2', 'nsp4', 'nsp5_C145A', 'nsp7', 'nsp8', 'nsp9', 'nsp10', 'nsp12', 'nsp13', 'nsp14', 'nsp15', 'orf3a', 'orf3b', 'orf8', 'orf9b', 'orf9c', 'orf10']	[5, 4, 4, 5, 4, 4, 5, 5, 4, 4, 4, 4, 3, 3, 4, 4, 4, 5, 3, 4, 4, 4]	-	-
520	ATM	ENSG00000149311	Head/Tail	3	N	0	0.2404	0	0.000109999	0	40	9.48077e-05	2.53965e-05	1	['E', 'M', 'N', 'S', 'nsp1', 'nsp2', 'nsp4', 'nsp5_C145A', 'nsp7', 'nsp8', 'nsp9', 'nsp10', 'nsp12', 'nsp13', 'nsp14', 'nsp15', 'orf3a', 'orf3b', 'orf8', 'orf9b', 'orf9c', 'orf10']	[5, 5, 3, 5, 5, 4, 5, 6, 5, 4, 4, 5, 4, 4, 5, 4, 4, 6, 4, 5, 4, 5]	1	Caffeine
521	ATN1	ENSG00000111676	Head	2	nsp9	0.0758621	0.307063	0.00010393	0.00329997	0.000121436	64.7667	0.00966493	0.00018353	20	['E', 'M', 'N', 'S', 'nsp1', 'nsp2', 'nsp4', 'nsp5_C145A', 'nsp7', 'nsp8', 'nsp9', 'nsp10', 'nsp12', 'nsp13', 'nsp14', 'nsp15', 'orf3a', 'orf3b', 'orf8', 'orf9b', 'orf9c', 'orf10']	[4, 3, 3, 4, 4, 4, 3, 4, 4, 3, 2, 4, 3, 3, 4, 4, 4, 5, 3, 4, 3, 3]	-	-
522	ATOH7	ENSG00000179774	Head/Tail	3	nsp2	0	0.25753	0	0.000109999	0	184	0.000519139	2.29325e-05	1	['E', 'M', 'N', 'S', 'nsp1', 'nsp2', 'nsp4', 'nsp5_C145A', 'nsp7', 'nsp8', 'nsp9', 'nsp10', 'nsp12', 'nsp13', 'nsp14', 'nsp15', 'orf3a', 'orf3b', 'orf8', 'orf9b', 'orf9c', 'orf10']	[5, 4, 5, 5, 4, 3, 4, 5, 4, 4, 4, 4, 4, 3, 5, 4, 5, 5, 3, 4, 4, 5]	-	-
523	ATOX1	ENSG00000177556	Tail	4	E	0	0.25321	3.40982e-06	0.000549995	9.96323e-06	9.8	0.000213345	6.57325e-05	3	['E', 'M', 'N', 'S', 'nsp1', 'nsp2', 'nsp4', 'nsp5_C145A', 'nsp7', 'nsp8', 'nsp9', 'nsp10', 'nsp12', 'nsp13', 'nsp14', 'nsp15', 'orf3a', 'orf3b', 'orf8', 'orf9b', 'orf9c', 'orf10']	[4, 4, 4, 5, 5, 4, 5, 5, 4, 4, 4, 4, 4, 4, 5, 4, 4, 5, 4, 4, 4, 5]	3	Cisplatin, Sucrose, Copper
524	ATP11B	ENSG00000058063	Head/Tail	3	nsp2	1	0.260975	0	0.000219998	0	107	0.000587189	2.96172e-05	2	['E', 'M', 'N', 'S', 'nsp1', 'nsp2', 'nsp4', 'nsp5_C145A', 'nsp7', 'nsp8', 'nsp9', 'nsp10', 'nsp12', 'nsp13', 'nsp14', 'nsp15', 'orf3a', 'orf3b', 'orf8', 'orf9b', 'orf9c', 'orf10']	[5, 4, 5, 5, 4, 3, 4, 5, 4, 4, 4, 4, 3, 3, 5, 4, 4, 5, 3, 4, 4, 5]	-	-
525	ATP13A1	ENSG00000105726	Control hub	3	M	0.102564	0.275319	0.000577223	0.00296997	0.00056493	86.963	0.000946446	0.000183492	17	['E', 'M', 'N', 'S', 'nsp1', 'nsp2', 'nsp4', 'nsp5_C145A', 'nsp7', 'nsp8', 'nsp9', 'nsp10', 'nsp12', 'nsp13', 'nsp14', 'nsp15', 'orf3a', 'orf3b', 'orf8', 'orf9b', 'orf9c', 'orf10']	[5, 3, 4, 4, 4, 4, 5, 5, 3, 4, 4, 4, 4, 3, 5, 4, 3, 4, 3, 3, 3, 5]	-	-
526	ATP1A4	ENSG00000132681	Head/Tail	4	M	0.333333	0.254692	8.49176e-07	0.000329997	9.4718e-07	55.3333	0.000469082	3.60769e-05	3	['E', 'M', 'N', 'S', 'nsp1', 'nsp2', 'nsp4', 'nsp5_C145A', 'nsp7', 'nsp8', 'nsp9', 'nsp10', 'nsp12', 'nsp13', 'nsp14', 'nsp15', 'orf3a', 'orf3b', 'orf8', 'orf9b', 'orf9c', 'orf10']	[5, 4, 4, 5, 4, 4, 4, 5, 4, 4, 4, 5, 4, 4, 5, 4, 4, 4, 4, 4, 4, 5]	1	Rubidium Rb-82
527	ATP1B3	ENSG00000069849	Tail	2	M	0.333333	0.238802	4.57831e-07	0.000439996	8.7158e-07	45	7.42412e-05	3.90712e-05	4	['E', 'M', 'N', 'S', 'nsp1', 'nsp2', 'nsp4', 'nsp5_C145A', 'nsp7', 'nsp8', 'nsp9', 'nsp10', 'nsp12', 'nsp13', 'nsp14', 'nsp15', 'orf3a', 'orf3b', 'orf8', 'orf9b', 'orf9c', 'orf10']	[6, 2, 4, 5, 5, 5, 6, 6, 3, 5, 5, 5, 5, 4, 5, 5, 4, 5, 3, 4, 4, 5]	1	Rubidium Rb-82
528	ATP1B4	ENSG00000101892	Head	2	orf9c	0	0.246666	2.38329e-06	0.000769992	3.16036e-06	41.8571	0.000143684	5.43926e-05	7	['E', 'M', 'N', 'S', 'nsp1', 'nsp2', 'nsp4', 'nsp5_C145A', 'nsp7', 'nsp8', 'nsp9', 'nsp10', 'nsp12', 'nsp13', 'nsp14', 'nsp15', 'orf3a', 'orf3b', 'orf8', 'orf9b', 'orf9c', 'orf10']	[5, 3, 4, 5, 5, 4, 5, 6, 3, 4, 5, 5, 4, 4, 5, 4, 4, 5, 3, 4, 2, 5]	-	-
529	ATP23	ENSG00000262145	Tail	3	M	0.0555556	0.30487	7.51466e-05	0.00307997	8.34008e-05	76.7143	0.0107756	0.000169546	20	['E', 'M', 'N', 'S', 'nsp1', 'nsp2', 'nsp4', 'nsp5_C145A', 'nsp7', 'nsp8', 'nsp9', 'nsp10', 'nsp12', 'nsp13', 'nsp14', 'nsp15', 'orf3a', 'orf3b', 'orf8', 'orf9b', 'orf9c', 'orf10']	[5, 3, 4, 4, 3, 3, 4, 5, 3, 3, 3, 4, 3, 3, 4, 3, 4, 5, 3, 4, 3, 4]	-	-
530	ATP4B	ENSG00000288359	Head/Tail	3	M	0	0.25756	1.44376e-05	0.000329997	2.39215e-05	73.6667	0.000388502	3.44675e-05	3	['E', 'M', 'N', 'S', 'nsp1', 'nsp2', 'nsp4', 'nsp5_C145A', 'nsp7', 'nsp8', 'nsp9', 'nsp10', 'nsp12', 'nsp13', 'nsp14', 'nsp15', 'orf3a', 'orf3b', 'orf8', 'orf9b', 'orf9c', 'orf10']	[6, 3, 4, 5, 5, 5, 5, 5, 3, 4, 4, 4, 4, 3, 5, 5, 4, 5, 4, 4, 3, 5]	1	Dexlansoprazole
531	ATP5F1A	ENSG00000152234	Head/Tail	4	M	0	0.213357	0	0.000109999	0	4	1.39564e-05	2.96957e-05	1	['E', 'M', 'N', 'S', 'nsp1', 'nsp2', 'nsp4', 'nsp5_C145A', 'nsp7', 'nsp8', 'nsp9', 'nsp10', 'nsp12', 'nsp13', 'nsp14', 'nsp15', 'orf3a', 'orf3b', 'orf8', 'orf9b', 'orf9c', 'orf10']	[6, 4, 5, 5, 5, 5, 5, 6, 5, 4, 5, 5, 4, 4, 5, 5, 5, 6, 5, 5, 5, 6]	-	-
532	ATP5F1B	ENSG00000110955	Head	3	M	0	0.272103	0.000220776	0.000439996	0.00022188	59.25	0.00102922	6.18918e-05	3	['E', 'M', 'N', 'S', 'nsp1', 'nsp2', 'nsp4', 'nsp5_C145A', 'nsp7', 'nsp8', 'nsp9', 'nsp10', 'nsp12', 'nsp13', 'nsp14', 'nsp15', 'orf3a', 'orf3b', 'orf8', 'orf9b', 'orf9c', 'orf10']	[5, 3, 4, 4, 4, 4, 4, 5, 4, 3, 4, 4, 3, 3, 4, 4, 4, 5, 4, 4, 4, 5]	-	-
533	ATP5F1C	ENSG00000165629	Head/Tail	3	nsp8	0	0.285963	0	0.000109999	0	641	0.00148423	2.49688e-05	1	['E', 'M', 'N', 'S', 'nsp1', 'nsp2', 'nsp4', 'nsp5_C145A', 'nsp7', 'nsp8', 'nsp9', 'nsp10', 'nsp12', 'nsp13', 'nsp14', 'nsp15', 'orf3a', 'orf3b', 'orf8', 'orf9b', 'orf9c', 'orf10']	[4, 4, 4, 4, 4, 4, 4, 5, 4, 3, 4, 4, 4, 3, 5, 3, 4, 5, 4, 4, 3, 4]	-	-
534	ATP5F1D	ENSG00000099624	Head	3	M	0.238095	0.286202	5.04985e-05	0.000769992	5.89896e-05	219.143	0.00685403	6.22012e-05	6	['E', 'M', 'N', 'S', 'nsp1', 'nsp2', 'nsp4', 'nsp5_C145A', 'nsp7', 'nsp8', 'nsp9', 'nsp10', 'nsp12', 'nsp13', 'nsp14', 'nsp15', 'orf3a', 'orf3b', 'orf8', 'orf9b', 'orf9c', 'orf10']	[5, 3, 4, 5, 4, 3, 4, 5, 3, 4, 4, 4, 3, 3, 5, 4, 3, 5, 3, 4, 3, 4]	-	-
535	ATP5F1E	ENSG00000124172	Head/Tail	3	nsp7	0	0.258294	2.86636e-06	0.000219998	4.3882e-06	69.5	0.000221864	3.0785e-05	2	['E', 'M', 'N', 'S', 'nsp1', 'nsp2', 'nsp4', 'nsp5_C145A', 'nsp7', 'nsp8', 'nsp9', 'nsp10', 'nsp12', 'nsp13', 'nsp14', 'nsp15', 'orf3a', 'orf3b', 'orf8', 'orf9b', 'orf9c', 'orf10']	[6, 4, 4, 5, 5, 4, 5, 5, 3, 4, 4, 4, 4, 4, 5, 5, 4, 5, 4, 4, 3, 5]	-	-
536	ATP5IF1	ENSG00000285390	Head/Tail	3	M	0	0.273243	2.44411e-07	0.000219998	2.5488e-07	191	0.00122861	2.82141e-05	2	['E', 'M', 'N', 'S', 'nsp1', 'nsp2', 'nsp4', 'nsp5_C145A', 'nsp7', 'nsp8', 'nsp9', 'nsp10', 'nsp12', 'nsp13', 'nsp14', 'nsp15', 'orf3a', 'orf3b', 'orf8', 'orf9b', 'orf9c', 'orf10']	[4, 3, 3, 4, 4, 4, 4, 5, 4, 3, 3, 4, 4, 3, 5, 4, 4, 6, 4, 4, 4, 4]	-	-
537	ATP5MC1	ENSG00000159199	Head/Tail	4	M	0	0.244458	0	0.000109999	0	46	0.00014267	2.37522e-05	1	['E', 'M', 'N', 'S', 'nsp1', 'nsp2', 'nsp4', 'nsp5_C145A', 'nsp7', 'nsp8', 'nsp9', 'nsp10', 'nsp12', 'nsp13', 'nsp14', 'nsp15', 'orf3a', 'orf3b', 'orf8', 'orf9b', 'orf9c', 'orf10']	[5, 4, 4, 4, 4, 5, 4, 5, 5, 4, 4, 4, 4, 4, 5, 5, 5, 5, 4, 4, 4, 5]	-	-
538	ATP5MC3	ENSG00000154518	Head/Tail	3	M	0	0.241125	0	0.000109999	0	141	5.89537e-05	2.19531e-05	1	['E', 'M', 'N', 'S', 'nsp1', 'nsp2', 'nsp4', 'nsp5_C145A', 'nsp7', 'nsp8', 'nsp9', 'nsp10', 'nsp12', 'nsp13', 'nsp14', 'nsp15', 'orf3a', 'orf3b', 'orf8', 'orf9b', 'orf9c', 'orf10']	[6, 3, 5, 5, 5, 4, 5, 6, 3, 5, 4, 4, 5, 4, 5, 5, 4, 5, 4, 5, 3, 6]	-	-
539	ATP5ME	ENSG00000169020	Head/Tail	3	M	1	0.269985	0	0.000219998	0	114	0.000521036	3.23714e-05	2	['E', 'M', 'N', 'S', 'nsp1', 'nsp2', 'nsp4', 'nsp5_C145A', 'nsp7', 'nsp8', 'nsp9', 'nsp10', 'nsp12', 'nsp13', 'nsp14', 'nsp15', 'orf3a', 'orf3b', 'orf8', 'orf9b', 'orf9c', 'orf10']	[5, 3, 4, 4, 4, 4, 5, 5, 3, 4, 3, 3, 3, 3, 4, 4, 4, 4, 4, 3, 4, 4]	-	-
540	ATP5MJ	ENSG00000156411	Tail	4	M	0.666667	0.235733	5.31183e-06	0.000329997	1.43491e-05	32	5.99933e-05	5.16494e-05	2	['E', 'M', 'N', 'S', 'nsp1', 'nsp2', 'nsp4', 'nsp5_C145A', 'nsp7', 'nsp8', 'nsp9', 'nsp10', 'nsp12', 'nsp13', 'nsp14', 'nsp15', 'orf3a', 'orf3b', 'orf8', 'orf9b', 'orf9c', 'orf10']	[6, 4, 5, 5, 5, 5, 5, 5, 4, 4, 4, 4, 4, 4, 5, 4, 4, 5, 4, 4, 4, 5]	-	-
541	ATP5PF	ENSG00000154723	Tail	2	M	0.0666667	0.272588	5.57323e-05	0.00164998	6.12888e-05	34.2667	0.000401073	0.000106276	12	['E', 'M', 'N', 'S', 'nsp1', 'nsp2', 'nsp4', 'nsp5_C145A', 'nsp7', 'nsp8', 'nsp9', 'nsp10', 'nsp12', 'nsp13', 'nsp14', 'nsp15', 'orf3a', 'orf3b', 'orf8', 'orf9b', 'orf9c', 'orf10']	[4, 2, 4, 4, 4, 4, 5, 5, 3, 4, 4, 4, 4, 4, 5, 5, 4, 4, 3, 4, 3, 5]	-	-
542	ATP5PO	ENSG00000241837	Tail	2	nsp13	0.0416667	0.30131	6.56075e-05	0.00175998	7.70018e-05	126.188	0.00742858	0.000113486	14	['E', 'M', 'N', 'S', 'nsp1', 'nsp2', 'nsp4', 'nsp5_C145A', 'nsp7', 'nsp8', 'nsp9', 'nsp10', 'nsp12', 'nsp13', 'nsp14', 'nsp15', 'orf3a', 'orf3b', 'orf8', 'orf9b', 'orf9c', 'orf10']	[4, 3, 4, 4, 3, 3, 4, 5, 3, 3, 3, 4, 3, 2, 5, 4, 3, 5, 4, 3, 3, 4]	-	-
543	ATP6AP2	ENSG00000182220	Tail	2	orf9c	0.0454545	0.25634	1.90926e-05	0.00131999	2.22771e-05	56.5833	0.000268087	8.19374e-05	11	['E', 'M', 'N', 'S', 'nsp1', 'nsp2', 'nsp4', 'nsp5_C145A', 'nsp7', 'nsp8', 'nsp9', 'nsp10', 'nsp12', 'nsp13', 'nsp14', 'nsp15', 'orf3a', 'orf3b', 'orf8', 'orf9b', 'orf9c', 'orf10']	[5, 3, 4, 5, 5, 4, 5, 5, 3, 4, 4, 5, 4, 4, 5, 5, 3, 5, 3, 4, 2, 5]	-	-
544	ATP6V0A1	ENSG00000033627	Head/Tail	4	nsp7	0	0.185634	0	0.000109999	0	3	2.46582e-07	3.55849e-05	1	['E', 'M', 'N', 'S', 'nsp1', 'nsp2', 'nsp4', 'nsp5_C145A', 'nsp7', 'nsp8', 'nsp9', 'nsp10', 'nsp12', 'nsp13', 'nsp14', 'nsp15', 'orf3a', 'orf3b', 'orf8', 'orf9b', 'orf9c', 'orf10']	[6, 5, 6, 6, 6, 5, 6, 7, 4, 5, 6, 6, 6, 5, 6, 6, 6, 7, 5, 6, 5, 6]	-	-
545	ATP6V0B	ENSG00000117410	Head	2	M	0.0822511	0.262387	2.2438e-05	0.00241998	2.8904e-05	50.2273	0.000446179	0.000130669	18	['E', 'M', 'N', 'S', 'nsp1', 'nsp2', 'nsp4', 'nsp5_C145A', 'nsp7', 'nsp8', 'nsp9', 'nsp10', 'nsp12', 'nsp13', 'nsp14', 'nsp15', 'orf3a', 'orf3b', 'orf8', 'orf9b', 'orf9c', 'orf10']	[5, 2, 4, 5, 5, 5, 5, 6, 3, 4, 4, 4, 4, 4, 5, 4, 3, 4, 3, 5, 3, 5]	-	-
546	ATP6V0C	ENSG00000185883	Tail	2	M	0.0282353	0.299621	0.00119206	0.00560994	0.00124478	67.8039	0.00269973	0.000299876	23	['E', 'M', 'N', 'S', 'nsp1', 'nsp2', 'nsp4', 'nsp5_C145A', 'nsp7', 'nsp8', 'nsp9', 'nsp10', 'nsp12', 'nsp13', 'nsp14', 'nsp15', 'orf3a', 'orf3b', 'orf8', 'orf9b', 'orf9c', 'orf10']	[5, 2, 4, 5, 4, 3, 4, 4, 3, 4, 4, 4, 4, 3, 5, 4, 3, 4, 3, 4, 2, 5]	-	-
547	ATP6V0D1	ENSG00000159720	Head/Tail	3	M	0	0.264813	4.97823e-08	0.000219998	7.0169e-08	88	0.000990039	2.69804e-05	2	['E', 'M', 'N', 'S', 'nsp1', 'nsp2', 'nsp4', 'nsp5_C145A', 'nsp7', 'nsp8', 'nsp9', 'nsp10', 'nsp12', 'nsp13', 'nsp14', 'nsp15', 'orf3a', 'orf3b', 'orf8', 'orf9b', 'orf9c', 'orf10']	[5, 3, 3, 4, 4, 4, 5, 5, 4, 4, 4, 4, 3, 3, 4, 4, 4, 5, 3, 4, 4, 3]	-	-
548	ATP6V0D2	ENSG00000147614	Control hub	3	M	0.0166667	0.309894	0.000137124	0.00175998	0.000146538	113.688	0.00572017	0.000122736	12	['E', 'M', 'N', 'S', 'nsp1', 'nsp2', 'nsp4', 'nsp5_C145A', 'nsp7', 'nsp8', 'nsp9', 'nsp10', 'nsp12', 'nsp13', 'nsp14', 'nsp15', 'orf3a', 'orf3b', 'orf8', 'orf9b', 'orf9c', 'orf10']	[4, 3, 4, 4, 4, 3, 4, 5, 3, 3, 3, 4, 4, 3, 5, 3, 4, 5, 3, 3, 3, 4]	-	-
549	ATP6V0E1	ENSG00000113732	Head	3	M	0.0457516	0.27182	2.42237e-05	0.00197998	4.08064e-05	43.3333	0.000670039	0.000113482	14	['E', 'M', 'N', 'S', 'nsp1', 'nsp2', 'nsp4', 'nsp5_C145A', 'nsp7', 'nsp8', 'nsp9', 'nsp10', 'nsp12', 'nsp13', 'nsp14', 'nsp15', 'orf3a', 'orf3b', 'orf8', 'orf9b', 'orf9c', 'orf10']	[5, 3, 4, 5, 4, 4, 5, 5, 3, 4, 4, 4, 4, 4, 5, 4, 4, 4, 3, 4, 3, 5]	-	-
550	ATP6V1B2	ENSG00000147416	Head/Tail	3	nsp2	0	0.25753	0	0.000109999	0	184	0.000519139	2.29325e-05	1	['E', 'M', 'N', 'S', 'nsp1', 'nsp2', 'nsp4', 'nsp5_C145A', 'nsp7', 'nsp8', 'nsp9', 'nsp10', 'nsp12', 'nsp13', 'nsp14', 'nsp15', 'orf3a', 'orf3b', 'orf8', 'orf9b', 'orf9c', 'orf10']	[5, 4, 5, 5, 4, 3, 4, 5, 4, 4, 4, 4, 4, 3, 5, 4, 5, 5, 3, 4, 4, 5]	1	Gallium nitrate
551	ATP6V1C1	ENSG00000155097	Druggable Control hub	-	-	0	0	0	0.000219998	0	1	2.58458e-35	0.000109987	0	-	-	1	Thonzonium
552	ATP6V1C2	ENSG00000143882	Tail	2	nsp13	0.0952381	0.306671	4.28173e-05	0.000769992	4.86124e-05	222.429	0.00455901	6.61523e-05	6	['E', 'M', 'N', 'S', 'nsp1', 'nsp2', 'nsp4', 'nsp5_C145A', 'nsp7', 'nsp8', 'nsp9', 'nsp10', 'nsp12', 'nsp13', 'nsp14', 'nsp15', 'orf3a', 'orf3b', 'orf8', 'orf9b', 'orf9c', 'orf10']	[4, 4, 4, 4, 3, 3, 4, 5, 3, 3, 4, 4, 3, 2, 5, 3, 4, 5, 3, 3, 3, 3]	-	-
553	ATP6V1D	ENSG00000100554	Head	2	nsp13	0.285714	0.280256	0.000255487	0.000769992	0.000266798	111.286	0.00272973	7.79853e-05	5	['E', 'M', 'N', 'S', 'nsp1', 'nsp2', 'nsp4', 'nsp5_C145A', 'nsp7', 'nsp8', 'nsp9', 'nsp10', 'nsp12', 'nsp13', 'nsp14', 'nsp15', 'orf3a', 'orf3b', 'orf8', 'orf9b', 'orf9c', 'orf10']	[4, 4, 4, 4, 3, 4, 3, 5, 3, 3, 3, 4, 3, 2, 5, 3, 4, 5, 4, 3, 4, 5]	-	-
554	ATP6V1E2	ENSG00000250565	Tail	3	S	0	0.251189	1.93495e-05	0.000549995	3.56243e-05	21.4	0.000238855	6.61413e-05	4	['E', 'M', 'N', 'S', 'nsp1', 'nsp2', 'nsp4', 'nsp5_C145A', 'nsp7', 'nsp8', 'nsp9', 'nsp10', 'nsp12', 'nsp13', 'nsp14', 'nsp15', 'orf3a', 'orf3b', 'orf8', 'orf9b', 'orf9c', 'orf10']	[5, 4, 4, 3, 4, 4, 4, 5, 4, 4, 4, 4, 4, 3, 5, 4, 5, 5, 4, 4, 4, 5]	-	-
555	ATP6V1F	ENSG00000128524	Head/Tail	3	nsp13	0	0.218337	0	0.000109999	0	7	3.70242e-05	2.60738e-05	1	['E', 'M', 'N', 'S', 'nsp1', 'nsp2', 'nsp4', 'nsp5_C145A', 'nsp7', 'nsp8', 'nsp9', 'nsp10', 'nsp12', 'nsp13', 'nsp14', 'nsp15', 'orf3a', 'orf3b', 'orf8', 'orf9b', 'orf9c', 'orf10']	[5, 5, 5, 5, 4, 5, 4, 6, 4, 4, 4, 5, 4, 3, 6, 4, 5, 6, 5, 4, 5, 6]	-	-
556	ATP6V1G1	ENSG00000136888	Head/Tail	2	nsp13	0.0888889	0.303028	9.98894e-05	0.00109999	0.000107804	153.3	0.00491445	8.36139e-05	9	['E', 'M', 'N', 'S', 'nsp1', 'nsp2', 'nsp4', 'nsp5_C145A', 'nsp7', 'nsp8', 'nsp9', 'nsp10', 'nsp12', 'nsp13', 'nsp14', 'nsp15', 'orf3a', 'orf3b', 'orf8', 'orf9b', 'orf9c', 'orf10']	[4, 3, 3, 4, 3, 4, 4, 4, 3, 3, 3, 3, 3, 2, 4, 4, 4, 4, 3, 3, 4, 4]	-	-
557	ATP6V1G2	ENSG00000234920	Head/Tail	4	M	0	0.251253	4.26057e-06	0.000219998	8.13968e-06	28.5	0.000168074	3.41804e-05	2	['E', 'M', 'N', 'S', 'nsp1', 'nsp2', 'nsp4', 'nsp5_C145A', 'nsp7', 'nsp8', 'nsp9', 'nsp10', 'nsp12', 'nsp13', 'nsp14', 'nsp15', 'orf3a', 'orf3b', 'orf8', 'orf9b', 'orf9c', 'orf10']	[5, 4, 5, 4, 5, 4, 5, 4, 4, 4, 4, 5, 4, 4, 4, 4, 5, 6, 4, 5, 4, 4]	-	-
558	ATP6V1G3	ENSG00000263014	Head/Tail	4	M	0	0.22817	0	0.000109999	0	33	2.83477e-05	2.75022e-05	1	['E', 'M', 'N', 'S', 'nsp1', 'nsp2', 'nsp4', 'nsp5_C145A', 'nsp7', 'nsp8', 'nsp9', 'nsp10', 'nsp12', 'nsp13', 'nsp14', 'nsp15', 'orf3a', 'orf3b', 'orf8', 'orf9b', 'orf9c', 'orf10']	[6, 4, 5, 5, 5, 5, 5, 6, 4, 4, 4, 5, 4, 4, 5, 5, 5, 6, 4, 4, 4, 5]	-	-
559	ATP6V1H	ENSG00000047249	Head	3	nsp13	0	0.254	8.63138e-06	0.000549995	1.49781e-05	14.8	0.000315581	5.5509e-05	4	['E', 'M', 'N', 'S', 'nsp1', 'nsp2', 'nsp4', 'nsp5_C145A', 'nsp7', 'nsp8', 'nsp9', 'nsp10', 'nsp12', 'nsp13', 'nsp14', 'nsp15', 'orf3a', 'orf3b', 'orf8', 'orf9b', 'orf9c', 'orf10']	[5, 4, 4, 5, 4, 4, 5, 4, 4, 4, 4, 4, 4, 3, 4, 4, 4, 5, 4, 4, 4, 5]	-	-
560	ATPAF2	ENSG00000171953	Control hub	2	M	0.0306418	0.339243	0.00257007	0.00769992	0.00257921	79.7143	0.0234226	0.000513473	27	['E', 'M', 'N', 'S', 'nsp1', 'nsp2', 'nsp4', 'nsp5_C145A', 'nsp7', 'nsp8', 'nsp9', 'nsp10', 'nsp12', 'nsp13', 'nsp14', 'nsp15', 'orf3a', 'orf3b', 'orf8', 'orf9b', 'orf9c', 'orf10']	[4, 2, 3, 4, 4, 3, 3, 4, 3, 3, 3, 3, 2, 3, 4, 3, 3, 4, 3, 3, 3, 4]	-	-
561	ATPSCKMT	ENSG00000150756	Head/Tail	3	nsp8	0	0.285963	0	0.000109999	0	641	0.00148423	2.49688e-05	1	['E', 'M', 'N', 'S', 'nsp1', 'nsp2', 'nsp4', 'nsp5_C145A', 'nsp7', 'nsp8', 'nsp9', 'nsp10', 'nsp12', 'nsp13', 'nsp14', 'nsp15', 'orf3a', 'orf3b', 'orf8', 'orf9b', 'orf9c', 'orf10']	[4, 4, 4, 4, 4, 4, 4, 5, 4, 3, 4, 4, 4, 3, 5, 3, 4, 5, 4, 4, 3, 4]	-	-
562	ATRAID	ENSG00000138085	Head/Tail	3	nsp10	0	0.237639	0	0.000109999	0	23	5.00446e-05	2.48071e-05	1	['E', 'M', 'N', 'S', 'nsp1', 'nsp2', 'nsp4', 'nsp5_C145A', 'nsp7', 'nsp8', 'nsp9', 'nsp10', 'nsp12', 'nsp13', 'nsp14', 'nsp15', 'orf3a', 'orf3b', 'orf8', 'orf9b', 'orf9c', 'orf10']	[5, 4, 5, 5, 5, 4, 5, 6, 4, 4, 5, 3, 5, 4, 5, 4, 5, 6, 4, 4, 4, 5]	-	-
563	ATRIP	ENSG00000164053	Control hub	3	M	0.0350877	0.307095	0.000184371	0.00208998	0.000215819	63.6316	0.00548532	0.0001486	12	['E', 'M', 'N', 'S', 'nsp1', 'nsp2', 'nsp4', 'nsp5_C145A', 'nsp7', 'nsp8', 'nsp9', 'nsp10', 'nsp12', 'nsp13', 'nsp14', 'nsp15', 'orf3a', 'orf3b', 'orf8', 'orf9b', 'orf9c', 'orf10']	[5, 3, 4, 3, 4, 3, 4, 4, 4, 3, 3, 3, 3, 3, 4, 4, 4, 4, 3, 3, 4, 4]	-	-
564	ATXN1	ENSG00000124788	Control hub	2	nsp12	0.0882353	0.31684	0.00198486	0.00593994	0.00206059	52.0741	0.0102784	0.00041138	23	['E', 'M', 'N', 'S', 'nsp1', 'nsp2', 'nsp4', 'nsp5_C145A', 'nsp7', 'nsp8', 'nsp9', 'nsp10', 'nsp12', 'nsp13', 'nsp14', 'nsp15', 'orf3a', 'orf3b', 'orf8', 'orf9b', 'orf9c', 'orf10']	[4, 3, 4, 4, 4, 3, 4, 5, 3, 3, 3, 4, 2, 3, 3, 3, 3, 5, 3, 4, 3, 4]	-	-
565	ATXN1L	ENSG00000224470	Tail	2	nsp12	0.0582011	0.28929	0.000302927	0.00307997	0.000324918	46.5714	0.00608843	0.000189714	18	['E', 'M', 'N', 'S', 'nsp1', 'nsp2', 'nsp4', 'nsp5_C145A', 'nsp7', 'nsp8', 'nsp9', 'nsp10', 'nsp12', 'nsp13', 'nsp14', 'nsp15', 'orf3a', 'orf3b', 'orf8', 'orf9b', 'orf9c', 'orf10']	[5, 3, 4, 4, 4, 3, 4, 4, 4, 4, 3, 4, 2, 3, 4, 3, 4, 5, 4, 4, 4, 4]	-	-
566	ATXN2L	ENSG00000168488	Head/Tail	4	M	0	0.251275	4.11073e-08	0.000219998	5.70306e-08	43	0.000504109	2.68801e-05	2	['E', 'M', 'N', 'S', 'nsp1', 'nsp2', 'nsp4', 'nsp5_C145A', 'nsp7', 'nsp8', 'nsp9', 'nsp10', 'nsp12', 'nsp13', 'nsp14', 'nsp15', 'orf3a', 'orf3b', 'orf8', 'orf9b', 'orf9c', 'orf10']	[5, 4, 4, 5, 5, 4, 5, 5, 4, 4, 4, 4, 4, 4, 5, 4, 5, 6, 4, 4, 4, 4]	-	-
567	ATXN3	ENSG00000066427	Head/Tail	3	nsp15	0	0.238552	0	0.000109999	0	39	8.71618e-05	2.37535e-05	1	['E', 'M', 'N', 'S', 'nsp1', 'nsp2', 'nsp4', 'nsp5_C145A', 'nsp7', 'nsp8', 'nsp9', 'nsp10', 'nsp12', 'nsp13', 'nsp14', 'nsp15', 'orf3a', 'orf3b', 'orf8', 'orf9b', 'orf9c', 'orf10']	[5, 5, 4, 5, 5, 4, 5, 5, 4, 4, 4, 4, 4, 4, 4, 3, 5, 6, 3, 5, 4, 4]	-	-
568	ATXN7L1	ENSG00000146776	Head/Tail	3	nsp1	0.0714286	0.293868	2.1134e-05	0.000879991	2.79486e-05	107.25	0.0040609	6.09143e-05	7	['E', 'M', 'N', 'S', 'nsp1', 'nsp2', 'nsp4', 'nsp5_C145A', 'nsp7', 'nsp8', 'nsp9', 'nsp10', 'nsp12', 'nsp13', 'nsp14', 'nsp15', 'orf3a', 'orf3b', 'orf8', 'orf9b', 'orf9c', 'orf10']	[5, 4, 4, 4, 3, 3, 4, 5, 3, 3, 4, 4, 3, 3, 4, 4, 4, 5, 3, 4, 3, 4]	-	-
569	ATXN7L2	ENSG00000162650	Tail	2	nsp12	0.0513834	0.31227	0.000144037	0.00252997	0.000157021	109.826	0.0104537	0.00015347	16	['E', 'M', 'N', 'S', 'nsp1', 'nsp2', 'nsp4', 'nsp5_C145A', 'nsp7', 'nsp8', 'nsp9', 'nsp10', 'nsp12', 'nsp13', 'nsp14', 'nsp15', 'orf3a', 'orf3b', 'orf8', 'orf9b', 'orf9c', 'orf10']	[5, 3, 3, 4, 3, 3, 4, 5, 3, 3, 4, 4, 2, 3, 4, 3, 4, 5, 3, 3, 4, 4]	-	-
570	ATXN7L3	ENSG00000087152	Head	4	nsp1	0	0.214808	2.24388e-06	0.000219998	6.72145e-06	3.5	2.17141e-05	4.38038e-05	2	['E', 'M', 'N', 'S', 'nsp1', 'nsp2', 'nsp4', 'nsp5_C145A', 'nsp7', 'nsp8', 'nsp9', 'nsp10', 'nsp12', 'nsp13', 'nsp14', 'nsp15', 'orf3a', 'orf3b', 'orf8', 'orf9b', 'orf9c', 'orf10']	[6, 5, 5, 6, 4, 5, 5, 6, 5, 5, 5, 5, 4, 4, 5, 5, 5, 6, 5, 5, 5, 6]	-	-
571	AUNIP	ENSG00000127423	Head/Tail	3	nsp9	0	0.274468	1.78768e-06	0.000329997	1.8269e-06	88.6667	0.00113444	3.49436e-05	3	['E', 'M', 'N', 'S', 'nsp1', 'nsp2', 'nsp4', 'nsp5_C145A', 'nsp7', 'nsp8', 'nsp9', 'nsp10', 'nsp12', 'nsp13', 'nsp14', 'nsp15', 'orf3a', 'orf3b', 'orf8', 'orf9b', 'orf9c', 'orf10']	[5, 4, 4, 4, 4, 4, 5, 5, 4, 4, 3, 4, 3, 3, 4, 4, 4, 5, 4, 4, 3, 4]	-	-
572	AUP1	ENSG00000115307	Head	5	nsp7	0	0.185227	0	0.000109999	0	2	4.99293e-07	4.21813e-05	1	['E', 'M', 'N', 'S', 'nsp1', 'nsp2', 'nsp4', 'nsp5_C145A', 'nsp7', 'nsp8', 'nsp9', 'nsp10', 'nsp12', 'nsp13', 'nsp14', 'nsp15', 'orf3a', 'orf3b', 'orf8', 'orf9b', 'orf9c', 'orf10']	[7, 6, 6, 6, 6, 6, 6, 7, 5, 5, 5, 5, 5, 5, 6, 5, 6, 7, 5, 5, 6, 6]	-	-
573	AURKAIP1	ENSG00000175756	Head/Tail	3	M	0	0.258656	1.24635e-05	0.000329997	1.8443e-05	53.6667	0.000245246	3.68689e-05	3	['E', 'M', 'N', 'S', 'nsp1', 'nsp2', 'nsp4', 'nsp5_C145A', 'nsp7', 'nsp8', 'nsp9', 'nsp10', 'nsp12', 'nsp13', 'nsp14', 'nsp15', 'orf3a', 'orf3b', 'orf8', 'orf9b', 'orf9c', 'orf10']	[4, 3, 4, 5, 5, 5, 5, 5, 4, 4, 4, 4, 4, 4, 5, 4, 4, 4, 4, 3, 4, 5]	-	-
574	AURKC	ENSG00000105146	Head/Tail	3	nsp13	0	0.253203	3.52063e-06	0.000329997	5.00026e-06	32	0.000345393	3.88923e-05	3	['E', 'M', 'N', 'S', 'nsp1', 'nsp2', 'nsp4', 'nsp5_C145A', 'nsp7', 'nsp8', 'nsp9', 'nsp10', 'nsp12', 'nsp13', 'nsp14', 'nsp15', 'orf3a', 'orf3b', 'orf8', 'orf9b', 'orf9c', 'orf10']	[5, 4, 4, 5, 4, 4, 5, 5, 4, 4, 4, 4, 4, 3, 5, 4, 5, 5, 4, 4, 4, 5]	2	SNS-314, Fostamatinib
575	AUTS2	ENSG00000158321	Head/Tail	3	nsp12	1	0.278883	0	0.000219998	0	339.5	0.0031472	2.63996e-05	2	['E', 'M', 'N', 'S', 'nsp1', 'nsp2', 'nsp4', 'nsp5_C145A', 'nsp7', 'nsp8', 'nsp9', 'nsp10', 'nsp12', 'nsp13', 'nsp14', 'nsp15', 'orf3a', 'orf3b', 'orf8', 'orf9b', 'orf9c', 'orf10']	[5, 4, 4, 5, 4, 4, 4, 5, 4, 4, 4, 4, 3, 3, 5, 4, 4, 5, 3, 4, 3, 4]	-	-
576	AVP	ENSG00000101200	Head/Tail	3	nsp12	0	0.265646	0	0.000109999	0	146	0.000773458	2.2185e-05	1	['E', 'M', 'N', 'S', 'nsp1', 'nsp2', 'nsp4', 'nsp5_C145A', 'nsp7', 'nsp8', 'nsp9', 'nsp10', 'nsp12', 'nsp13', 'nsp14', 'nsp15', 'orf3a', 'orf3b', 'orf8', 'orf9b', 'orf9c', 'orf10']	[5, 4, 4, 5, 4, 4, 5, 6, 4, 4, 4, 4, 3, 3, 4, 4, 4, 6, 4, 4, 4, 5]	-	-
577	AVPI1	ENSG00000119986	Head	2	nsp13	0.139785	0.329178	0.00044179	0.00340997	0.000430809	158.452	0.0223598	0.000198217	24	['E', 'M', 'N', 'S', 'nsp1', 'nsp2', 'nsp4', 'nsp5_C145A', 'nsp7', 'nsp8', 'nsp9', 'nsp10', 'nsp12', 'nsp13', 'nsp14', 'nsp15', 'orf3a', 'orf3b', 'orf8', 'orf9b', 'orf9c', 'orf10']	[4, 3, 3, 4, 3, 3, 4, 5, 3, 3, 3, 3, 3, 2, 4, 3, 3, 5, 3, 3, 3, 3]	-	-
578	AVPR2	ENSG00000126895	Head/Tail	2	nsp7	0	0.243606	6.43959e-07	0.000329997	1.15188e-06	42	0.00011028	3.28474e-05	3	['E', 'M', 'N', 'S', 'nsp1', 'nsp2', 'nsp4', 'nsp5_C145A', 'nsp7', 'nsp8', 'nsp9', 'nsp10', 'nsp12', 'nsp13', 'nsp14', 'nsp15', 'orf3a', 'orf3b', 'orf8', 'orf9b', 'orf9c', 'orf10']	[6, 4, 4, 5, 4, 4, 5, 6, 2, 4, 5, 5, 4, 4, 5, 5, 4, 5, 4, 4, 4, 5]	9	Desmopressin, Vasopressin, Conivaptan, Terlipressin, M0002, OPC-51803, Tolvaptan, Atosiban, Lypressin
579	AXIN1	ENSG00000103126	Head	2	nsp13	0.0739687	0.334109	0.000722153	0.00417996	0.000685646	133.5	0.0202274	0.000257645	24	['E', 'M', 'N', 'S', 'nsp1', 'nsp2', 'nsp4', 'nsp5_C145A', 'nsp7', 'nsp8', 'nsp9', 'nsp10', 'nsp12', 'nsp13', 'nsp14', 'nsp15', 'orf3a', 'orf3b', 'orf8', 'orf9b', 'orf9c', 'orf10']	[4, 3, 4, 3, 3, 3, 4, 4, 3, 3, 3, 3, 3, 2, 3, 3, 3, 5, 3, 3, 3, 4]	-	-
580	AXIN2	ENSG00000168646	Tail	3	M	0.0823529	0.31982	0.000229725	0.00384996	0.00022904	91.6857	0.0175985	0.00021413	24	['E', 'M', 'N', 'S', 'nsp1', 'nsp2', 'nsp4', 'nsp5_C145A', 'nsp7', 'nsp8', 'nsp9', 'nsp10', 'nsp12', 'nsp13', 'nsp14', 'nsp15', 'orf3a', 'orf3b', 'orf8', 'orf9b', 'orf9c', 'orf10']	[5, 3, 3, 4, 4, 3, 4, 4, 4, 3, 3, 4, 3, 3, 4, 3, 3, 4, 3, 3, 3, 4]	-	-
581	AZGP1	ENSG00000160862	Head/Tail	3	nsp9	0	0.256052	0	0.000109999	0	246	0.000250141	2.55229e-05	1	['E', 'M', 'N', 'S', 'nsp1', 'nsp2', 'nsp4', 'nsp5_C145A', 'nsp7', 'nsp8', 'nsp9', 'nsp10', 'nsp12', 'nsp13', 'nsp14', 'nsp15', 'orf3a', 'orf3b', 'orf8', 'orf9b', 'orf9c', 'orf10']	[5, 4, 4, 5, 5, 4, 4, 5, 4, 4, 3, 5, 4, 4, 4, 4, 4, 5, 4, 4, 4, 5]	1	Copper
582	AZIN1	ENSG00000155096	Tail	4	M	0	0.226881	6.72209e-07	0.000219998	2.2802e-06	10.5	5.88621e-05	3.83219e-05	2	['E', 'M', 'N', 'S', 'nsp1', 'nsp2', 'nsp4', 'nsp5_C145A', 'nsp7', 'nsp8', 'nsp9', 'nsp10', 'nsp12', 'nsp13', 'nsp14', 'nsp15', 'orf3a', 'orf3b', 'orf8', 'orf9b', 'orf9c', 'orf10']	[5, 4, 5, 5, 5, 4, 5, 6, 4, 4, 4, 5, 4, 4, 4, 5, 4, 6, 4, 5, 5, 5]	-	-
583	AZIN2	ENSG00000142920	Head/Tail	4	M	0	0.226101	0	0.000109999	0	13	5.38316e-05	2.44493e-05	1	['E', 'M', 'N', 'S', 'nsp1', 'nsp2', 'nsp4', 'nsp5_C145A', 'nsp7', 'nsp8', 'nsp9', 'nsp10', 'nsp12', 'nsp13', 'nsp14', 'nsp15', 'orf3a', 'orf3b', 'orf8', 'orf9b', 'orf9c', 'orf10']	[5, 4, 5, 5, 5, 4, 5, 6, 4, 4, 4, 5, 4, 4, 4, 5, 4, 6, 4, 5, 5, 5]	2	Pyridoxal phosphate, L-Arginine
584	B3GALNT2	ENSG00000282880	Head/Tail	4	M	0	0.198948	0	0.000109999	0	8	1.89328e-06	2.67247e-05	1	['E', 'M', 'N', 'S', 'nsp1', 'nsp2', 'nsp4', 'nsp5_C145A', 'nsp7', 'nsp8', 'nsp9', 'nsp10', 'nsp12', 'nsp13', 'nsp14', 'nsp15', 'orf3a', 'orf3b', 'orf8', 'orf9b', 'orf9c', 'orf10']	[7, 4, 6, 6, 5, 5, 6, 7, 4, 5, 6, 6, 5, 5, 6, 6, 4, 6, 4, 6, 4, 6]	-	-
585	B3GALT5	ENSG00000183778	Tail	3	orf9c	0	0.224642	2.5999e-07	0.000329997	3.88815e-07	17.6667	3.41323e-05	3.48002e-05	3	['E', 'M', 'N', 'S', 'nsp1', 'nsp2', 'nsp4', 'nsp5_C145A', 'nsp7', 'nsp8', 'nsp9', 'nsp10', 'nsp12', 'nsp13', 'nsp14', 'nsp15', 'orf3a', 'orf3b', 'orf8', 'orf9b', 'orf9c', 'orf10']	[6, 4, 5, 5, 5, 5, 6, 6, 4, 5, 5, 5, 5, 5, 5, 5, 4, 5, 4, 5, 3, 6]	-	-
586	B3GAT1	ENSG00000109956	Head/Tail	3	orf9c	0	0.222502	0	0.000109999	0	46	2.15609e-05	2.20591e-05	1	['E', 'M', 'N', 'S', 'nsp1', 'nsp2', 'nsp4', 'nsp5_C145A', 'nsp7', 'nsp8', 'nsp9', 'nsp10', 'nsp12', 'nsp13', 'nsp14', 'nsp15', 'orf3a', 'orf3b', 'orf8', 'orf9b', 'orf9c', 'orf10']	[6, 4, 5, 6, 5, 5, 6, 6, 4, 5, 5, 5, 5, 5, 5, 5, 4, 5, 4, 5, 3, 6]	-	-
587	B3GNT5	ENSG00000176597	Head/Tail	4	M	0	0.22887	0	0.000109999	0	27	5.57076e-05	2.74187e-05	1	['E', 'M', 'N', 'S', 'nsp1', 'nsp2', 'nsp4', 'nsp5_C145A', 'nsp7', 'nsp8', 'nsp9', 'nsp10', 'nsp12', 'nsp13', 'nsp14', 'nsp15', 'orf3a', 'orf3b', 'orf8', 'orf9b', 'orf9c', 'orf10']	[5, 4, 5, 5, 5, 5, 5, 5, 4, 5, 5, 5, 4, 4, 5, 5, 5, 5, 4, 4, 5, 5]	-	-
588	B3GNT7	ENSG00000156966	Head/Tail	3	M	0	0.24188	6.39273e-07	0.000219998	1.12837e-06	104.5	7.99802e-05	2.93236e-05	2	['E', 'M', 'N', 'S', 'nsp1', 'nsp2', 'nsp4', 'nsp5_C145A', 'nsp7', 'nsp8', 'nsp9', 'nsp10', 'nsp12', 'nsp13', 'nsp14', 'nsp15', 'orf3a', 'orf3b', 'orf8', 'orf9b', 'orf9c', 'orf10']	[6, 3, 5, 5, 5, 5, 5, 6, 3, 5, 4, 5, 4, 4, 5, 5, 3, 4, 3, 5, 3, 5]	-	-
589	B4GALNT2	ENSG00000167080	Head/Tail	3	nsp7	0	0.258678	2.62409e-05	0.000439996	3.36116e-05	107.25	0.000248091	4.2974e-05	4	['E', 'M', 'N', 'S', 'nsp1', 'nsp2', 'nsp4', 'nsp5_C145A', 'nsp7', 'nsp8', 'nsp9', 'nsp10', 'nsp12', 'nsp13', 'nsp14', 'nsp15', 'orf3a', 'orf3b', 'orf8', 'orf9b', 'orf9c', 'orf10']	[5, 4, 5, 5, 5, 5, 5, 5, 3, 4, 4, 4, 4, 4, 5, 5, 3, 5, 3, 4, 3, 5]	-	-
590	B4GALT1	ENSG00000086062	Head/Tail	-	-	0	0.000146665	0	0.000109999	0	2	1.14889e-33	7.88672e-05	1	-	-	1	N-Acetylglucosamine
591	B4GALT2	ENSG00000117411	Head/Tail	3	nsp8	0	0.285963	0	0.000109999	0	641	0.00148423	2.49688e-05	1	['E', 'M', 'N', 'S', 'nsp1', 'nsp2', 'nsp4', 'nsp5_C145A', 'nsp7', 'nsp8', 'nsp9', 'nsp10', 'nsp12', 'nsp13', 'nsp14', 'nsp15', 'orf3a', 'orf3b', 'orf8', 'orf9b', 'orf9c', 'orf10']	[4, 4, 4, 4, 4, 4, 4, 5, 4, 3, 4, 4, 4, 3, 5, 3, 4, 5, 4, 4, 3, 4]	1	N-Acetylglucosamine
592	B4GALT7	ENSG00000027847	Head/Tail	3	M	0.2	0.300626	0.000218031	0.000549995	0.000246535	274.8	0.00521814	5.47144e-05	4	['E', 'M', 'N', 'S', 'nsp1', 'nsp2', 'nsp4', 'nsp5_C145A', 'nsp7', 'nsp8', 'nsp9', 'nsp10', 'nsp12', 'nsp13', 'nsp14', 'nsp15', 'orf3a', 'orf3b', 'orf8', 'orf9b', 'orf9c', 'orf10']	[5, 3, 4, 4, 3, 3, 4, 5, 3, 3, 4, 4, 3, 3, 4, 4, 3, 4, 3, 4, 3, 4]	-	-
593	B9D2	ENSG00000123810	Head	3	M	0.0357143	0.277185	2.242e-05	0.000879991	3.10067e-05	49.5	0.00166654	6.64767e-05	7	['E', 'M', 'N', 'S', 'nsp1', 'nsp2', 'nsp4', 'nsp5_C145A', 'nsp7', 'nsp8', 'nsp9', 'nsp10', 'nsp12', 'nsp13', 'nsp14', 'nsp15', 'orf3a', 'orf3b', 'orf8', 'orf9b', 'orf9c', 'orf10']	[5, 3, 3, 4, 4, 4, 4, 5, 4, 4, 4, 4, 3, 3, 4, 4, 4, 5, 4, 4, 4, 3]	-	-
594	BAALC	ENSG00000164929	Head/Tail	3	nsp2	0	0.273816	1.47294e-05	0.000329997	1.89502e-05	141.333	0.00136356	3.93388e-05	3	['E', 'M', 'N', 'S', 'nsp1', 'nsp2', 'nsp4', 'nsp5_C145A', 'nsp7', 'nsp8', 'nsp9', 'nsp10', 'nsp12', 'nsp13', 'nsp14', 'nsp15', 'orf3a', 'orf3b', 'orf8', 'orf9b', 'orf9c', 'orf10']	[5, 4, 4, 5, 4, 3, 4, 5, 3, 4, 4, 3, 4, 3, 5, 4, 4, 5, 3, 4, 4, 5]	-	-
595	BAAT	ENSG00000276559	Head/Tail	3	nsp13	0	0.242727	0	0.000109999	0	28	0.000145766	2.29939e-05	1	['E', 'M', 'N', 'S', 'nsp1', 'nsp2', 'nsp4', 'nsp5_C145A', 'nsp7', 'nsp8', 'nsp9', 'nsp10', 'nsp12', 'nsp13', 'nsp14', 'nsp15', 'orf3a', 'orf3b', 'orf8', 'orf9b', 'orf9c', 'orf10']	[5, 4, 5, 5, 5, 4, 5, 6, 5, 4, 4, 5, 4, 3, 6, 4, 4, 6, 4, 5, 4, 5]	3	Glycine, Taurine, Obeticholic acid
596	BABAM1	ENSG00000105393	Head	3	M	0	0.266852	0.000217384	0.000219998	0.000217384	138	0.00119258	5.70374e-05	1	['E', 'M', 'N', 'S', 'nsp1', 'nsp2', 'nsp4', 'nsp5_C145A', 'nsp7', 'nsp8', 'nsp9', 'nsp10', 'nsp12', 'nsp13', 'nsp14', 'nsp15', 'orf3a', 'orf3b', 'orf8', 'orf9b', 'orf9c', 'orf10']	[5, 3, 4, 4, 4, 3, 4, 4, 4, 4, 3, 4, 3, 3, 5, 4, 5, 5, 4, 3, 4, 5]	-	-
597	BABAM2	ENSG00000158019	Tail	4	M	0	0.210114	0	0.000109999	0	2	1.61746e-05	4.08618e-05	1	['E', 'M', 'N', 'S', 'nsp1', 'nsp2', 'nsp4', 'nsp5_C145A', 'nsp7', 'nsp8', 'nsp9', 'nsp10', 'nsp12', 'nsp13', 'nsp14', 'nsp15', 'orf3a', 'orf3b', 'orf8', 'orf9b', 'orf9c', 'orf10']	[6, 4, 5, 5, 5, 4, 5, 5, 5, 5, 4, 5, 4, 4, 6, 5, 6, 6, 5, 4, 5, 6]	-	-
598	BACH2	ENSG00000112182	Control hub	3	M	0.0207317	0.310143	0.000701849	0.00450995	0.000736974	49.2927	0.0114258	0.000294306	21	['E', 'M', 'N', 'S', 'nsp1', 'nsp2', 'nsp4', 'nsp5_C145A', 'nsp7', 'nsp8', 'nsp9', 'nsp10', 'nsp12', 'nsp13', 'nsp14', 'nsp15', 'orf3a', 'orf3b', 'orf8', 'orf9b', 'orf9c', 'orf10']	[4, 3, 4, 4, 4, 4, 4, 4, 4, 3, 3, 4, 3, 3, 4, 3, 4, 5, 3, 4, 3, 4]	-	-
599	BAD	ENSG00000002330	Head	3	M	0	0.286295	7.51863e-05	0.000659993	8.88404e-05	93.1667	0.00176613	5.91354e-05	6	['E', 'M', 'N', 'S', 'nsp1', 'nsp2', 'nsp4', 'nsp5_C145A', 'nsp7', 'nsp8', 'nsp9', 'nsp10', 'nsp12', 'nsp13', 'nsp14', 'nsp15', 'orf3a', 'orf3b', 'orf8', 'orf9b', 'orf9c', 'orf10']	[5, 3, 4, 4, 3, 3, 4, 4, 3, 3, 4, 4, 4, 3, 4, 4, 4, 5, 3, 3, 4, 5]	1	Navitoclax
600	BAG1	ENSG00000107262	Head	3	M	0	0.275413	1.70479e-05	0.000439996	2.18141e-05	116.25	0.00192729	4.54526e-05	4	['E', 'M', 'N', 'S', 'nsp1', 'nsp2', 'nsp4', 'nsp5_C145A', 'nsp7', 'nsp8', 'nsp9', 'nsp10', 'nsp12', 'nsp13', 'nsp14', 'nsp15', 'orf3a', 'orf3b', 'orf8', 'orf9b', 'orf9c', 'orf10']	[5, 3, 4, 4, 4, 3, 4, 4, 4, 4, 3, 4, 3, 3, 5, 4, 4, 5, 4, 3, 4, 5]	-	-
601	BAG2	ENSG00000112208	Control hub	3	nsp12	0	0.245377	0	0.000329997	0	29	0.000340114	3.82922e-05	1	['E', 'M', 'N', 'S', 'nsp1', 'nsp2', 'nsp4', 'nsp5_C145A', 'nsp7', 'nsp8', 'nsp9', 'nsp10', 'nsp12', 'nsp13', 'nsp14', 'nsp15', 'orf3a', 'orf3b', 'orf8', 'orf9b', 'orf9c', 'orf10']	[5, 4, 5, 5, 4, 4, 5, 5, 4, 4, 4, 4, 3, 3, 5, 4, 5, 6, 4, 5, 4, 5]	-	-
602	BAG3	ENSG00000151929	Control hub	3	M	0.0223214	0.324011	0.001338	0.00703993	0.00146072	52.9062	0.0142666	0.000456985	22	['E', 'M', 'N', 'S', 'nsp1', 'nsp2', 'nsp4', 'nsp5_C145A', 'nsp7', 'nsp8', 'nsp9', 'nsp10', 'nsp12', 'nsp13', 'nsp14', 'nsp15', 'orf3a', 'orf3b', 'orf8', 'orf9b', 'orf9c', 'orf10']	[4, 3, 3, 4, 4, 3, 4, 4, 3, 3, 3, 3, 3, 3, 4, 4, 3, 5, 3, 3, 3, 4]	-	-
603	BAG4	ENSG00000156735	Control hub	2	nsp13	0.0243502	0.332308	0.00320554	0.00945991	0.00325651	50.8953	0.0219277	0.000623625	27	['E', 'M', 'N', 'S', 'nsp1', 'nsp2', 'nsp4', 'nsp5_C145A', 'nsp7', 'nsp8', 'nsp9', 'nsp10', 'nsp12', 'nsp13', 'nsp14', 'nsp15', 'orf3a', 'orf3b', 'orf8', 'orf9b', 'orf9c', 'orf10']	[4, 3, 3, 4, 4, 3, 4, 4, 3, 3, 3, 4, 3, 2, 4, 3, 3, 4, 3, 3, 3, 4]	-	-
604	BAG5	ENSG00000166170	Head/Tail	1	orf9b	0.025641	0.304097	8.05117e-05	0.00142999	9.37382e-05	79.3846	0.0043492	9.22846e-05	11	['E', 'M', 'N', 'S', 'nsp1', 'nsp2', 'nsp4', 'nsp5_C145A', 'nsp7', 'nsp8', 'nsp9', 'nsp10', 'nsp12', 'nsp13', 'nsp14', 'nsp15', 'orf3a', 'orf3b', 'orf8', 'orf9b', 'orf9c', 'orf10']	[4, 3, 3, 4, 4, 3, 4, 4, 4, 4, 3, 4, 3, 3, 4, 4, 3, 5, 3, 1, 4, 4]	-	-
605	BAG6	ENSG00000228760	Tail	3	nsp9	0.12381	0.309915	0.000736904	0.00230998	0.000777829	95.3333	0.0058785	0.000187313	14	['E', 'M', 'N', 'S', 'nsp1', 'nsp2', 'nsp4', 'nsp5_C145A', 'nsp7', 'nsp8', 'nsp9', 'nsp10', 'nsp12', 'nsp13', 'nsp14', 'nsp15', 'orf3a', 'orf3b', 'orf8', 'orf9b', 'orf9c', 'orf10']	[4, 4, 4, 4, 4, 4, 4, 5, 4, 4, 3, 4, 3, 3, 4, 4, 4, 5, 3, 3, 4, 4]	-	-
606	BAHD1	ENSG00000140320	Tail	2	nsp13	0.146179	0.33252	0.000281959	0.00472995	0.000257302	148.651	0.0290645	0.000250615	28	['E', 'M', 'N', 'S', 'nsp1', 'nsp2', 'nsp4', 'nsp5_C145A', 'nsp7', 'nsp8', 'nsp9', 'nsp10', 'nsp12', 'nsp13', 'nsp14', 'nsp15', 'orf3a', 'orf3b', 'orf8', 'orf9b', 'orf9c', 'orf10']	[4, 3, 3, 3, 3, 3, 4, 5, 3, 3, 3, 3, 3, 2, 3, 3, 3, 5, 3, 3, 3, 4]	-	-
607	BAIAP2	ENSG00000175866	Tail	3	nsp1	0.0151515	0.273681	0.000127128	0.00153998	0.000165219	24.2857	0.00114577	0.000124254	8	['E', 'M', 'N', 'S', 'nsp1', 'nsp2', 'nsp4', 'nsp5_C145A', 'nsp7', 'nsp8', 'nsp9', 'nsp10', 'nsp12', 'nsp13', 'nsp14', 'nsp15', 'orf3a', 'orf3b', 'orf8', 'orf9b', 'orf9c', 'orf10']	[5, 4, 4, 5, 3, 4, 5, 5, 4, 4, 3, 3, 4, 3, 5, 4, 4, 5, 3, 4, 4, 5]	-	-
608	BAIAP2L1	ENSG00000006453	Head	3	nsp12	0.166667	0.281224	0.000224887	0.000439996	0.000227598	149.75	0.00252626	6.09527e-05	3	['E', 'M', 'N', 'S', 'nsp1', 'nsp2', 'nsp4', 'nsp5_C145A', 'nsp7', 'nsp8', 'nsp9', 'nsp10', 'nsp12', 'nsp13', 'nsp14', 'nsp15', 'orf3a', 'orf3b', 'orf8', 'orf9b', 'orf9c', 'orf10']	[5, 4, 4, 5, 4, 4, 4, 5, 4, 4, 4, 4, 3, 3, 5, 4, 4, 5, 3, 4, 4, 4]	-	-
609	BAIAP2L2	ENSG00000128298	Head/Tail	3	nsp9	0	0.276356	1.53038e-05	0.000659993	2.02188e-05	51	0.000906416	5.79629e-05	6	['E', 'M', 'N', 'S', 'nsp1', 'nsp2', 'nsp4', 'nsp5_C145A', 'nsp7', 'nsp8', 'nsp9', 'nsp10', 'nsp12', 'nsp13', 'nsp14', 'nsp15', 'orf3a', 'orf3b', 'orf8', 'orf9b', 'orf9c', 'orf10']	[4, 4, 4, 5, 4, 4, 5, 5, 4, 4, 3, 4, 4, 3, 4, 4, 4, 5, 4, 3, 4, 5]	-	-
610	BAK1	ENSG00000030110	Head	3	M	0	0.240824	3.45547e-06	0.000439996	5.97723e-06	19.5	4.83293e-05	4.82372e-05	4	['E', 'M', 'N', 'S', 'nsp1', 'nsp2', 'nsp4', 'nsp5_C145A', 'nsp7', 'nsp8', 'nsp9', 'nsp10', 'nsp12', 'nsp13', 'nsp14', 'nsp15', 'orf3a', 'orf3b', 'orf8', 'orf9b', 'orf9c', 'orf10']	[5, 3, 4, 6, 5, 4, 5, 5, 4, 5, 5, 5, 5, 4, 5, 5, 4, 5, 4, 4, 4, 5]	-	-
611	BAMBI	ENSG00000095739	Head/Tail	3	M	0	0.237327	5.44397e-06	0.000219998	7.31487e-06	25.5	4.80215e-05	3.11084e-05	2	['E', 'M', 'N', 'S', 'nsp1', 'nsp2', 'nsp4', 'nsp5_C145A', 'nsp7', 'nsp8', 'nsp9', 'nsp10', 'nsp12', 'nsp13', 'nsp14', 'nsp15', 'orf3a', 'orf3b', 'orf8', 'orf9b', 'orf9c', 'orf10']	[5, 3, 5, 6, 5, 5, 5, 6, 4, 5, 4, 5, 4, 4, 4, 5, 4, 6, 4, 5, 4, 6]	-	-
612	BANF1	ENSG00000175334	Head/Tail	3	nsp7	0	0.263469	8.25819e-07	0.000219998	1.22154e-06	47	0.000285974	2.87168e-05	2	['E', 'M', 'N', 'S', 'nsp1', 'nsp2', 'nsp4', 'nsp5_C145A', 'nsp7', 'nsp8', 'nsp9', 'nsp10', 'nsp12', 'nsp13', 'nsp14', 'nsp15', 'orf3a', 'orf3b', 'orf8', 'orf9b', 'orf9c', 'orf10']	[5, 4, 4, 5, 4, 4, 5, 5, 3, 4, 4, 4, 4, 4, 5, 4, 4, 5, 4, 4, 4, 5]	-	-
613	BANF2	ENSG00000125888	Head	3	M	0.0661765	0.311996	0.000148691	0.00208998	0.000164823	107.316	0.00743659	0.000131491	14	['E', 'M', 'N', 'S', 'nsp1', 'nsp2', 'nsp4', 'nsp5_C145A', 'nsp7', 'nsp8', 'nsp9', 'nsp10', 'nsp12', 'nsp13', 'nsp14', 'nsp15', 'orf3a', 'orf3b', 'orf8', 'orf9b', 'orf9c', 'orf10']	[4, 3, 3, 4, 3, 3, 4, 4, 4, 3, 3, 4, 3, 3, 4, 3, 4, 4, 3, 3, 4, 4]	-	-
614	BANP	ENSG00000172530	Control hub	2	N	0.0256363	0.354739	0.00934962	0.0200198	0.00900896	46.2308	0.0353496	0.00136222	28	['E', 'M', 'N', 'S', 'nsp1', 'nsp2', 'nsp4', 'nsp5_C145A', 'nsp7', 'nsp8', 'nsp9', 'nsp10', 'nsp12', 'nsp13', 'nsp14', 'nsp15', 'orf3a', 'orf3b', 'orf8', 'orf9b', 'orf9c', 'orf10']	[4, 3, 2, 4, 4, 3, 4, 4, 3, 3, 3, 3, 2, 3, 3, 3, 3, 4, 3, 2, 3, 4]	-	-
615	BARD1	ENSG00000138376	Head/Tail	2	nsp13	0.0833333	0.309483	6.03666e-05	0.00175998	5.71494e-05	170.25	0.0102481	0.000107954	15	['E', 'M', 'N', 'S', 'nsp1', 'nsp2', 'nsp4', 'nsp5_C145A', 'nsp7', 'nsp8', 'nsp9', 'nsp10', 'nsp12', 'nsp13', 'nsp14', 'nsp15', 'orf3a', 'orf3b', 'orf8', 'orf9b', 'orf9c', 'orf10']	[4, 4, 4, 4, 3, 3, 3, 4, 3, 3, 3, 3, 3, 2, 4, 4, 4, 5, 3, 3, 3, 5]	-	-
616	BARHL2	ENSG00000143032	Head/Tail	2	orf8	0	0.276589	4.18572e-06	0.000219998	3.52643e-06	223.5	0.000945664	3.10311e-05	2	['E', 'M', 'N', 'S', 'nsp1', 'nsp2', 'nsp4', 'nsp5_C145A', 'nsp7', 'nsp8', 'nsp9', 'nsp10', 'nsp12', 'nsp13', 'nsp14', 'nsp15', 'orf3a', 'orf3b', 'orf8', 'orf9b', 'orf9c', 'orf10']	[4, 3, 4, 4, 4, 3, 4, 5, 4, 3, 4, 3, 4, 3, 5, 4, 5, 4, 2, 4, 4, 4]	-	-
617	BARX2	ENSG00000043039	Head/Tail	3	nsp1	0	0.26768	1.38779e-06	0.000219998	1.12095e-06	118	0.000750764	3.02547e-05	2	['E', 'M', 'N', 'S', 'nsp1', 'nsp2', 'nsp4', 'nsp5_C145A', 'nsp7', 'nsp8', 'nsp9', 'nsp10', 'nsp12', 'nsp13', 'nsp14', 'nsp15', 'orf3a', 'orf3b', 'orf8', 'orf9b', 'orf9c', 'orf10']	[5, 4, 4, 5, 3, 4, 4, 5, 4, 4, 3, 4, 3, 4, 4, 4, 4, 5, 3, 4, 4, 4]	-	-
618	BATF	ENSG00000156127	Head	3	nsp9	0.1	0.250913	2.0656e-05	0.000549995	3.32483e-05	22.6	0.000247003	5.909e-05	4	['E', 'M', 'N', 'S', 'nsp1', 'nsp2', 'nsp4', 'nsp5_C145A', 'nsp7', 'nsp8', 'nsp9', 'nsp10', 'nsp12', 'nsp13', 'nsp14', 'nsp15', 'orf3a', 'orf3b', 'orf8', 'orf9b', 'orf9c', 'orf10']	[5, 4, 5, 5, 4, 4, 5, 5, 4, 4, 3, 4, 4, 3, 5, 4, 5, 5, 4, 4, 4, 5]	-	-
619	BATF2	ENSG00000168062	Tail	3	nsp8	0.166667	0.296044	1.23011e-05	0.00131999	1.3788e-05	103.75	0.00548117	7.98816e-05	12	['E', 'M', 'N', 'S', 'nsp1', 'nsp2', 'nsp4', 'nsp5_C145A', 'nsp7', 'nsp8', 'nsp9', 'nsp10', 'nsp12', 'nsp13', 'nsp14', 'nsp15', 'orf3a', 'orf3b', 'orf8', 'orf9b', 'orf9c', 'orf10']	[5, 4, 4, 5, 4, 4, 4, 5, 4, 3, 3, 4, 3, 3, 4, 3, 4, 5, 3, 4, 3, 4]	-	-
620	BATF3	ENSG00000123685	Head/Tail	3	M	0.0357143	0.277801	7.23433e-06	0.000879991	1.01852e-05	56	0.00246086	6.18065e-05	8	['E', 'M', 'N', 'S', 'nsp1', 'nsp2', 'nsp4', 'nsp5_C145A', 'nsp7', 'nsp8', 'nsp9', 'nsp10', 'nsp12', 'nsp13', 'nsp14', 'nsp15', 'orf3a', 'orf3b', 'orf8', 'orf9b', 'orf9c', 'orf10']	[5, 3, 4, 5, 4, 4, 5, 5, 4, 4, 4, 4, 3, 3, 4, 4, 4, 5, 4, 4, 4, 4]	-	-
621	BAX	ENSG00000087088	Head/Tail	3	nsp12	0	0.266876	0	0.000109999	0	292	0.000955443	2.271e-05	1	['E', 'M', 'N', 'S', 'nsp1', 'nsp2', 'nsp4', 'nsp5_C145A', 'nsp7', 'nsp8', 'nsp9', 'nsp10', 'nsp12', 'nsp13', 'nsp14', 'nsp15', 'orf3a', 'orf3b', 'orf8', 'orf9b', 'orf9c', 'orf10']	[5, 4, 4, 5, 4, 4, 5, 5, 4, 4, 4, 4, 3, 3, 5, 4, 4, 5, 4, 4, 4, 5]	-	-
622	BAZ2B	ENSG00000123636	Head	2	nsp13	0.05	0.304368	8.28326e-05	0.00175998	9.04795e-05	128	0.00694223	0.000119493	13	['E', 'M', 'N', 'S', 'nsp1', 'nsp2', 'nsp4', 'nsp5_C145A', 'nsp7', 'nsp8', 'nsp9', 'nsp10', 'nsp12', 'nsp13', 'nsp14', 'nsp15', 'orf3a', 'orf3b', 'orf8', 'orf9b', 'orf9c', 'orf10']	[4, 3, 4, 4, 3, 4, 4, 5, 3, 3, 3, 3, 3, 2, 3, 4, 3, 4, 3, 3, 4, 4]	-	-
623	BBC3	ENSG00000105327	Head/Tail	3	M	0	0.298684	6.77504e-05	0.000879991	9.48491e-05	78.125	0.00216934	6.46333e-05	8	['E', 'M', 'N', 'S', 'nsp1', 'nsp2', 'nsp4', 'nsp5_C145A', 'nsp7', 'nsp8', 'nsp9', 'nsp10', 'nsp12', 'nsp13', 'nsp14', 'nsp15', 'orf3a', 'orf3b', 'orf8', 'orf9b', 'orf9c', 'orf10']	[4, 3, 4, 4, 4, 4, 3, 5, 3, 4, 3, 4, 3, 3, 4, 4, 4, 4, 4, 4, 3, 4]	-	-
624	BBLN	ENSG00000171159	Control hub	3	nsp2	0	0.251403	0.000225478	0.000769992	0.000237437	11.2857	0.000458812	9.60741e-05	4	['E', 'M', 'N', 'S', 'nsp1', 'nsp2', 'nsp4', 'nsp5_C145A', 'nsp7', 'nsp8', 'nsp9', 'nsp10', 'nsp12', 'nsp13', 'nsp14', 'nsp15', 'orf3a', 'orf3b', 'orf8', 'orf9b', 'orf9c', 'orf10']	[5, 4, 4, 4, 4, 3, 4, 6, 4, 4, 3, 4, 4, 3, 5, 3, 4, 5, 4, 4, 4, 5]	-	-
625	BBOX1	ENSG00000129151	Druggable Control hub	4	N	0	0.216711	0	0.000329997	0	4.66667	1.40921e-05	4.6769e-05	1	['E', 'M', 'N', 'S', 'nsp1', 'nsp2', 'nsp4', 'nsp5_C145A', 'nsp7', 'nsp8', 'nsp9', 'nsp10', 'nsp12', 'nsp13', 'nsp14', 'nsp15', 'orf3a', 'orf3b', 'orf8', 'orf9b', 'orf9c', 'orf10']	[5, 5, 4, 6, 5, 5, 5, 6, 5, 5, 4, 5, 5, 4, 5, 5, 5, 6, 4, 5, 5, 6]	2	Ascorbic acid, Succinic acid
626	BBS2	ENSG00000125124	Head/Tail	3	N	0.0952381	0.290483	1.33461e-05	0.000769992	1.41193e-05	125.714	0.00309966	5.82391e-05	7	['E', 'M', 'N', 'S', 'nsp1', 'nsp2', 'nsp4', 'nsp5_C145A', 'nsp7', 'nsp8', 'nsp9', 'nsp10', 'nsp12', 'nsp13', 'nsp14', 'nsp15', 'orf3a', 'orf3b', 'orf8', 'orf9b', 'orf9c', 'orf10']	[5, 4, 3, 4, 4, 3, 4, 5, 3, 3, 4, 4, 3, 3, 4, 4, 4, 5, 3, 4, 4, 4]	-	-
627	BBS4	ENSG00000140463	Tail	3	M	0.0357143	0.283415	0.0002435	0.000879991	0.000256237	59	0.00164341	8.78967e-05	6	['E', 'M', 'N', 'S', 'nsp1', 'nsp2', 'nsp4', 'nsp5_C145A', 'nsp7', 'nsp8', 'nsp9', 'nsp10', 'nsp12', 'nsp13', 'nsp14', 'nsp15', 'orf3a', 'orf3b', 'orf8', 'orf9b', 'orf9c', 'orf10']	[4, 3, 4, 4, 4, 3, 4, 5, 4, 3, 4, 4, 4, 3, 4, 4, 4, 5, 3, 4, 4, 4]	-	-
628	BBS5	ENSG00000163093	Head	3	nsp13	0	0.238841	2.74016e-07	0.000219998	8.05599e-07	20.5	0.0001576	3.30818e-05	2	['E', 'M', 'N', 'S', 'nsp1', 'nsp2', 'nsp4', 'nsp5_C145A', 'nsp7', 'nsp8', 'nsp9', 'nsp10', 'nsp12', 'nsp13', 'nsp14', 'nsp15', 'orf3a', 'orf3b', 'orf8', 'orf9b', 'orf9c', 'orf10']	[5, 4, 4, 5, 5, 4, 4, 5, 4, 4, 4, 5, 4, 3, 5, 4, 4, 6, 4, 5, 4, 5]	-	-
629	BCAM	ENSG00000187244	Head/Tail	3	nsp2	0	0.280922	4.79174e-05	0.000769992	5.28077e-05	208.429	0.00650047	6.07283e-05	7	['E', 'M', 'N', 'S', 'nsp1', 'nsp2', 'nsp4', 'nsp5_C145A', 'nsp7', 'nsp8', 'nsp9', 'nsp10', 'nsp12', 'nsp13', 'nsp14', 'nsp15', 'orf3a', 'orf3b', 'orf8', 'orf9b', 'orf9c', 'orf10']	[5, 4, 4, 5, 4, 3, 4, 5, 3, 4, 4, 4, 4, 3, 5, 4, 4, 5, 3, 4, 3, 4]	-	-
630	BCAP29	ENSG00000283852	Head/Tail	3	nsp7	0	0.238066	0	0.000109999	0	155	5.86493e-05	2.30212e-05	1	['E', 'M', 'N', 'S', 'nsp1', 'nsp2', 'nsp4', 'nsp5_C145A', 'nsp7', 'nsp8', 'nsp9', 'nsp10', 'nsp12', 'nsp13', 'nsp14', 'nsp15', 'orf3a', 'orf3b', 'orf8', 'orf9b', 'orf9c', 'orf10']	[6, 4, 5, 5, 5, 5, 5, 6, 3, 5, 5, 5, 5, 4, 5, 5, 3, 5, 4, 4, 4, 6]	-	-
631	BCAP31	ENSG00000185825	Head/Tail	3	M	0.333333	0.25747	1.05918e-05	0.000329997	1.3188e-05	76.3333	0.000256552	3.3729e-05	3	['E', 'M', 'N', 'S', 'nsp1', 'nsp2', 'nsp4', 'nsp5_C145A', 'nsp7', 'nsp8', 'nsp9', 'nsp10', 'nsp12', 'nsp13', 'nsp14', 'nsp15', 'orf3a', 'orf3b', 'orf8', 'orf9b', 'orf9c', 'orf10']	[6, 3, 5, 5, 5, 4, 5, 6, 3, 4, 4, 4, 4, 4, 5, 5, 3, 5, 4, 4, 3, 4]	-	-
632	BCAR1	ENSG00000285460	Head	3	N	0.0181818	0.286092	5.05844e-05	0.00120999	9.09146e-05	56.3636	0.00286173	9.32844e-05	9	['E', 'M', 'N', 'S', 'nsp1', 'nsp2', 'nsp4', 'nsp5_C145A', 'nsp7', 'nsp8', 'nsp9', 'nsp10', 'nsp12', 'nsp13', 'nsp14', 'nsp15', 'orf3a', 'orf3b', 'orf8', 'orf9b', 'orf9c', 'orf10']	[5, 4, 3, 4, 4, 4, 4, 5, 4, 3, 4, 3, 3, 3, 4, 4, 4, 5, 4, 4, 4, 4]	-	-
633	BCAR3	ENSG00000137936	Head/Tail	3	nsp8	0	0.285118	2.32935e-06	0.000659993	2.65437e-06	82.1667	0.00209736	5.07201e-05	6	['E', 'M', 'N', 'S', 'nsp1', 'nsp2', 'nsp4', 'nsp5_C145A', 'nsp7', 'nsp8', 'nsp9', 'nsp10', 'nsp12', 'nsp13', 'nsp14', 'nsp15', 'orf3a', 'orf3b', 'orf8', 'orf9b', 'orf9c', 'orf10']	[5, 4, 4, 4, 4, 4, 4, 5, 4, 3, 4, 3, 3, 3, 4, 4, 4, 5, 3, 4, 4, 5]	-	-
634	BCAS2	ENSG00000116752	Head	2	nsp13	0.126701	0.332931	0.0005175	0.00538995	0.000507665	107	0.0213456	0.00029878	27	['E', 'M', 'N', 'S', 'nsp1', 'nsp2', 'nsp4', 'nsp5_C145A', 'nsp7', 'nsp8', 'nsp9', 'nsp10', 'nsp12', 'nsp13', 'nsp14', 'nsp15', 'orf3a', 'orf3b', 'orf8', 'orf9b', 'orf9c', 'orf10']	[4, 3, 3, 4, 3, 3, 3, 4, 3, 3, 3, 3, 3, 2, 4, 3, 4, 4, 2, 3, 3, 4]	-	-
635	BCAS3	ENSG00000141376	Head/Tail	2	orf8	0.1	0.270042	2.53258e-05	0.000549995	3.47942e-05	65.8	0.000694651	5.28639e-05	5	['E', 'M', 'N', 'S', 'nsp1', 'nsp2', 'nsp4', 'nsp5_C145A', 'nsp7', 'nsp8', 'nsp9', 'nsp10', 'nsp12', 'nsp13', 'nsp14', 'nsp15', 'orf3a', 'orf3b', 'orf8', 'orf9b', 'orf9c', 'orf10']	[5, 3, 4, 5, 4, 4, 5, 5, 4, 3, 3, 3, 3, 3, 4, 4, 4, 4, 2, 4, 4, 5]	-	-
636	BCAS4	ENSG00000124243	Head/Tail	3	M	0	0.266587	3.9472e-06	0.000219998	5.26734e-06	122	0.000983614	3.08798e-05	2	['E', 'M', 'N', 'S', 'nsp1', 'nsp2', 'nsp4', 'nsp5_C145A', 'nsp7', 'nsp8', 'nsp9', 'nsp10', 'nsp12', 'nsp13', 'nsp14', 'nsp15', 'orf3a', 'orf3b', 'orf8', 'orf9b', 'orf9c', 'orf10']	[5, 3, 4, 4, 4, 4, 5, 5, 4, 4, 4, 4, 4, 3, 4, 4, 4, 6, 4, 4, 4, 5]	-	-
637	BCAT1	ENSG00000060982	Head	3	M	0	0.265582	9.08145e-06	0.000219998	1.44975e-05	110	0.000960338	3.43166e-05	2	['E', 'M', 'N', 'S', 'nsp1', 'nsp2', 'nsp4', 'nsp5_C145A', 'nsp7', 'nsp8', 'nsp9', 'nsp10', 'nsp12', 'nsp13', 'nsp14', 'nsp15', 'orf3a', 'orf3b', 'orf8', 'orf9b', 'orf9c', 'orf10']	[5, 3, 4, 4, 4, 4, 5, 5, 4, 4, 4, 4, 4, 3, 4, 4, 4, 6, 4, 4, 4, 5]	7	Pyridoxal phosphate, Glutamic Acid, L-Leucine, L-Valine, L-Valine, Isoleucine, Gabapentin
638	BCCIP	ENSG00000107949	Control hub	3	N	0	0.273697	0.00146022	0.00120999	0.00148267	21.4545	0.00112894	0.000198167	5	['E', 'M', 'N', 'S', 'nsp1', 'nsp2', 'nsp4', 'nsp5_C145A', 'nsp7', 'nsp8', 'nsp9', 'nsp10', 'nsp12', 'nsp13', 'nsp14', 'nsp15', 'orf3a', 'orf3b', 'orf8', 'orf9b', 'orf9c', 'orf10']	[5, 4, 3, 4, 4, 4, 4, 5, 4, 4, 4, 4, 4, 3, 4, 4, 3, 5, 4, 4, 4, 5]	-	-
639	BCDIN3D	ENSG00000186666	Head/Tail	3	nsp13	0	0.227708	0	0.000109999	0	9	7.27588e-05	2.514e-05	1	['E', 'M', 'N', 'S', 'nsp1', 'nsp2', 'nsp4', 'nsp5_C145A', 'nsp7', 'nsp8', 'nsp9', 'nsp10', 'nsp12', 'nsp13', 'nsp14', 'nsp15', 'orf3a', 'orf3b', 'orf8', 'orf9b', 'orf9c', 'orf10']	[5, 4, 4, 5, 4, 4, 5, 5, 4, 4, 4, 5, 4, 3, 6, 5, 5, 6, 4, 4, 4, 5]	-	-
640	BCHE	ENSG00000114200	Head	4	nsp7	0	0.1766	0	0.000109999	0	2	1.47593e-07	4.1335e-05	1	['E', 'M', 'N', 'S', 'nsp1', 'nsp2', 'nsp4', 'nsp5_C145A', 'nsp7', 'nsp8', 'nsp9', 'nsp10', 'nsp12', 'nsp13', 'nsp14', 'nsp15', 'orf3a', 'orf3b', 'orf8', 'orf9b', 'orf9c', 'orf10']	[7, 5, 6, 6, 6, 6, 7, 7, 4, 6, 6, 6, 6, 6, 7, 6, 5, 6, 5, 6, 5, 7]	66	Pegvisomant, Choline, Ramipril, Pentagastrin, Succinylcholine, Mefloquine, Tacrine, Sulpiride, Profenamine, Dipivefrin, Chlorpromazine, Triflupromazine, Cisplatin, Cinchocaine, Pyridostigmine, Nizatidine, Triamcinolone, Galantamine, Isoflurophate, Isoflurophate, Diethylcarbamazine, Procaine, Pralidoxime, Irinotecan, Malathion, Perindopril, Chlorphenesin, Ranitidine, Terbutaline, Mechlorethamine, …
641	BCKDK	ENSG00000103507	Head/Tail	1	nsp12	0	0.218682	0	0.000109999	0	12	3.16464e-05	2.35853e-05	1	['E', 'M', 'N', 'S', 'nsp1', 'nsp2', 'nsp4', 'nsp5_C145A', 'nsp7', 'nsp8', 'nsp9', 'nsp10', 'nsp12', 'nsp13', 'nsp14', 'nsp15', 'orf3a', 'orf3b', 'orf8', 'orf9b', 'orf9c', 'orf10']	[5, 4, 5, 5, 3, 4, 5, 5, 5, 3, 4, 5, 1, 4, 5, 4, 5, 6, 4, 5, 5, 5]	-	-
642	BCL10	ENSG00000142867	Control hub	3	nsp9	0	0.271828	3.36582e-07	0.000439996	3.70805e-07	88.75	0.00129401	3.93286e-05	2	['E', 'M', 'N', 'S', 'nsp1', 'nsp2', 'nsp4', 'nsp5_C145A', 'nsp7', 'nsp8', 'nsp9', 'nsp10', 'nsp12', 'nsp13', 'nsp14', 'nsp15', 'orf3a', 'orf3b', 'orf8', 'orf9b', 'orf9c', 'orf10']	[4, 4, 4, 5, 4, 4, 4, 5, 4, 4, 3, 4, 3, 3, 3, 4, 4, 5, 4, 4, 4, 5]	-	-
643	BCL11A	ENSG00000119866	Head	3	nsp9	0	0.285963	1.29686e-05	0.000659993	2.37497e-05	81.1667	0.00201483	5.70482e-05	5	['E', 'M', 'N', 'S', 'nsp1', 'nsp2', 'nsp4', 'nsp5_C145A', 'nsp7', 'nsp8', 'nsp9', 'nsp10', 'nsp12', 'nsp13', 'nsp14', 'nsp15', 'orf3a', 'orf3b', 'orf8', 'orf9b', 'orf9c', 'orf10']	[5, 4, 4, 4, 4, 4, 4, 5, 4, 4, 3, 4, 3, 3, 4, 4, 4, 5, 4, 4, 4, 4]	-	-
644	BCL2	ENSG00000171791	Head/Tail	3	nsp7	0	0.231848	0	0.000109999	0	93	4.15467e-05	2.15374e-05	1	['E', 'M', 'N', 'S', 'nsp1', 'nsp2', 'nsp4', 'nsp5_C145A', 'nsp7', 'nsp8', 'nsp9', 'nsp10', 'nsp12', 'nsp13', 'nsp14', 'nsp15', 'orf3a', 'orf3b', 'orf8', 'orf9b', 'orf9c', 'orf10']	[6, 4, 5, 5, 5, 5, 5, 6, 3, 5, 5, 5, 5, 5, 5, 5, 4, 5, 4, 5, 3, 6]	13	Ibuprofen, Paclitaxel, Docetaxel, Rasagiline, Paclitaxel docosahexaenoic acid, Apoptone, Glycine betaine, Eribulin, Dexibuprofen, Isosorbide, Venetoclax, Obatoclax, Navitoclax
645	BCL2A1	ENSG00000140379	Head	3	nsp7	0	0.269215	4.78371e-05	0.000549995	6.13616e-05	52.2	0.000357575	5.39626e-05	4	['E', 'M', 'N', 'S', 'nsp1', 'nsp2', 'nsp4', 'nsp5_C145A', 'nsp7', 'nsp8', 'nsp9', 'nsp10', 'nsp12', 'nsp13', 'nsp14', 'nsp15', 'orf3a', 'orf3b', 'orf8', 'orf9b', 'orf9c', 'orf10']	[4, 4, 4, 5, 5, 4, 5, 4, 3, 4, 4, 4, 4, 4, 5, 4, 4, 5, 4, 3, 3, 5]	-	-
646	BCL2L1	ENSG00000171552	Druggable Control hub	3	M	0.021645	0.298986	0.000770091	0.00241998	0.000811675	60.3182	0.00137737	0.000172787	14	['E', 'M', 'N', 'S', 'nsp1', 'nsp2', 'nsp4', 'nsp5_C145A', 'nsp7', 'nsp8', 'nsp9', 'nsp10', 'nsp12', 'nsp13', 'nsp14', 'nsp15', 'orf3a', 'orf3b', 'orf8', 'orf9b', 'orf9c', 'orf10']	[5, 3, 4, 5, 4, 4, 4, 4, 3, 4, 4, 4, 4, 3, 4, 4, 3, 4, 3, 4, 3, 5]	2	Isosorbide, Gossypol
647	BCL2L10	ENSG00000137875	Head	3	nsp7	0	0.257874	2.60115e-05	0.000659993	3.66749e-05	25.5	0.000147571	6.33808e-05	4	['E', 'M', 'N', 'S', 'nsp1', 'nsp2', 'nsp4', 'nsp5_C145A', 'nsp7', 'nsp8', 'nsp9', 'nsp10', 'nsp12', 'nsp13', 'nsp14', 'nsp15', 'orf3a', 'orf3b', 'orf8', 'orf9b', 'orf9c', 'orf10']	[5, 4, 5, 5, 4, 4, 5, 4, 3, 4, 4, 5, 4, 4, 5, 5, 4, 5, 4, 5, 3, 5]	-	-
648	BCL2L11	ENSG00000153094	Tail	3	M	0.0222222	0.301146	0.000214821	0.00109999	0.000251116	93.6	0.00242797	9.28388e-05	7	['E', 'M', 'N', 'S', 'nsp1', 'nsp2', 'nsp4', 'nsp5_C145A', 'nsp7', 'nsp8', 'nsp9', 'nsp10', 'nsp12', 'nsp13', 'nsp14', 'nsp15', 'orf3a', 'orf3b', 'orf8', 'orf9b', 'orf9c', 'orf10']	[5, 3, 4, 4, 4, 3, 4, 3, 4, 3, 3, 4, 3, 3, 4, 4, 4, 5, 3, 4, 3, 4]	-	-
649	BCL2L13	ENSG00000099968	Head	2	orf9c	0.0464441	0.298885	0.000684385	0.00582994	0.00071687	50.1509	0.00221412	0.00031702	23	['E', 'M', 'N', 'S', 'nsp1', 'nsp2', 'nsp4', 'nsp5_C145A', 'nsp7', 'nsp8', 'nsp9', 'nsp10', 'nsp12', 'nsp13', 'nsp14', 'nsp15', 'orf3a', 'orf3b', 'orf8', 'orf9b', 'orf9c', 'orf10']	[5, 3, 4, 4, 4, 4, 5, 5, 3, 4, 4, 4, 4, 3, 4, 4, 3, 4, 3, 4, 2, 5]	-	-
650	BCL2L14	ENSG00000281449	Head/Tail	3	M	0	0.28588	3.1544e-06	0.000329997	2.15526e-06	218.333	0.0017202	3.56392e-05	3	['E', 'M', 'N', 'S', 'nsp1', 'nsp2', 'nsp4', 'nsp5_C145A', 'nsp7', 'nsp8', 'nsp9', 'nsp10', 'nsp12', 'nsp13', 'nsp14', 'nsp15', 'orf3a', 'orf3b', 'orf8', 'orf9b', 'orf9c', 'orf10']	[4, 3, 3, 4, 4, 4, 4, 5, 4, 3, 3, 4, 3, 3, 4, 4, 4, 5, 4, 3, 4, 4]	-	-
651	BCL2L15	ENSG00000188761	Head/Tail	3	M	0.107143	0.311831	0.000190654	0.000879991	0.000193909	203.25	0.00412014	7.47568e-05	7	['E', 'M', 'N', 'S', 'nsp1', 'nsp2', 'nsp4', 'nsp5_C145A', 'nsp7', 'nsp8', 'nsp9', 'nsp10', 'nsp12', 'nsp13', 'nsp14', 'nsp15', 'orf3a', 'orf3b', 'orf8', 'orf9b', 'orf9c', 'orf10']	[4, 3, 4, 4, 4, 3, 4, 5, 4, 3, 3, 4, 3, 3, 4, 3, 4, 5, 3, 3, 3, 4]	-	-
652	BCL2L2	ENSG00000129473	Druggable Control hub	2	M	0.0166512	0.295699	0.00124294	0.00516995	0.00132504	48.8298	0.00171712	0.000319422	20	['E', 'M', 'N', 'S', 'nsp1', 'nsp2', 'nsp4', 'nsp5_C145A', 'nsp7', 'nsp8', 'nsp9', 'nsp10', 'nsp12', 'nsp13', 'nsp14', 'nsp15', 'orf3a', 'orf3b', 'orf8', 'orf9b', 'orf9c', 'orf10']	[5, 2, 3, 5, 4, 3, 4, 4, 3, 4, 4, 4, 4, 3, 4, 4, 3, 5, 3, 3, 3, 4]	1	Navitoclax
653	BCL2L2-PABPN1	ENSG00000258643	Tail	3	M	0	0.286433	1.0502e-05	0.000549995	1.51137e-05	103	0.001687	5.07726e-05	4	['E', 'M', 'N', 'S', 'nsp1', 'nsp2', 'nsp4', 'nsp5_C145A', 'nsp7', 'nsp8', 'nsp9', 'nsp10', 'nsp12', 'nsp13', 'nsp14', 'nsp15', 'orf3a', 'orf3b', 'orf8', 'orf9b', 'orf9c', 'orf10']	[5, 3, 3, 4, 4, 4, 4, 4, 4, 3, 4, 4, 3, 3, 4, 4, 4, 4, 4, 3, 4, 5]	-	-
654	BCL6	ENSG00000113916	Control hub	2	nsp13	0.0375375	0.318386	0.000761566	0.00428996	0.000776416	72.5641	0.0116963	0.000269888	19	['E', 'M', 'N', 'S', 'nsp1', 'nsp2', 'nsp4', 'nsp5_C145A', 'nsp7', 'nsp8', 'nsp9', 'nsp10', 'nsp12', 'nsp13', 'nsp14', 'nsp15', 'orf3a', 'orf3b', 'orf8', 'orf9b', 'orf9c', 'orf10']	[4, 3, 4, 4, 3, 3, 4, 5, 3, 3, 3, 4, 3, 2, 3, 3, 3, 5, 4, 3, 4, 3]	-	-
655	BCL6B	ENSG00000161940	Tail	2	nsp13	0.15	0.316942	8.32498e-05	0.00274997	7.2894e-05	178.16	0.020992	0.000147665	23	['E', 'M', 'N', 'S', 'nsp1', 'nsp2', 'nsp4', 'nsp5_C145A', 'nsp7', 'nsp8', 'nsp9', 'nsp10', 'nsp12', 'nsp13', 'nsp14', 'nsp15', 'orf3a', 'orf3b', 'orf8', 'orf9b', 'orf9c', 'orf10']	[4, 3, 4, 3, 3, 3, 4, 5, 3, 3, 4, 4, 3, 2, 4, 4, 3, 5, 3, 3, 3, 3]	-	-
656	BCL7A	ENSG00000282873	Head/Tail	3	nsp13	0	0.245724	9.89655e-06	0.000219998	1.10153e-05	80	0.000155311	3.54171e-05	2	['E', 'M', 'N', 'S', 'nsp1', 'nsp2', 'nsp4', 'nsp5_C145A', 'nsp7', 'nsp8', 'nsp9', 'nsp10', 'nsp12', 'nsp13', 'nsp14', 'nsp15', 'orf3a', 'orf3b', 'orf8', 'orf9b', 'orf9c', 'orf10']	[5, 4, 4, 5, 4, 5, 5, 5, 4, 4, 4, 5, 4, 3, 5, 5, 4, 6, 3, 3, 4, 5]	-	-
657	BCL7B	ENSG00000106635	Head/Tail	3	nsp13	0	0.243446	9.8539e-07	0.000219998	1.47386e-06	42	0.0001571	3.40039e-05	2	['E', 'M', 'N', 'S', 'nsp1', 'nsp2', 'nsp4', 'nsp5_C145A', 'nsp7', 'nsp8', 'nsp9', 'nsp10', 'nsp12', 'nsp13', 'nsp14', 'nsp15', 'orf3a', 'orf3b', 'orf8', 'orf9b', 'orf9c', 'orf10']	[5, 4, 4, 4, 4, 4, 4, 5, 4, 4, 4, 5, 4, 3, 5, 5, 4, 6, 4, 4, 4, 5]	-	-
658	BCOR	ENSG00000183337	Control hub	3	nsp13	0	0.248531	4.75971e-06	0.000329997	1.1173e-05	17	0.000145149	4.44235e-05	3	['E', 'M', 'N', 'S', 'nsp1', 'nsp2', 'nsp4', 'nsp5_C145A', 'nsp7', 'nsp8', 'nsp9', 'nsp10', 'nsp12', 'nsp13', 'nsp14', 'nsp15', 'orf3a', 'orf3b', 'orf8', 'orf9b', 'orf9c', 'orf10']	[5, 4, 4, 5, 5, 4, 4, 5, 4, 4, 4, 5, 4, 3, 4, 4, 4, 6, 4, 4, 4, 5]	-	-
659	BDH2	ENSG00000164039	Control hub	4	M	0	0.230571	0	0.000329997	0	16	8.14801e-05	4.12145e-05	1	['E', 'M', 'N', 'S', 'nsp1', 'nsp2', 'nsp4', 'nsp5_C145A', 'nsp7', 'nsp8', 'nsp9', 'nsp10', 'nsp12', 'nsp13', 'nsp14', 'nsp15', 'orf3a', 'orf3b', 'orf8', 'orf9b', 'orf9c', 'orf10']	[5, 4, 5, 5, 5, 5, 4, 5, 5, 4, 4, 5, 4, 4, 4, 4, 5, 6, 4, 5, 5, 5]	-	-
660	BDNF	ENSG00000176697	Head/Tail	3	M	0	0.245962	2.74315e-06	0.000329997	6.17333e-06	145	0.000156548	3.39776e-05	3	['E', 'M', 'N', 'S', 'nsp1', 'nsp2', 'nsp4', 'nsp5_C145A', 'nsp7', 'nsp8', 'nsp9', 'nsp10', 'nsp12', 'nsp13', 'nsp14', 'nsp15', 'orf3a', 'orf3b', 'orf8', 'orf9b', 'orf9c', 'orf10']	[6, 3, 5, 5, 5, 5, 5, 6, 3, 5, 4, 5, 4, 4, 5, 5, 3, 4, 3, 5, 3, 5]	3	Copper, Chondroitin sulfate, Esketamine
661	BECN1	ENSG00000126581	Head	3	nsp9	0	0.253167	0.000219792	0.000439996	0.000225009	24.5	0.000327102	6.79112e-05	3	['E', 'M', 'N', 'S', 'nsp1', 'nsp2', 'nsp4', 'nsp5_C145A', 'nsp7', 'nsp8', 'nsp9', 'nsp10', 'nsp12', 'nsp13', 'nsp14', 'nsp15', 'orf3a', 'orf3b', 'orf8', 'orf9b', 'orf9c', 'orf10']	[5, 4, 4, 4, 4, 4, 5, 5, 4, 4, 3, 4, 4, 4, 5, 4, 4, 5, 4, 4, 3, 5]	6	Estradiol, Estradiol acetate, Estradiol benzoate, Estradiol cypionate, Estradiol dienanthate, Estradiol valerate
662	BEGAIN	ENSG00000183092	Tail	3	M	0.0718816	0.32295	0.000393835	0.00483995	0.000367439	83.3182	0.02005	0.000268419	27	['E', 'M', 'N', 'S', 'nsp1', 'nsp2', 'nsp4', 'nsp5_C145A', 'nsp7', 'nsp8', 'nsp9', 'nsp10', 'nsp12', 'nsp13', 'nsp14', 'nsp15', 'orf3a', 'orf3b', 'orf8', 'orf9b', 'orf9c', 'orf10']	[4, 3, 4, 4, 4, 3, 3, 4, 4, 3, 3, 3, 3, 3, 4, 3, 4, 5, 3, 3, 3, 4]	-	-
663	BEND2	ENSG00000177324	Tail	3	nsp13	0.277778	0.260523	4.86527e-06	0.00098999	5.51974e-06	63.2222	0.0018912	6.72324e-05	8	['E', 'M', 'N', 'S', 'nsp1', 'nsp2', 'nsp4', 'nsp5_C145A', 'nsp7', 'nsp8', 'nsp9', 'nsp10', 'nsp12', 'nsp13', 'nsp14', 'nsp15', 'orf3a', 'orf3b', 'orf8', 'orf9b', 'orf9c', 'orf10']	[4, 4, 4, 5, 5, 4, 5, 5, 4, 4, 4, 5, 4, 3, 4, 4, 5, 5, 4, 4, 4, 4]	-	-
664	BEND3	ENSG00000178409	Tail	3	nsp8	0	0.275276	1.58162e-05	0.000769992	2.32719e-05	49.1429	0.0013394	6.06564e-05	5	['E', 'M', 'N', 'S', 'nsp1', 'nsp2', 'nsp4', 'nsp5_C145A', 'nsp7', 'nsp8', 'nsp9', 'nsp10', 'nsp12', 'nsp13', 'nsp14', 'nsp15', 'orf3a', 'orf3b', 'orf8', 'orf9b', 'orf9c', 'orf10']	[5, 4, 4, 4, 4, 4, 4, 4, 4, 3, 4, 4, 3, 3, 4, 4, 4, 5, 4, 4, 3, 4]	-	-
665	BEND5	ENSG00000162373	Tail	3	M	0.0238095	0.312446	0.000285187	0.00230998	0.000292523	90.8571	0.00889416	0.000153423	16	['E', 'M', 'N', 'S', 'nsp1', 'nsp2', 'nsp4', 'nsp5_C145A', 'nsp7', 'nsp8', 'nsp9', 'nsp10', 'nsp12', 'nsp13', 'nsp14', 'nsp15', 'orf3a', 'orf3b', 'orf8', 'orf9b', 'orf9c', 'orf10']	[5, 3, 3, 4, 4, 4, 4, 4, 4, 3, 3, 4, 3, 3, 4, 4, 4, 4, 4, 3, 4, 4]	-	-
666	BEND7	ENSG00000165626	Control hub	2	nsp15	0.0386318	0.334248	0.00180373	0.00802992	0.00180889	59.7671	0.0157887	0.000511643	23	['E', 'M', 'N', 'S', 'nsp1', 'nsp2', 'nsp4', 'nsp5_C145A', 'nsp7', 'nsp8', 'nsp9', 'nsp10', 'nsp12', 'nsp13', 'nsp14', 'nsp15', 'orf3a', 'orf3b', 'orf8', 'orf9b', 'orf9c', 'orf10']	[3, 3, 3, 4, 3, 4, 4, 4, 3, 3, 3, 3, 3, 3, 4, 2, 4, 4, 2, 3, 4, 4]	-	-
667	BEST1	ENSG00000167995	Head/Tail	4	M	0	0.222608	4.78368e-08	0.000219998	6.96438e-08	47	3.70771e-05	2.72738e-05	2	['E', 'M', 'N', 'S', 'nsp1', 'nsp2', 'nsp4', 'nsp5_C145A', 'nsp7', 'nsp8', 'nsp9', 'nsp10', 'nsp12', 'nsp13', 'nsp14', 'nsp15', 'orf3a', 'orf3b', 'orf8', 'orf9b', 'orf9c', 'orf10']	[6, 4, 5, 5, 5, 5, 6, 6, 4, 5, 5, 5, 5, 5, 6, 5, 4, 5, 4, 5, 4, 5]	-	-
668	BEST2	ENSG00000039987	Head	2	nsp7	0.0416667	0.263032	1.11721e-05	0.00175998	1.87447e-05	43.375	0.00039003	0.000101442	14	['E', 'M', 'N', 'S', 'nsp1', 'nsp2', 'nsp4', 'nsp5_C145A', 'nsp7', 'nsp8', 'nsp9', 'nsp10', 'nsp12', 'nsp13', 'nsp14', 'nsp15', 'orf3a', 'orf3b', 'orf8', 'orf9b', 'orf9c', 'orf10']	[5, 3, 4, 5, 4, 4, 5, 5, 2, 4, 4, 4, 4, 4, 5, 4, 3, 5, 3, 4, 3, 5]	-	-
669	BEST3	ENSG00000127325	Head/Tail	4	E	0	0.245235	0	0.000109999	0	59	0.00014649	2.4638e-05	1	['E', 'M', 'N', 'S', 'nsp1', 'nsp2', 'nsp4', 'nsp5_C145A', 'nsp7', 'nsp8', 'nsp9', 'nsp10', 'nsp12', 'nsp13', 'nsp14', 'nsp15', 'orf3a', 'orf3b', 'orf8', 'orf9b', 'orf9c', 'orf10']	[4, 4, 4, 4, 5, 5, 4, 5, 4, 4, 5, 5, 4, 4, 5, 5, 5, 6, 4, 4, 5, 4]	-	-
670	BET1	ENSG00000105829	Head	2	orf9c	0.0767347	0.303909	0.00145515	0.00549995	0.00143448	83.86	0.00297062	0.000281229	23	['E', 'M', 'N', 'S', 'nsp1', 'nsp2', 'nsp4', 'nsp5_C145A', 'nsp7', 'nsp8', 'nsp9', 'nsp10', 'nsp12', 'nsp13', 'nsp14', 'nsp15', 'orf3a', 'orf3b', 'orf8', 'orf9b', 'orf9c', 'orf10']	[4, 3, 3, 4, 4, 3, 4, 5, 3, 4, 3, 4, 4, 3, 5, 4, 3, 4, 3, 3, 2, 4]	-	-
671	BEX1	ENSG00000133169	Head/Tail	3	M	0.0549451	0.319624	0.000305949	0.00153998	0.000313497	197.571	0.00932714	0.000109932	12	['E', 'M', 'N', 'S', 'nsp1', 'nsp2', 'nsp4', 'nsp5_C145A', 'nsp7', 'nsp8', 'nsp9', 'nsp10', 'nsp12', 'nsp13', 'nsp14', 'nsp15', 'orf3a', 'orf3b', 'orf8', 'orf9b', 'orf9c', 'orf10']	[4, 3, 3, 4, 3, 3, 4, 5, 3, 3, 3, 4, 3, 3, 4, 3, 4, 5, 3, 4, 3, 4]	-	-
672	BEX2	ENSG00000133134	Control hub	2	nsp13	0.0478771	0.341159	0.00123748	0.00901991	0.00115702	112.134	0.0413448	0.000475151	28	['E', 'M', 'N', 'S', 'nsp1', 'nsp2', 'nsp4', 'nsp5_C145A', 'nsp7', 'nsp8', 'nsp9', 'nsp10', 'nsp12', 'nsp13', 'nsp14', 'nsp15', 'orf3a', 'orf3b', 'orf8', 'orf9b', 'orf9c', 'orf10']	[4, 3, 3, 4, 3, 3, 4, 3, 3, 3, 3, 3, 3, 2, 3, 3, 3, 5, 3, 3, 3, 3]	-	-
673	BEX3	ENSG00000166681	Tail	3	M	0.121212	0.308794	0.00015756	0.00263997	0.000182945	86.7917	0.00859622	0.000159957	16	['E', 'M', 'N', 'S', 'nsp1', 'nsp2', 'nsp4', 'nsp5_C145A', 'nsp7', 'nsp8', 'nsp9', 'nsp10', 'nsp12', 'nsp13', 'nsp14', 'nsp15', 'orf3a', 'orf3b', 'orf8', 'orf9b', 'orf9c', 'orf10']	[5, 3, 4, 4, 4, 3, 4, 5, 3, 3, 3, 4, 3, 3, 4, 4, 3, 5, 3, 4, 3, 4]	-	-
674	BEX4	ENSG00000102409	Head/Tail	4	nsp1	0	0.217705	0	0.000109999	0	12	2.43594e-05	2.62892e-05	1	['E', 'M', 'N', 'S', 'nsp1', 'nsp2', 'nsp4', 'nsp5_C145A', 'nsp7', 'nsp8', 'nsp9', 'nsp10', 'nsp12', 'nsp13', 'nsp14', 'nsp15', 'orf3a', 'orf3b', 'orf8', 'orf9b', 'orf9c', 'orf10']	[5, 5, 5, 6, 4, 5, 5, 6, 4, 5, 5, 4, 4, 4, 6, 5, 5, 6, 5, 5, 5, 5]	-	-
675	BEX5	ENSG00000184515	Control hub	3	E	0.010989	0.284752	0.0001012	0.00175998	0.000123143	27.0625	0.00181372	0.000123409	9	['E', 'M', 'N', 'S', 'nsp1', 'nsp2', 'nsp4', 'nsp5_C145A', 'nsp7', 'nsp8', 'nsp9', 'nsp10', 'nsp12', 'nsp13', 'nsp14', 'nsp15', 'orf3a', 'orf3b', 'orf8', 'orf9b', 'orf9c', 'orf10']	[3, 3, 4, 4, 4, 4, 4, 5, 4, 3, 4, 4, 3, 3, 4, 4, 4, 5, 3, 4, 3, 4]	-	-
676	BFAR	ENSG00000275618	Head/Tail	3	nsp13	0	0.24569	0	0.000109999	0	32	0.000109541	2.41071e-05	1	['E', 'M', 'N', 'S', 'nsp1', 'nsp2', 'nsp4', 'nsp5_C145A', 'nsp7', 'nsp8', 'nsp9', 'nsp10', 'nsp12', 'nsp13', 'nsp14', 'nsp15', 'orf3a', 'orf3b', 'orf8', 'orf9b', 'orf9c', 'orf10']	[5, 4, 4, 4, 5, 4, 5, 5, 5, 4, 4, 5, 4, 3, 5, 4, 5, 5, 4, 4, 4, 5]	-	-
677	BFSP1	ENSG00000125864	Tail	2	nsp9	0.288889	0.291849	8.94589e-06	0.00109999	1.06937e-05	107.1	0.00423605	7.37766e-05	9	['E', 'M', 'N', 'S', 'nsp1', 'nsp2', 'nsp4', 'nsp5_C145A', 'nsp7', 'nsp8', 'nsp9', 'nsp10', 'nsp12', 'nsp13', 'nsp14', 'nsp15', 'orf3a', 'orf3b', 'orf8', 'orf9b', 'orf9c', 'orf10']	[5, 3, 4, 4, 3, 3, 4, 5, 4, 3, 2, 4, 3, 3, 4, 3, 4, 5, 4, 4, 3, 4]	-	-
678	BFSP2	ENSG00000170819	Tail	2	nsp12	0.0487013	0.318226	0.000540026	0.00615994	0.000597896	55.0357	0.0113727	0.000357588	22	['E', 'M', 'N', 'S', 'nsp1', 'nsp2', 'nsp4', 'nsp5_C145A', 'nsp7', 'nsp8', 'nsp9', 'nsp10', 'nsp12', 'nsp13', 'nsp14', 'nsp15', 'orf3a', 'orf3b', 'orf8', 'orf9b', 'orf9c', 'orf10']	[4, 3, 4, 4, 3, 3, 3, 5, 3, 3, 3, 4, 2, 3, 3, 3, 3, 5, 3, 4, 2, 3]	-	-
679	BGLAP	ENSG00000242252	Head/Tail	3	orf8	0	0.23398	0	0.000109999	0	66	2.23048e-05	2.66722e-05	1	['E', 'M', 'N', 'S', 'nsp1', 'nsp2', 'nsp4', 'nsp5_C145A', 'nsp7', 'nsp8', 'nsp9', 'nsp10', 'nsp12', 'nsp13', 'nsp14', 'nsp15', 'orf3a', 'orf3b', 'orf8', 'orf9b', 'orf9c', 'orf10']	[5, 4, 4, 4, 5, 5, 5, 6, 4, 4, 4, 4, 5, 4, 4, 5, 5, 5, 3, 5, 4, 5]	3	Menadione, Phylloquinone, Gallium nitrate,
680	BHLHA15	ENSG00000180535	Head/Tail	3	nsp2	0	0.238841	0	0.000109999	0	36	0.000143458	2.26447e-05	1	['E', 'M', 'N', 'S', 'nsp1', 'nsp2', 'nsp4', 'nsp5_C145A', 'nsp7', 'nsp8', 'nsp9', 'nsp10', 'nsp12', 'nsp13', 'nsp14', 'nsp15', 'orf3a', 'orf3b', 'orf8', 'orf9b', 'orf9c', 'orf10']	[5, 4, 5, 5, 4, 3, 4, 5, 4, 4, 4, 4, 4, 3, 5, 4, 5, 5, 4, 4, 4, 5]	-	-
681	BHLHA9	ENSG00000205899	Tail	3	M	0.0151515	0.301433	7.54963e-05	0.00131999	9.3963e-05	94.75	0.00449657	8.9236e-05	10	['E', 'M', 'N', 'S', 'nsp1', 'nsp2', 'nsp4', 'nsp5_C145A', 'nsp7', 'nsp8', 'nsp9', 'nsp10', 'nsp12', 'nsp13', 'nsp14', 'nsp15', 'orf3a', 'orf3b', 'orf8', 'orf9b', 'orf9c', 'orf10']	[4, 3, 4, 4, 3, 3, 4, 4, 3, 3, 3, 4, 3, 3, 4, 4, 3, 5, 4, 4, 3, 4]	-	-
682	BHLHB9	ENSG00000198908	Control hub	3	M	0.0363409	0.327889	0.000865374	0.00626994	0.000853763	83.4737	0.0250243	0.000360307	28	['E', 'M', 'N', 'S', 'nsp1', 'nsp2', 'nsp4', 'nsp5_C145A', 'nsp7', 'nsp8', 'nsp9', 'nsp10', 'nsp12', 'nsp13', 'nsp14', 'nsp15', 'orf3a', 'orf3b', 'orf8', 'orf9b', 'orf9c', 'orf10']	[4, 3, 3, 4, 3, 4, 3, 4, 4, 3, 3, 3, 3, 3, 4, 4, 4, 5, 3, 3, 3, 4]	-	-
683	BHLHE23	ENSG00000125533	Head/Tail	3	nsp8	0	0.264695	0	0.000109999	0	254	0.00105878	2.14774e-05	1	['E', 'M', 'N', 'S', 'nsp1', 'nsp2', 'nsp4', 'nsp5_C145A', 'nsp7', 'nsp8', 'nsp9', 'nsp10', 'nsp12', 'nsp13', 'nsp14', 'nsp15', 'orf3a', 'orf3b', 'orf8', 'orf9b', 'orf9c', 'orf10']	[5, 4, 4, 5, 4, 4, 4, 5, 4, 3, 4, 4, 4, 3, 5, 4, 4, 5, 4, 4, 4, 4]	-	-
684	BHLHE40	ENSG00000134107	Control hub	2	nsp12	0.113257	0.327212	0.00113861	0.00769992	0.00119181	64.5571	0.0188654	0.000434998	28	['E', 'M', 'N', 'S', 'nsp1', 'nsp2', 'nsp4', 'nsp5_C145A', 'nsp7', 'nsp8', 'nsp9', 'nsp10', 'nsp12', 'nsp13', 'nsp14', 'nsp15', 'orf3a', 'orf3b', 'orf8', 'orf9b', 'orf9c', 'orf10']	[4, 3, 3, 4, 4, 3, 4, 4, 3, 3, 3, 3, 2, 2, 3, 3, 4, 5, 3, 3, 3, 4]	-	-
685	BHMT	ENSG00000145692	Druggable Control hub	-	-	0	0	0	0.000219998	0	1	2.58458e-35	0.000109987	0	-	-	2	Methionine, Citric acid
686	BICD2	ENSG00000185963	Control hub	2	nsp12	0.00600601	0.31123	0.000189463	0.00406996	0.000213664	68.7297	0.0140721	0.000242704	24	['E', 'M', 'N', 'S', 'nsp1', 'nsp2', 'nsp4', 'nsp5_C145A', 'nsp7', 'nsp8', 'nsp9', 'nsp10', 'nsp12', 'nsp13', 'nsp14', 'nsp15', 'orf3a', 'orf3b', 'orf8', 'orf9b', 'orf9c', 'orf10']	[4, 3, 3, 4, 3, 3, 4, 4, 4, 3, 3, 3, 2, 3, 4, 3, 4, 4, 3, 3, 3, 4]	-	-
687	BICDL2	ENSG00000162069	Control hub	3	M	0	0.271106	0.000243191	0.000659993	0.000251486	31.6667	0.000946763	7.71777e-05	4	['E', 'M', 'N', 'S', 'nsp1', 'nsp2', 'nsp4', 'nsp5_C145A', 'nsp7', 'nsp8', 'nsp9', 'nsp10', 'nsp12', 'nsp13', 'nsp14', 'nsp15', 'orf3a', 'orf3b', 'orf8', 'orf9b', 'orf9c', 'orf10']	[5, 3, 4, 5, 4, 4, 4, 5, 4, 4, 4, 4, 4, 3, 4, 4, 4, 5, 4, 4, 4, 4]	-	-
688	BICRAL	ENSG00000112624	Head	2	orf8	0.133333	0.303028	0.000113752	0.00230998	0.000116216	88.4762	0.00596174	0.000139927	18	['E', 'M', 'N', 'S', 'nsp1', 'nsp2', 'nsp4', 'nsp5_C145A', 'nsp7', 'nsp8', 'nsp9', 'nsp10', 'nsp12', 'nsp13', 'nsp14', 'nsp15', 'orf3a', 'orf3b', 'orf8', 'orf9b', 'orf9c', 'orf10']	[4, 3, 3, 4, 4, 3, 3, 5, 4, 3, 3, 4, 3, 3, 4, 4, 4, 5, 2, 3, 3, 4]	-	-
689	BID	ENSG00000015475	Head/Tail	3	M	0	0.279023	4.46043e-06	0.000329997	5.08946e-06	167.667	0.00110487	3.70941e-05	3	['E', 'M', 'N', 'S', 'nsp1', 'nsp2', 'nsp4', 'nsp5_C145A', 'nsp7', 'nsp8', 'nsp9', 'nsp10', 'nsp12', 'nsp13', 'nsp14', 'nsp15', 'orf3a', 'orf3b', 'orf8', 'orf9b', 'orf9c', 'orf10']	[4, 3, 4, 4, 4, 3, 4, 5, 4, 3, 3, 4, 4, 3, 4, 4, 4, 5, 4, 3, 4, 4]	-	-
690	BIK	ENSG00000100290	Head	2	nsp7	0.0771388	0.302914	0.00160196	0.0102299	0.00158929	53.828	0.00305174	0.000550683	23	['E', 'M', 'N', 'S', 'nsp1', 'nsp2', 'nsp4', 'nsp5_C145A', 'nsp7', 'nsp8', 'nsp9', 'nsp10', 'nsp12', 'nsp13', 'nsp14', 'nsp15', 'orf3a', 'orf3b', 'orf8', 'orf9b', 'orf9c', 'orf10']	[5, 3, 4, 4, 4, 4, 4, 5, 2, 4, 4, 4, 4, 4, 4, 4, 3, 4, 3, 4, 2, 5]	-	-
691	BIN2	ENSG00000110934	Head/Tail	3	nsp13	0	0.236455	0	0.000109999	0	118	6.39792e-05	2.85178e-05	1	['E', 'M', 'N', 'S', 'nsp1', 'nsp2', 'nsp4', 'nsp5_C145A', 'nsp7', 'nsp8', 'nsp9', 'nsp10', 'nsp12', 'nsp13', 'nsp14', 'nsp15', 'orf3a', 'orf3b', 'orf8', 'orf9b', 'orf9c', 'orf10']	[6, 4, 4, 5, 5, 5, 5, 5, 4, 5, 5, 5, 4, 3, 5, 5, 4, 6, 3, 3, 4, 5]	-	-
692	BIN3	ENSG00000147439	Head/Tail	3	M	0	0.287668	3.15152e-05	0.00098999	3.72689e-05	69.3333	0.00222186	7.46097e-05	8	['E', 'M', 'N', 'S', 'nsp1', 'nsp2', 'nsp4', 'nsp5_C145A', 'nsp7', 'nsp8', 'nsp9', 'nsp10', 'nsp12', 'nsp13', 'nsp14', 'nsp15', 'orf3a', 'orf3b', 'orf8', 'orf9b', 'orf9c', 'orf10']	[5, 3, 4, 4, 4, 4, 4, 5, 4, 4, 3, 3, 3, 3, 5, 3, 4, 5, 4, 4, 3, 4]	-	-
693	BIRC2	ENSG00000110330	Control hub	2	nsp8	0.0523077	0.313262	0.000446482	0.00285997	0.000449477	70.2692	0.00663154	0.00019535	16	['E', 'M', 'N', 'S', 'nsp1', 'nsp2', 'nsp4', 'nsp5_C145A', 'nsp7', 'nsp8', 'nsp9', 'nsp10', 'nsp12', 'nsp13', 'nsp14', 'nsp15', 'orf3a', 'orf3b', 'orf8', 'orf9b', 'orf9c', 'orf10']	[4, 3, 3, 4, 4, 4, 4, 3, 4, 2, 3, 4, 3, 2, 3, 4, 4, 4, 3, 3, 3, 4]	-	-
694	BIRC5	ENSG00000089685	Head	3	M	0	0.257455	1.74629e-06	0.000219998	2.82136e-06	70	0.000477171	3.61162e-05	2	['E', 'M', 'N', 'S', 'nsp1', 'nsp2', 'nsp4', 'nsp5_C145A', 'nsp7', 'nsp8', 'nsp9', 'nsp10', 'nsp12', 'nsp13', 'nsp14', 'nsp15', 'orf3a', 'orf3b', 'orf8', 'orf9b', 'orf9c', 'orf10']	[5, 3, 4, 5, 4, 4, 5, 5, 5, 4, 3, 4, 3, 3, 5, 4, 4, 5, 3, 4, 4, 5]	3	Reserpine, Berberine, LY2181308
695	BIRC7	ENSG00000101197	Head	2	nsp13	0.0661376	0.315164	0.000448663	0.00307997	0.000453866	79.8214	0.00968172	0.000195878	18	['E', 'M', 'N', 'S', 'nsp1', 'nsp2', 'nsp4', 'nsp5_C145A', 'nsp7', 'nsp8', 'nsp9', 'nsp10', 'nsp12', 'nsp13', 'nsp14', 'nsp15', 'orf3a', 'orf3b', 'orf8', 'orf9b', 'orf9c', 'orf10']	[4, 3, 3, 4, 4, 3, 4, 4, 4, 3, 3, 3, 3, 2, 4, 3, 4, 4, 3, 3, 4, 4]	-	-
696	BIRC8	ENSG00000163098	Tail	3	nsp2	0	0.258837	6.05835e-06	0.000329997	1.15455e-05	48	0.000467426	3.81673e-05	3	['E', 'M', 'N', 'S', 'nsp1', 'nsp2', 'nsp4', 'nsp5_C145A', 'nsp7', 'nsp8', 'nsp9', 'nsp10', 'nsp12', 'nsp13', 'nsp14', 'nsp15', 'orf3a', 'orf3b', 'orf8', 'orf9b', 'orf9c', 'orf10']	[5, 4, 4, 5, 4, 3, 4, 5, 4, 4, 4, 5, 3, 3, 4, 4, 4, 6, 4, 4, 4, 4]	-	-
697	BIVM	ENSG00000134897	Head	3	M	0.0277778	0.283832	1.82358e-05	0.00098999	2.84379e-05	55.6667	0.00192219	7.83899e-05	8	['E', 'M', 'N', 'S', 'nsp1', 'nsp2', 'nsp4', 'nsp5_C145A', 'nsp7', 'nsp8', 'nsp9', 'nsp10', 'nsp12', 'nsp13', 'nsp14', 'nsp15', 'orf3a', 'orf3b', 'orf8', 'orf9b', 'orf9c', 'orf10']	[4, 3, 3, 4, 4, 3, 4, 5, 4, 4, 4, 4, 3, 3, 4, 4, 4, 5, 4, 4, 4, 4]	-	-
698	BLCAP	ENSG00000166619	Tail	3	M	0.0915033	0.306925	0.000491237	0.00197998	0.000489578	130.611	0.00754313	0.000115022	15	['E', 'M', 'N', 'S', 'nsp1', 'nsp2', 'nsp4', 'nsp5_C145A', 'nsp7', 'nsp8', 'nsp9', 'nsp10', 'nsp12', 'nsp13', 'nsp14', 'nsp15', 'orf3a', 'orf3b', 'orf8', 'orf9b', 'orf9c', 'orf10']	[5, 3, 4, 4, 4, 3, 4, 5, 3, 4, 4, 4, 3, 3, 4, 4, 3, 4, 3, 4, 3, 4]	-	-
699	BLK	ENSG00000136573	Druggable Control hub	2	nsp13	0.0396825	0.307862	0.000572409	0.00307997	0.000604397	62.5714	0.00717843	0.00022416	15	['E', 'M', 'N', 'S', 'nsp1', 'nsp2', 'nsp4', 'nsp5_C145A', 'nsp7', 'nsp8', 'nsp9', 'nsp10', 'nsp12', 'nsp13', 'nsp14', 'nsp15', 'orf3a', 'orf3b', 'orf8', 'orf9b', 'orf9c', 'orf10']	[4, 3, 3, 3, 4, 4, 4, 4, 3, 3, 3, 3, 3, 2, 3, 4, 3, 4, 3, 4, 4, 4]	1	Fostamatinib
700	BLMH	ENSG00000108578	Head	3	M	0	0.282756	0.00048714	0.00109999	0.000508006	51.2	0.00137292	0.000130083	5	['E', 'M', 'N', 'S', 'nsp1', 'nsp2', 'nsp4', 'nsp5_C145A', 'nsp7', 'nsp8', 'nsp9', 'nsp10', 'nsp12', 'nsp13', 'nsp14', 'nsp15', 'orf3a', 'orf3b', 'orf8', 'orf9b', 'orf9c', 'orf10']	[5, 3, 3, 4, 4, 4, 5, 4, 4, 3, 3, 4, 4, 3, 4, 4, 4, 4, 4, 3, 3, 5]	1	Bleomycin
701	BLOC1S1	ENSG00000135441	Head/Tail	3	M	0.178571	0.284706	9.84331e-06	0.000879991	1.21825e-05	80.875	0.00197018	6.82799e-05	8	['E', 'M', 'N', 'S', 'nsp1', 'nsp2', 'nsp4', 'nsp5_C145A', 'nsp7', 'nsp8', 'nsp9', 'nsp10', 'nsp12', 'nsp13', 'nsp14', 'nsp15', 'orf3a', 'orf3b', 'orf8', 'orf9b', 'orf9c', 'orf10']	[4, 3, 4, 4, 4, 3, 3, 5, 4, 4, 3, 4, 3, 3, 4, 4, 4, 5, 3, 4, 4, 4]	-	-
702	BLOC1S2	ENSG00000196072	Tail	3	M	0.0692641	0.310381	0.00018914	0.00241998	0.000213894	73.9545	0.00578228	0.000151844	18	['E', 'M', 'N', 'S', 'nsp1', 'nsp2', 'nsp4', 'nsp5_C145A', 'nsp7', 'nsp8', 'nsp9', 'nsp10', 'nsp12', 'nsp13', 'nsp14', 'nsp15', 'orf3a', 'orf3b', 'orf8', 'orf9b', 'orf9c', 'orf10']	[4, 3, 3, 4, 3, 4, 4, 4, 3, 3, 3, 4, 3, 3, 4, 4, 4, 5, 3, 3, 3, 4]	-	-
703	BLOC1S5	ENSG00000188428	Head/Tail	2	nsp13	0.178571	0.285191	9.67218e-06	0.000879991	1.37367e-05	73	0.00235038	6.49207e-05	7	['E', 'M', 'N', 'S', 'nsp1', 'nsp2', 'nsp4', 'nsp5_C145A', 'nsp7', 'nsp8', 'nsp9', 'nsp10', 'nsp12', 'nsp13', 'nsp14', 'nsp15', 'orf3a', 'orf3b', 'orf8', 'orf9b', 'orf9c', 'orf10']	[5, 3, 4, 5, 4, 4, 4, 5, 4, 4, 3, 4, 3, 2, 4, 4, 4, 5, 4, 4, 4, 4]	-	-
704	BLOC1S6	ENSG00000104164	Head	2	nsp9	0.0991597	0.316603	0.000630467	0.00406996	0.000680285	56.6216	0.00728293	0.000253897	18	['E', 'M', 'N', 'S', 'nsp1', 'nsp2', 'nsp4', 'nsp5_C145A', 'nsp7', 'nsp8', 'nsp9', 'nsp10', 'nsp12', 'nsp13', 'nsp14', 'nsp15', 'orf3a', 'orf3b', 'orf8', 'orf9b', 'orf9c', 'orf10']	[5, 3, 3, 4, 3, 3, 4, 4, 3, 3, 2, 3, 3, 3, 4, 3, 3, 4, 2, 3, 4, 4]	-	-
705	BLVRA	ENSG00000106605	Head/Tail	3	M	0	0.283135	0	0.000109999	0	379	0.00128329	2.26358e-05	1	['E', 'M', 'N', 'S', 'nsp1', 'nsp2', 'nsp4', 'nsp5_C145A', 'nsp7', 'nsp8', 'nsp9', 'nsp10', 'nsp12', 'nsp13', 'nsp14', 'nsp15', 'orf3a', 'orf3b', 'orf8', 'orf9b', 'orf9c', 'orf10']	[5, 3, 4, 4, 4, 4, 4, 4, 4, 3, 3, 4, 3, 3, 4, 4, 4, 4, 3, 3, 4, 5]	1	NADH
706	BLVRB	ENSG00000090013	Head	5	M	0	0.183907	0	0.000109999	0	2	4.78427e-07	4.51903e-05	1	['E', 'M', 'N', 'S', 'nsp1', 'nsp2', 'nsp4', 'nsp5_C145A', 'nsp7', 'nsp8', 'nsp9', 'nsp10', 'nsp12', 'nsp13', 'nsp14', 'nsp15', 'orf3a', 'orf3b', 'orf8', 'orf9b', 'orf9c', 'orf10']	[7, 5, 6, 6, 6, 6, 6, 6, 6, 5, 5, 6, 5, 5, 6, 6, 6, 6, 5, 5, 6, 7]	3	Riboflavin, NADH, Flavin mononucleotide
707	BLZF1	ENSG00000117475	Head	2	nsp7	0.0754294	0.34604	0.00164922	0.0114399	0.00150856	80.9038	0.0429219	0.000625484	28	['E', 'M', 'N', 'S', 'nsp1', 'nsp2', 'nsp4', 'nsp5_C145A', 'nsp7', 'nsp8', 'nsp9', 'nsp10', 'nsp12', 'nsp13', 'nsp14', 'nsp15', 'orf3a', 'orf3b', 'orf8', 'orf9b', 'orf9c', 'orf10']	[4, 3, 3, 3, 3, 3, 3, 4, 2, 3, 3, 3, 3, 2, 4, 3, 2, 4, 3, 3, 3, 4]	-	-
708	BMERB1	ENSG00000278823	Tail	2	nsp12	0	0.242124	4.16273e-06	0.000219998	1.41113e-05	35	0.000172078	4.04777e-05	2	['E', 'M', 'N', 'S', 'nsp1', 'nsp2', 'nsp4', 'nsp5_C145A', 'nsp7', 'nsp8', 'nsp9', 'nsp10', 'nsp12', 'nsp13', 'nsp14', 'nsp15', 'orf3a', 'orf3b', 'orf8', 'orf9b', 'orf9c', 'orf10']	[6, 4, 5, 5, 5, 5, 4, 5, 4, 4, 4, 4, 2, 4, 5, 4, 5, 5, 3, 4, 4, 5]	-	-
709	BMF	ENSG00000104081	Head	3	M	0.0718954	0.310968	0.000387402	0.00197998	0.000402204	68.3889	0.0041915	0.000138496	14	['E', 'M', 'N', 'S', 'nsp1', 'nsp2', 'nsp4', 'nsp5_C145A', 'nsp7', 'nsp8', 'nsp9', 'nsp10', 'nsp12', 'nsp13', 'nsp14', 'nsp15', 'orf3a', 'orf3b', 'orf8', 'orf9b', 'orf9c', 'orf10']	[4, 3, 4, 4, 3, 3, 4, 5, 4, 3, 3, 4, 3, 3, 4, 4, 3, 5, 3, 4, 4, 4]	-	-
710	BMI1	ENSG00000168283	Head/Tail	3	nsp1	0	0.275764	1.97115e-05	0.000659993	2.68219e-05	72.5	0.00148423	5.95138e-05	6	['E', 'M', 'N', 'S', 'nsp1', 'nsp2', 'nsp4', 'nsp5_C145A', 'nsp7', 'nsp8', 'nsp9', 'nsp10', 'nsp12', 'nsp13', 'nsp14', 'nsp15', 'orf3a', 'orf3b', 'orf8', 'orf9b', 'orf9c', 'orf10']	[5, 4, 4, 5, 3, 4, 5, 4, 4, 4, 4, 4, 3, 3, 5, 4, 4, 5, 4, 4, 4, 5]	-	-
711	BMP10	ENSG00000163217	Control hub	2	orf8	0.0491582	0.290692	0.00061346	0.00604994	0.000611465	69.1091	0.0017398	0.000329391	23	['E', 'M', 'N', 'S', 'nsp1', 'nsp2', 'nsp4', 'nsp5_C145A', 'nsp7', 'nsp8', 'nsp9', 'nsp10', 'nsp12', 'nsp13', 'nsp14', 'nsp15', 'orf3a', 'orf3b', 'orf8', 'orf9b', 'orf9c', 'orf10']	[5, 3, 4, 4, 4, 4, 5, 5, 3, 4, 4, 4, 4, 3, 5, 4, 3, 4, 2, 4, 3, 5]	-	-
712	BMP5	ENSG00000112175	Head/Tail	3	nsp8	0	0.285963	0	0.000109999	0	641	0.00148423	2.49688e-05	1	['E', 'M', 'N', 'S', 'nsp1', 'nsp2', 'nsp4', 'nsp5_C145A', 'nsp7', 'nsp8', 'nsp9', 'nsp10', 'nsp12', 'nsp13', 'nsp14', 'nsp15', 'orf3a', 'orf3b', 'orf8', 'orf9b', 'orf9c', 'orf10']	[4, 4, 4, 4, 4, 4, 4, 5, 4, 3, 4, 4, 4, 3, 5, 3, 4, 5, 4, 4, 3, 4]	-	-
713	BMP7	ENSG00000101144	Head/Tail	3	M	0.352941	0.303131	2.93482e-05	0.00197998	3.13318e-05	201.167	0.0183785	0.000109451	17	['E', 'M', 'N', 'S', 'nsp1', 'nsp2', 'nsp4', 'nsp5_C145A', 'nsp7', 'nsp8', 'nsp9', 'nsp10', 'nsp12', 'nsp13', 'nsp14', 'nsp15', 'orf3a', 'orf3b', 'orf8', 'orf9b', 'orf9c', 'orf10']	[5, 3, 4, 4, 3, 3, 4, 4, 3, 4, 3, 4, 3, 3, 5, 3, 3, 5, 3, 3, 3, 4]	-	-
714	BMX	ENSG00000102010	Head	3	nsp8	0	0.245052	1.07418e-06	0.000329997	1.94106e-06	17.6667	0.000185916	4.04081e-05	3	['E', 'M', 'N', 'S', 'nsp1', 'nsp2', 'nsp4', 'nsp5_C145A', 'nsp7', 'nsp8', 'nsp9', 'nsp10', 'nsp12', 'nsp13', 'nsp14', 'nsp15', 'orf3a', 'orf3b', 'orf8', 'orf9b', 'orf9c', 'orf10']	[5, 4, 4, 5, 4, 5, 5, 4, 4, 3, 4, 5, 4, 3, 3, 5, 5, 5, 4, 4, 4, 5]	1	Fostamatinib
715	BNC2	ENSG00000173068	Head/Tail	3	nsp13	0	0.262286	0	0.000109999	0	116	0.000507186	2.21215e-05	1	['E', 'M', 'N', 'S', 'nsp1', 'nsp2', 'nsp4', 'nsp5_C145A', 'nsp7', 'nsp8', 'nsp9', 'nsp10', 'nsp12', 'nsp13', 'nsp14', 'nsp15', 'orf3a', 'orf3b', 'orf8', 'orf9b', 'orf9c', 'orf10']	[5, 4, 4, 5, 4, 4, 4, 5, 4, 4, 4, 4, 4, 3, 5, 4, 4, 5, 4, 4, 4, 5]	-	-
716	BNIP1	ENSG00000113734	Head	2	M	0.0583333	0.266908	1.01482e-05	0.00175998	1.04401e-05	77.8125	0.000614974	9.52439e-05	16	['E', 'M', 'N', 'S', 'nsp1', 'nsp2', 'nsp4', 'nsp5_C145A', 'nsp7', 'nsp8', 'nsp9', 'nsp10', 'nsp12', 'nsp13', 'nsp14', 'nsp15', 'orf3a', 'orf3b', 'orf8', 'orf9b', 'orf9c', 'orf10']	[6, 2, 4, 5, 5, 4, 5, 5, 3, 4, 4, 4, 4, 4, 5, 4, 3, 4, 3, 4, 2, 5]	-	-
717	BNIP2	ENSG00000140299	Control hub	2	M	0.0323774	0.316445	0.00232011	0.00516995	0.00235709	62.4681	0.00322073	0.000336881	21	['E', 'M', 'N', 'S', 'nsp1', 'nsp2', 'nsp4', 'nsp5_C145A', 'nsp7', 'nsp8', 'nsp9', 'nsp10', 'nsp12', 'nsp13', 'nsp14', 'nsp15', 'orf3a', 'orf3b', 'orf8', 'orf9b', 'orf9c', 'orf10']	[4, 2, 4, 4, 4, 4, 4, 5, 2, 3, 3, 4, 3, 3, 4, 3, 3, 4, 3, 4, 3, 4]	-	-
718	BNIP3	ENSG00000176171	Control hub	3	M	0.10303	0.293237	0.000940197	0.00626994	0.000955149	65.3158	0.00169164	0.000353311	23	['E', 'M', 'N', 'S', 'nsp1', 'nsp2', 'nsp4', 'nsp5_C145A', 'nsp7', 'nsp8', 'nsp9', 'nsp10', 'nsp12', 'nsp13', 'nsp14', 'nsp15', 'orf3a', 'orf3b', 'orf8', 'orf9b', 'orf9c', 'orf10']	[5, 3, 4, 5, 4, 4, 5, 5, 3, 4, 4, 4, 4, 4, 4, 4, 3, 4, 3, 4, 3, 5]	-	-
719	BNIP3L	ENSG00000104765	Control hub	2	nsp7	0.0857143	0.275225	0.00023894	0.00186998	0.000258316	43.1176	0.000584604	0.000117655	13	['E', 'M', 'N', 'S', 'nsp1', 'nsp2', 'nsp4', 'nsp5_C145A', 'nsp7', 'nsp8', 'nsp9', 'nsp10', 'nsp12', 'nsp13', 'nsp14', 'nsp15', 'orf3a', 'orf3b', 'orf8', 'orf9b', 'orf9c', 'orf10']	[5, 3, 4, 5, 5, 4, 5, 4, 2, 4, 4, 4, 4, 3, 4, 4, 4, 5, 3, 4, 3, 5]	-	-
720	BNIP5	ENSG00000189325	Tail	3	M	0	0.26698	1.52954e-05	0.000439996	1.82298e-05	42.75	0.00024095	4.22176e-05	4	['E', 'M', 'N', 'S', 'nsp1', 'nsp2', 'nsp4', 'nsp5_C145A', 'nsp7', 'nsp8', 'nsp9', 'nsp10', 'nsp12', 'nsp13', 'nsp14', 'nsp15', 'orf3a', 'orf3b', 'orf8', 'orf9b', 'orf9c', 'orf10']	[5, 3, 4, 5, 5, 4, 5, 5, 3, 4, 4, 5, 4, 4, 4, 4, 4, 5, 4, 4, 4, 4]	-	-
721	BOC	ENSG00000144857	Head/Tail	3	N	0	0.264073	1.22009e-05	0.000219998	1.56746e-05	103.5	0.000492936	3.46622e-05	2	['E', 'M', 'N', 'S', 'nsp1', 'nsp2', 'nsp4', 'nsp5_C145A', 'nsp7', 'nsp8', 'nsp9', 'nsp10', 'nsp12', 'nsp13', 'nsp14', 'nsp15', 'orf3a', 'orf3b', 'orf8', 'orf9b', 'orf9c', 'orf10']	[5, 4, 3, 5, 5, 4, 3, 5, 4, 4, 4, 4, 3, 4, 4, 4, 4, 5, 4, 3, 4, 5]	-	-
722	BOD1	ENSG00000145919	Head/Tail	2	orf8	0	0.254276	0	0.000109999	0	172	0.000256675	2.46586e-05	1	['E', 'M', 'N', 'S', 'nsp1', 'nsp2', 'nsp4', 'nsp5_C145A', 'nsp7', 'nsp8', 'nsp9', 'nsp10', 'nsp12', 'nsp13', 'nsp14', 'nsp15', 'orf3a', 'orf3b', 'orf8', 'orf9b', 'orf9c', 'orf10']	[5, 3, 4, 5, 4, 4, 5, 5, 4, 3, 4, 3, 4, 4, 5, 4, 5, 4, 2, 4, 4, 5]	-	-
723	BOD1L2	ENSG00000228075	Tail	3	nsp8	0	0.303255	1.91391e-05	0.000549995	1.59896e-05	229.8	0.00321022	4.97901e-05	5	['E', 'M', 'N', 'S', 'nsp1', 'nsp2', 'nsp4', 'nsp5_C145A', 'nsp7', 'nsp8', 'nsp9', 'nsp10', 'nsp12', 'nsp13', 'nsp14', 'nsp15', 'orf3a', 'orf3b', 'orf8', 'orf9b', 'orf9c', 'orf10']	[4, 4, 4, 4, 4, 4, 4, 5, 4, 3, 4, 4, 3, 3, 3, 3, 4, 5, 4, 4, 3, 4]	-	-
724	BOLA1	ENSG00000178096	Tail	3	nsp8	0.0277778	0.27897	8.91831e-06	0.00098999	1.3086e-05	38.3333	0.00172371	7.13075e-05	9	['E', 'M', 'N', 'S', 'nsp1', 'nsp2', 'nsp4', 'nsp5_C145A', 'nsp7', 'nsp8', 'nsp9', 'nsp10', 'nsp12', 'nsp13', 'nsp14', 'nsp15', 'orf3a', 'orf3b', 'orf8', 'orf9b', 'orf9c', 'orf10']	[5, 4, 4, 4, 4, 4, 4, 4, 4, 3, 4, 4, 4, 3, 4, 4, 4, 5, 4, 4, 4, 5]	-	-
725	BOLA2	ENSG00000183336	Tail	3	M	0.0356506	0.320988	0.00038733	0.00373996	0.000370624	70.8235	0.00993242	0.000227528	18	['E', 'M', 'N', 'S', 'nsp1', 'nsp2', 'nsp4', 'nsp5_C145A', 'nsp7', 'nsp8', 'nsp9', 'nsp10', 'nsp12', 'nsp13', 'nsp14', 'nsp15', 'orf3a', 'orf3b', 'orf8', 'orf9b', 'orf9c', 'orf10']	[4, 3, 3, 4, 4, 3, 4, 4, 4, 3, 4, 3, 3, 3, 4, 3, 4, 4, 3, 3, 3, 4]	-	-
726	BOLA2B	ENSG00000169627	Control hub	3	M	0.0356506	0.320988	0.00038733	0.00373996	0.000370624	70.8235	0.00993242	0.000227528	18	['E', 'M', 'N', 'S', 'nsp1', 'nsp2', 'nsp4', 'nsp5_C145A', 'nsp7', 'nsp8', 'nsp9', 'nsp10', 'nsp12', 'nsp13', 'nsp14', 'nsp15', 'orf3a', 'orf3b', 'orf8', 'orf9b', 'orf9c', 'orf10']	[4, 3, 3, 4, 4, 3, 4, 4, 4, 3, 4, 3, 3, 3, 4, 3, 4, 4, 3, 3, 3, 4]	-	-
727	BOLA2-SMG1P6	ENSG00000261740	Head/Tail	3	nsp8	0	0.25864	0	0.000109999	0	125	0.000419163	2.18786e-05	1	['E', 'M', 'N', 'S', 'nsp1', 'nsp2', 'nsp4', 'nsp5_C145A', 'nsp7', 'nsp8', 'nsp9', 'nsp10', 'nsp12', 'nsp13', 'nsp14', 'nsp15', 'orf3a', 'orf3b', 'orf8', 'orf9b', 'orf9c', 'orf10']	[5, 4, 4, 4, 4, 4, 4, 5, 4, 3, 3, 4, 3, 3, 5, 4, 4, 5, 3, 4, 3, 5]	-	-
728	BOLA3	ENSG00000163170	Control hub	3	M	0	0.295433	0.000264898	0.000769992	0.000274015	137.429	0.00334273	7.99471e-05	5	['E', 'M', 'N', 'S', 'nsp1', 'nsp2', 'nsp4', 'nsp5_C145A', 'nsp7', 'nsp8', 'nsp9', 'nsp10', 'nsp12', 'nsp13', 'nsp14', 'nsp15', 'orf3a', 'orf3b', 'orf8', 'orf9b', 'orf9c', 'orf10']	[4, 3, 3, 4, 4, 4, 4, 5, 4, 3, 3, 4, 4, 3, 5, 4, 4, 5, 4, 3, 4, 4]	-	-
729	BOLL	ENSG00000152430	Control hub	3	M	0.0915916	0.307948	0.000286215	0.00406996	0.000331945	51.5135	0.00863005	0.000236481	21	['E', 'M', 'N', 'S', 'nsp1', 'nsp2', 'nsp4', 'nsp5_C145A', 'nsp7', 'nsp8', 'nsp9', 'nsp10', 'nsp12', 'nsp13', 'nsp14', 'nsp15', 'orf3a', 'orf3b', 'orf8', 'orf9b', 'orf9c', 'orf10']	[5, 3, 3, 4, 4, 4, 4, 4, 4, 3, 3, 3, 3, 3, 4, 3, 4, 5, 4, 3, 3, 4]	-	-
730	BORCS5	ENSG00000280689	Head/Tail	3	nsp2	0	0.252922	5.86907e-07	0.000219998	8.68978e-07	29	0.000189224	3.06967e-05	2	['E', 'M', 'N', 'S', 'nsp1', 'nsp2', 'nsp4', 'nsp5_C145A', 'nsp7', 'nsp8', 'nsp9', 'nsp10', 'nsp12', 'nsp13', 'nsp14', 'nsp15', 'orf3a', 'orf3b', 'orf8', 'orf9b', 'orf9c', 'orf10']	[5, 4, 5, 5, 4, 3, 4, 5, 4, 4, 4, 5, 4, 4, 5, 4, 4, 5, 4, 4, 4, 5]	-	-
731	BORCS6	ENSG00000196544	Control hub	2	nsp8	0.103604	0.324295	0.000621535	0.00428996	0.000590282	87.4872	0.0135052	0.000259091	22	['E', 'M', 'N', 'S', 'nsp1', 'nsp2', 'nsp4', 'nsp5_C145A', 'nsp7', 'nsp8', 'nsp9', 'nsp10', 'nsp12', 'nsp13', 'nsp14', 'nsp15', 'orf3a', 'orf3b', 'orf8', 'orf9b', 'orf9c', 'orf10']	[4, 3, 3, 4, 3, 3, 3, 4, 3, 2, 3, 3, 3, 3, 4, 3, 4, 4, 3, 3, 3, 4]	-	-
732	BORCS8	ENSG00000254901	Head/Tail	3	S	0.1	0.268685	1.5154e-05	0.000549995	1.51875e-05	75.2	0.000915464	5.11202e-05	5	['E', 'M', 'N', 'S', 'nsp1', 'nsp2', 'nsp4', 'nsp5_C145A', 'nsp7', 'nsp8', 'nsp9', 'nsp10', 'nsp12', 'nsp13', 'nsp14', 'nsp15', 'orf3a', 'orf3b', 'orf8', 'orf9b', 'orf9c', 'orf10']	[5, 4, 4, 3, 4, 4, 4, 5, 4, 4, 3, 4, 4, 3, 3, 4, 4, 5, 4, 4, 4, 5]	-	-
733	BORCS8-MEF2B	ENSG00000064489	Head	3	M	0.047619	0.281091	2.31022e-05	0.000769992	2.46278e-05	76.1429	0.00176624	6.16558e-05	7	['E', 'M', 'N', 'S', 'nsp1', 'nsp2', 'nsp4', 'nsp5_C145A', 'nsp7', 'nsp8', 'nsp9', 'nsp10', 'nsp12', 'nsp13', 'nsp14', 'nsp15', 'orf3a', 'orf3b', 'orf8', 'orf9b', 'orf9c', 'orf10']	[5, 3, 4, 3, 3, 4, 4, 5, 4, 4, 3, 4, 4, 3, 3, 4, 4, 5, 4, 4, 4, 5]	-	-
734	BPGM	ENSG00000172331	Tail	4	nsp13	0	0.192862	0	0.000109999	0	6	1.41482e-06	3.34847e-05	1	['E', 'M', 'N', 'S', 'nsp1', 'nsp2', 'nsp4', 'nsp5_C145A', 'nsp7', 'nsp8', 'nsp9', 'nsp10', 'nsp12', 'nsp13', 'nsp14', 'nsp15', 'orf3a', 'orf3b', 'orf8', 'orf9b', 'orf9c', 'orf10']	[6, 5, 5, 6, 5, 5, 6, 6, 5, 5, 5, 6, 5, 4, 6, 5, 6, 7, 6, 6, 5, 6]	-	-
735	BPHL	ENSG00000137274	Head/Tail	3	N	0	0.2404	0	0.000109999	0	40	9.48077e-05	2.53965e-05	1	['E', 'M', 'N', 'S', 'nsp1', 'nsp2', 'nsp4', 'nsp5_C145A', 'nsp7', 'nsp8', 'nsp9', 'nsp10', 'nsp12', 'nsp13', 'nsp14', 'nsp15', 'orf3a', 'orf3b', 'orf8', 'orf9b', 'orf9c', 'orf10']	[5, 5, 3, 5, 5, 4, 5, 6, 5, 4, 4, 5, 4, 4, 5, 4, 4, 6, 4, 5, 4, 5]	-	-
736	BPIFA1	ENSG00000198183	Tail	2	nsp9	0.0319149	0.323374	0.000730827	0.00527995	0.000812852	57.7917	0.0112876	0.000309441	22	['E', 'M', 'N', 'S', 'nsp1', 'nsp2', 'nsp4', 'nsp5_C145A', 'nsp7', 'nsp8', 'nsp9', 'nsp10', 'nsp12', 'nsp13', 'nsp14', 'nsp15', 'orf3a', 'orf3b', 'orf8', 'orf9b', 'orf9c', 'orf10']	[4, 3, 3, 4, 4, 3, 3, 4, 4, 3, 2, 3, 3, 2, 4, 3, 4, 5, 3, 3, 3, 3]	-	-
737	BPIFA2	ENSG00000131050	Head/Tail	3	nsp7	0	0.254218	2.33277e-07	0.000219998	3.20203e-07	74	0.000156395	2.97631e-05	2	['E', 'M', 'N', 'S', 'nsp1', 'nsp2', 'nsp4', 'nsp5_C145A', 'nsp7', 'nsp8', 'nsp9', 'nsp10', 'nsp12', 'nsp13', 'nsp14', 'nsp15', 'orf3a', 'orf3b', 'orf8', 'orf9b', 'orf9c', 'orf10']	[6, 4, 4, 5, 5, 5, 5, 5, 3, 4, 4, 4, 4, 4, 5, 5, 4, 5, 4, 4, 3, 5]	-	-
738	BPIFB3	ENSG00000186190	Tail	3	M	0	0.27514	3.86694e-06	0.000219998	6.18819e-06	188	0.000997689	3.05454e-05	2	['E', 'M', 'N', 'S', 'nsp1', 'nsp2', 'nsp4', 'nsp5_C145A', 'nsp7', 'nsp8', 'nsp9', 'nsp10', 'nsp12', 'nsp13', 'nsp14', 'nsp15', 'orf3a', 'orf3b', 'orf8', 'orf9b', 'orf9c', 'orf10']	[5, 3, 3, 4, 4, 4, 5, 4, 4, 3, 4, 4, 4, 3, 4, 4, 4, 4, 4, 3, 4, 5]	-	-
739	BRAP	ENSG00000089234	Head/Tail	3	nsp13	0	0.241755	0	0.000109999	0	20	0.000112021	2.37543e-05	1	['E', 'M', 'N', 'S', 'nsp1', 'nsp2', 'nsp4', 'nsp5_C145A', 'nsp7', 'nsp8', 'nsp9', 'nsp10', 'nsp12', 'nsp13', 'nsp14', 'nsp15', 'orf3a', 'orf3b', 'orf8', 'orf9b', 'orf9c', 'orf10']	[5, 4, 4, 5, 4, 4, 5, 5, 4, 4, 4, 4, 4, 3, 5, 4, 5, 6, 5, 4, 4, 5]	-	-
740	BRAT1	ENSG00000106009	Head	3	M	0.166667	0.280815	5.55646e-06	0.000439996	7.52208e-06	127.25	0.00184499	4.17593e-05	4	['E', 'M', 'N', 'S', 'nsp1', 'nsp2', 'nsp4', 'nsp5_C145A', 'nsp7', 'nsp8', 'nsp9', 'nsp10', 'nsp12', 'nsp13', 'nsp14', 'nsp15', 'orf3a', 'orf3b', 'orf8', 'orf9b', 'orf9c', 'orf10']	[5, 3, 4, 4, 4, 3, 4, 5, 4, 4, 3, 4, 3, 3, 4, 4, 4, 5, 4, 4, 4, 4]	-	-
741	BRCC3	ENSG00000185515	Head/Tail	3	nsp9	0	0.256481	3.73955e-07	0.000219998	3.9778e-07	59.5	0.000399486	2.8891e-05	2	['E', 'M', 'N', 'S', 'nsp1', 'nsp2', 'nsp4', 'nsp5_C145A', 'nsp7', 'nsp8', 'nsp9', 'nsp10', 'nsp12', 'nsp13', 'nsp14', 'nsp15', 'orf3a', 'orf3b', 'orf8', 'orf9b', 'orf9c', 'orf10']	[5, 4, 4, 5, 4, 4, 4, 5, 4, 4, 3, 5, 3, 3, 4, 4, 4, 5, 4, 4, 4, 5]	3	Zinc, Zinc acetate, Zinc chloride
742	BRD1	ENSG00000100425	Head/Tail	3	M	0.0444444	0.291618	3.84697e-05	0.00109999	4.31953e-05	125.1	0.00418896	8.01177e-05	9	['E', 'M', 'N', 'S', 'nsp1', 'nsp2', 'nsp4', 'nsp5_C145A', 'nsp7', 'nsp8', 'nsp9', 'nsp10', 'nsp12', 'nsp13', 'nsp14', 'nsp15', 'orf3a', 'orf3b', 'orf8', 'orf9b', 'orf9c', 'orf10']	[4, 3, 3, 4, 4, 4, 4, 3, 4, 3, 3, 4, 3, 3, 5, 4, 3, 5, 4, 4, 3, 4]	-	-
743	BRD3	ENSG00000169925	Head/Tail	3	N	0	0.231141	0	0.000109999	0	36	8.41158e-05	2.35355e-05	1	['E', 'M', 'N', 'S', 'nsp1', 'nsp2', 'nsp4', 'nsp5_C145A', 'nsp7', 'nsp8', 'nsp9', 'nsp10', 'nsp12', 'nsp13', 'nsp14', 'nsp15', 'orf3a', 'orf3b', 'orf8', 'orf9b', 'orf9c', 'orf10']	[5, 4, 3, 5, 5, 5, 5, 5, 5, 4, 3, 4, 4, 4, 5, 4, 5, 6, 4, 5, 5, 5]	-	-
744	BRD7	ENSG00000166164	Head/Tail	2	orf8	0	0.254276	0	0.000109999	0	172	0.000256675	2.46586e-05	1	['E', 'M', 'N', 'S', 'nsp1', 'nsp2', 'nsp4', 'nsp5_C145A', 'nsp7', 'nsp8', 'nsp9', 'nsp10', 'nsp12', 'nsp13', 'nsp14', 'nsp15', 'orf3a', 'orf3b', 'orf8', 'orf9b', 'orf9c', 'orf10']	[5, 3, 4, 5, 4, 4, 5, 5, 4, 3, 4, 3, 4, 4, 5, 4, 5, 4, 2, 4, 4, 5]	-	-
745	BRD8	ENSG00000112983	Head	3	nsp9	0.1	0.284414	4.40982e-06	0.000549995	6.19142e-06	73.8	0.00158533	4.71327e-05	5	['E', 'M', 'N', 'S', 'nsp1', 'nsp2', 'nsp4', 'nsp5_C145A', 'nsp7', 'nsp8', 'nsp9', 'nsp10', 'nsp12', 'nsp13', 'nsp14', 'nsp15', 'orf3a', 'orf3b', 'orf8', 'orf9b', 'orf9c', 'orf10']	[5, 4, 4, 4, 4, 4, 4, 4, 4, 4, 3, 4, 3, 3, 4, 4, 4, 5, 4, 4, 3, 5]	-	-
746	BRD9	ENSG00000028310	Head/Tail	4	M	0	0.23265	0	0.000109999	0	16	0.000156794	2.34502e-05	1	['E', 'M', 'N', 'S', 'nsp1', 'nsp2', 'nsp4', 'nsp5_C145A', 'nsp7', 'nsp8', 'nsp9', 'nsp10', 'nsp12', 'nsp13', 'nsp14', 'nsp15', 'orf3a', 'orf3b', 'orf8', 'orf9b', 'orf9c', 'orf10']	[5, 4, 5, 5, 4, 4, 5, 6, 4, 4, 4, 5, 4, 4, 5, 5, 5, 6, 4, 4, 4, 5]	-	-
747	BRI3	ENSG00000164713	Head/Tail	3	orf8	0	0.238456	1.96946e-07	0.000219998	2.3751e-07	60	5.38107e-05	2.77773e-05	2	['E', 'M', 'N', 'S', 'nsp1', 'nsp2', 'nsp4', 'nsp5_C145A', 'nsp7', 'nsp8', 'nsp9', 'nsp10', 'nsp12', 'nsp13', 'nsp14', 'nsp15', 'orf3a', 'orf3b', 'orf8', 'orf9b', 'orf9c', 'orf10']	[6, 4, 4, 5, 5, 5, 5, 6, 4, 4, 4, 5, 4, 4, 5, 5, 4, 5, 3, 4, 3, 6]	-	-
748	BRICD5	ENSG00000182685	Control hub	2	orf8	0.0128205	0.275362	0.000214747	0.00439996	0.000229819	58.475	0.00120889	0.000237034	20	['E', 'M', 'N', 'S', 'nsp1', 'nsp2', 'nsp4', 'nsp5_C145A', 'nsp7', 'nsp8', 'nsp9', 'nsp10', 'nsp12', 'nsp13', 'nsp14', 'nsp15', 'orf3a', 'orf3b', 'orf8', 'orf9b', 'orf9c', 'orf10']	[5, 3, 4, 4, 5, 4, 5, 5, 3, 4, 4, 4, 4, 4, 5, 5, 3, 4, 2, 4, 3, 5]	-	-
749	BRIP1	ENSG00000136492	Head/Tail	4	M	0	0.238219	0	0.000109999	0	23	8.30346e-05	2.4163e-05	1	['E', 'M', 'N', 'S', 'nsp1', 'nsp2', 'nsp4', 'nsp5_C145A', 'nsp7', 'nsp8', 'nsp9', 'nsp10', 'nsp12', 'nsp13', 'nsp14', 'nsp15', 'orf3a', 'orf3b', 'orf8', 'orf9b', 'orf9c', 'orf10']	[5, 4, 4, 5, 5, 4, 5, 5, 5, 4, 4, 5, 4, 4, 5, 5, 5, 5, 5, 4, 5, 5]	-	-
750	BRIX1	ENSG00000113460	Head	4	nsp12	0	0.20996	0	0.000109999	0	3	1.30191e-05	3.32494e-05	1	['E', 'M', 'N', 'S', 'nsp1', 'nsp2', 'nsp4', 'nsp5_C145A', 'nsp7', 'nsp8', 'nsp9', 'nsp10', 'nsp12', 'nsp13', 'nsp14', 'nsp15', 'orf3a', 'orf3b', 'orf8', 'orf9b', 'orf9c', 'orf10']	[5, 5, 5, 6, 5, 5, 5, 6, 5, 5, 5, 5, 4, 4, 6, 5, 5, 6, 5, 4, 5, 6]	-	-
751	BRK1	ENSG00000254999	Tail	2	nsp13	0	0.261945	6.44228e-07	0.000439996	8.16531e-07	32	0.000611194	4.04399e-05	4	['E', 'M', 'N', 'S', 'nsp1', 'nsp2', 'nsp4', 'nsp5_C145A', 'nsp7', 'nsp8', 'nsp9', 'nsp10', 'nsp12', 'nsp13', 'nsp14', 'nsp15', 'orf3a', 'orf3b', 'orf8', 'orf9b', 'orf9c', 'orf10']	[4, 4, 4, 5, 3, 4, 4, 4, 4, 4, 4, 5, 4, 2, 5, 5, 4, 5, 4, 4, 4, 5]	-	-
752	BRME1	ENSG00000288152	Control hub	3	M	0.0793651	0.315534	0.000575342	0.00329997	0.000584112	133.9	0.0178733	0.000199811	18	['E', 'M', 'N', 'S', 'nsp1', 'nsp2', 'nsp4', 'nsp5_C145A', 'nsp7', 'nsp8', 'nsp9', 'nsp10', 'nsp12', 'nsp13', 'nsp14', 'nsp15', 'orf3a', 'orf3b', 'orf8', 'orf9b', 'orf9c', 'orf10']	[4, 3, 4, 4, 3, 3, 4, 4, 3, 3, 3, 4, 3, 3, 4, 4, 3, 5, 3, 3, 3, 4]	-	-
753	BRMS1	ENSG00000174744	Head/Tail	3	nsp12	0.333333	0.273571	3.60834e-06	0.000329997	4.63523e-06	125	0.00117346	3.59773e-05	3	['E', 'M', 'N', 'S', 'nsp1', 'nsp2', 'nsp4', 'nsp5_C145A', 'nsp7', 'nsp8', 'nsp9', 'nsp10', 'nsp12', 'nsp13', 'nsp14', 'nsp15', 'orf3a', 'orf3b', 'orf8', 'orf9b', 'orf9c', 'orf10']	[5, 4, 4, 5, 4, 4, 4, 4, 4, 4, 4, 4, 3, 3, 5, 4, 5, 5, 4, 4, 3, 5]	-	-
754	BRMS1L	ENSG00000100916	Head/Tail	3	M	0.0545455	0.293508	3.02901e-05	0.00120999	3.7266e-05	85.9091	0.00364474	8.43536e-05	10	['E', 'M', 'N', 'S', 'nsp1', 'nsp2', 'nsp4', 'nsp5_C145A', 'nsp7', 'nsp8', 'nsp9', 'nsp10', 'nsp12', 'nsp13', 'nsp14', 'nsp15', 'orf3a', 'orf3b', 'orf8', 'orf9b', 'orf9c', 'orf10']	[5, 3, 4, 3, 4, 3, 4, 4, 3, 4, 3, 4, 3, 3, 4, 4, 4, 5, 4, 4, 3, 5]	-	-
755	BRPF1	ENSG00000156983	Head/Tail	3	M	0.142857	0.283497	9.41977e-06	0.000879991	1.12132e-05	85.625	0.0024232	6.46076e-05	8	['E', 'M', 'N', 'S', 'nsp1', 'nsp2', 'nsp4', 'nsp5_C145A', 'nsp7', 'nsp8', 'nsp9', 'nsp10', 'nsp12', 'nsp13', 'nsp14', 'nsp15', 'orf3a', 'orf3b', 'orf8', 'orf9b', 'orf9c', 'orf10']	[4, 3, 4, 5, 4, 3, 4, 4, 4, 4, 3, 4, 3, 3, 4, 4, 4, 5, 4, 3, 4, 4]	-	-
756	BRPF3	ENSG00000096070	Head/Tail	4	M	0	0.248163	0	0.000109999	0	52	0.000227283	2.27888e-05	1	['E', 'M', 'N', 'S', 'nsp1', 'nsp2', 'nsp4', 'nsp5_C145A', 'nsp7', 'nsp8', 'nsp9', 'nsp10', 'nsp12', 'nsp13', 'nsp14', 'nsp15', 'orf3a', 'orf3b', 'orf8', 'orf9b', 'orf9c', 'orf10']	[5, 4, 4, 5, 4, 4, 4, 5, 4, 4, 4, 5, 4, 4, 5, 5, 4, 5, 4, 4, 5, 5]	-	-
757	BRSK2	ENSG00000174672	Head/Tail	3	orf8	0	0.245025	0	0.000109999	0	26	0.000107544	2.36036e-05	1	['E', 'M', 'N', 'S', 'nsp1', 'nsp2', 'nsp4', 'nsp5_C145A', 'nsp7', 'nsp8', 'nsp9', 'nsp10', 'nsp12', 'nsp13', 'nsp14', 'nsp15', 'orf3a', 'orf3b', 'orf8', 'orf9b', 'orf9c', 'orf10']	[5, 4, 5, 5, 5, 5, 4, 5, 4, 4, 4, 4, 4, 4, 4, 4, 5, 5, 3, 4, 4, 5]	-	-
758	BRWD1	ENSG00000185658	Head/Tail	2	nsp15	0	0.269411	5.22748e-06	0.000549995	6.14663e-06	56.8	0.000926015	4.92395e-05	5	['E', 'M', 'N', 'S', 'nsp1', 'nsp2', 'nsp4', 'nsp5_C145A', 'nsp7', 'nsp8', 'nsp9', 'nsp10', 'nsp12', 'nsp13', 'nsp14', 'nsp15', 'orf3a', 'orf3b', 'orf8', 'orf9b', 'orf9c', 'orf10']	[5, 4, 3, 5, 4, 4, 4, 5, 4, 4, 3, 4, 3, 3, 4, 2, 4, 6, 4, 4, 4, 4]	-	-
759	BSCL2	ENSG00000168000	Control hub	2	orf8	0.0190476	0.315287	0.00192018	0.00395996	0.00202978	72.6944	0.00688509	0.000231528	22	['E', 'M', 'N', 'S', 'nsp1', 'nsp2', 'nsp4', 'nsp5_C145A', 'nsp7', 'nsp8', 'nsp9', 'nsp10', 'nsp12', 'nsp13', 'nsp14', 'nsp15', 'orf3a', 'orf3b', 'orf8', 'orf9b', 'orf9c', 'orf10']	[4, 3, 4, 4, 4, 4, 4, 4, 3, 3, 4, 3, 3, 3, 4, 4, 4, 4, 2, 4, 2, 4]	-	-
760	BSDC1	ENSG00000160058	Head/Tail	3	orf9c	0	0.255036	1.90811e-06	0.000329997	2.56375e-06	34.3333	0.000246569	3.85806e-05	3	['E', 'M', 'N', 'S', 'nsp1', 'nsp2', 'nsp4', 'nsp5_C145A', 'nsp7', 'nsp8', 'nsp9', 'nsp10', 'nsp12', 'nsp13', 'nsp14', 'nsp15', 'orf3a', 'orf3b', 'orf8', 'orf9b', 'orf9c', 'orf10']	[5, 4, 4, 5, 4, 4, 5, 6, 4, 4, 4, 4, 4, 4, 5, 4, 4, 5, 4, 4, 3, 5]	-	-
761	BSG	ENSG00000172270	Head	3	M	0.333333	0.263924	1.67472e-05	0.000329997	2.15171e-05	121.667	0.000323589	3.33035e-05	3	['E', 'M', 'N', 'S', 'nsp1', 'nsp2', 'nsp4', 'nsp5_C145A', 'nsp7', 'nsp8', 'nsp9', 'nsp10', 'nsp12', 'nsp13', 'nsp14', 'nsp15', 'orf3a', 'orf3b', 'orf8', 'orf9b', 'orf9c', 'orf10']	[5, 3, 5, 5, 5, 5, 5, 5, 3, 4, 4, 4, 4, 4, 5, 5, 3, 5, 3, 5, 3, 5]	-	-
762	BSND	ENSG00000162399	Control hub	3	M	0.045584	0.293159	0.000201159	0.00296997	0.00021957	52.1852	0.00133127	0.000167474	19	['E', 'M', 'N', 'S', 'nsp1', 'nsp2', 'nsp4', 'nsp5_C145A', 'nsp7', 'nsp8', 'nsp9', 'nsp10', 'nsp12', 'nsp13', 'nsp14', 'nsp15', 'orf3a', 'orf3b', 'orf8', 'orf9b', 'orf9c', 'orf10']	[5, 3, 4, 4, 4, 4, 4, 5, 3, 4, 3, 3, 3, 3, 4, 4, 3, 4, 3, 3, 3, 4]	-	-
763	BST2	ENSG00000130303	Head/Tail	4	M	0	0.213321	0	0.000109999	0	23	1.32067e-05	2.27758e-05	1	['E', 'M', 'N', 'S', 'nsp1', 'nsp2', 'nsp4', 'nsp5_C145A', 'nsp7', 'nsp8', 'nsp9', 'nsp10', 'nsp12', 'nsp13', 'nsp14', 'nsp15', 'orf3a', 'orf3b', 'orf8', 'orf9b', 'orf9c', 'orf10']	[6, 4, 5, 6, 6, 6, 6, 6, 4, 6, 5, 5, 5, 5, 6, 5, 4, 5, 4, 5, 4, 6]	-	-
764	BTAF1	ENSG00000095564	Head/Tail	4	M	0	0.221133	0	0.000109999	0	16	2.88433e-05	2.43054e-05	1	['E', 'M', 'N', 'S', 'nsp1', 'nsp2', 'nsp4', 'nsp5_C145A', 'nsp7', 'nsp8', 'nsp9', 'nsp10', 'nsp12', 'nsp13', 'nsp14', 'nsp15', 'orf3a', 'orf3b', 'orf8', 'orf9b', 'orf9c', 'orf10']	[5, 4, 5, 5, 5, 5, 5, 6, 5, 5, 5, 5, 4, 4, 5, 4, 5, 6, 4, 4, 5, 5]	-	-
765	BTBD1	ENSG00000064726	Head	3	M	0.0666667	0.298814	6.17546e-05	0.000879991	6.80769e-05	110.25	0.00259828	7.11073e-05	5	['E', 'M', 'N', 'S', 'nsp1', 'nsp2', 'nsp4', 'nsp5_C145A', 'nsp7', 'nsp8', 'nsp9', 'nsp10', 'nsp12', 'nsp13', 'nsp14', 'nsp15', 'orf3a', 'orf3b', 'orf8', 'orf9b', 'orf9c', 'orf10']	[5, 3, 3, 4, 4, 4, 4, 4, 4, 3, 3, 4, 3, 3, 4, 4, 4, 4, 3, 3, 4, 5]	-	-
766	BTBD16	ENSG00000138152	Head/Tail	3	nsp1	0	0.245758	0	0.000109999	0	48	0.000183587	2.34997e-05	1	['E', 'M', 'N', 'S', 'nsp1', 'nsp2', 'nsp4', 'nsp5_C145A', 'nsp7', 'nsp8', 'nsp9', 'nsp10', 'nsp12', 'nsp13', 'nsp14', 'nsp15', 'orf3a', 'orf3b', 'orf8', 'orf9b', 'orf9c', 'orf10']	[5, 4, 4, 5, 3, 5, 5, 5, 4, 4, 4, 4, 4, 4, 5, 4, 4, 5, 4, 4, 5, 5]	-	-
767	BTBD18	ENSG00000233436	Head/Tail	3	nsp9	0	0.247561	0	0.000109999	0	65	0.000224763	2.26846e-05	1	['E', 'M', 'N', 'S', 'nsp1', 'nsp2', 'nsp4', 'nsp5_C145A', 'nsp7', 'nsp8', 'nsp9', 'nsp10', 'nsp12', 'nsp13', 'nsp14', 'nsp15', 'orf3a', 'orf3b', 'orf8', 'orf9b', 'orf9c', 'orf10']	[5, 4, 4, 4, 4, 4, 5, 5, 4, 4, 3, 4, 4, 4, 5, 4, 5, 6, 4, 5, 3, 5]	-	-
768	BTBD2	ENSG00000133243	Head/Tail	3	M	0	0.288275	5.64028e-05	0.000879991	6.57325e-05	77.25	0.00183423	7.45778e-05	7	['E', 'M', 'N', 'S', 'nsp1', 'nsp2', 'nsp4', 'nsp5_C145A', 'nsp7', 'nsp8', 'nsp9', 'nsp10', 'nsp12', 'nsp13', 'nsp14', 'nsp15', 'orf3a', 'orf3b', 'orf8', 'orf9b', 'orf9c', 'orf10']	[5, 3, 3, 4, 4, 4, 4, 4, 4, 3, 4, 4, 3, 3, 4, 4, 4, 4, 4, 3, 4, 5]	-	-
769	BTBD3	ENSG00000132640	Control hub	3	M	0.111111	0.3093	5.88969e-05	0.00120999	5.9162e-05	120.091	0.00347783	8.49145e-05	8	['E', 'M', 'N', 'S', 'nsp1', 'nsp2', 'nsp4', 'nsp5_C145A', 'nsp7', 'nsp8', 'nsp9', 'nsp10', 'nsp12', 'nsp13', 'nsp14', 'nsp15', 'orf3a', 'orf3b', 'orf8', 'orf9b', 'orf9c', 'orf10']	[4, 3, 4, 4, 4, 4, 4, 5, 4, 3, 3, 4, 3, 3, 4, 3, 4, 4, 4, 4, 3, 4]	-	-
770	BTBD6	ENSG00000184887	Tail	3	M	0.0666667	0.289196	1.71252e-05	0.000659993	2.50412e-05	97	0.00193103	5.8908e-05	5	['E', 'M', 'N', 'S', 'nsp1', 'nsp2', 'nsp4', 'nsp5_C145A', 'nsp7', 'nsp8', 'nsp9', 'nsp10', 'nsp12', 'nsp13', 'nsp14', 'nsp15', 'orf3a', 'orf3b', 'orf8', 'orf9b', 'orf9c', 'orf10']	[5, 3, 3, 4, 4, 4, 4, 4, 4, 3, 4, 4, 3, 3, 4, 4, 4, 4, 4, 3, 3, 4]	-	-
771	BTC	ENSG00000174808	Head/Tail	3	M	0.133333	0.290103	6.63926e-05	0.000659993	7.92081e-05	149.833	0.00334531	5.78139e-05	5	['E', 'M', 'N', 'S', 'nsp1', 'nsp2', 'nsp4', 'nsp5_C145A', 'nsp7', 'nsp8', 'nsp9', 'nsp10', 'nsp12', 'nsp13', 'nsp14', 'nsp15', 'orf3a', 'orf3b', 'orf8', 'orf9b', 'orf9c', 'orf10']	[5, 3, 4, 4, 3, 3, 4, 5, 3, 3, 3, 4, 4, 3, 4, 4, 4, 5, 3, 4, 3, 5]	-	-
772	BTF3	ENSG00000145741	Control hub	3	nsp9	0.0666667	0.264774	0.000926832	0.000659993	0.000926953	33.1667	0.000756464	0.000110957	3	['E', 'M', 'N', 'S', 'nsp1', 'nsp2', 'nsp4', 'nsp5_C145A', 'nsp7', 'nsp8', 'nsp9', 'nsp10', 'nsp12', 'nsp13', 'nsp14', 'nsp15', 'orf3a', 'orf3b', 'orf8', 'orf9b', 'orf9c', 'orf10']	[5, 4, 4, 5, 4, 4, 4, 5, 4, 4, 3, 4, 4, 3, 5, 4, 4, 5, 4, 4, 4, 5]	-	-
773	BTF3L4	ENSG00000134717	Head	3	nsp9	0.333333	0.260378	4.20576e-05	0.000329997	4.21524e-05	55	0.00063751	4.26256e-05	3	['E', 'M', 'N', 'S', 'nsp1', 'nsp2', 'nsp4', 'nsp5_C145A', 'nsp7', 'nsp8', 'nsp9', 'nsp10', 'nsp12', 'nsp13', 'nsp14', 'nsp15', 'orf3a', 'orf3b', 'orf8', 'orf9b', 'orf9c', 'orf10']	[5, 4, 4, 5, 4, 4, 4, 5, 4, 4, 3, 4, 4, 3, 5, 4, 4, 5, 4, 4, 4, 5]	-	-
774	BTG1	ENSG00000133639	Head/Tail	3	nsp12	0	0.266667	0.000158403	0.000439996	0.00017111	54.25	0.000589514	5.47151e-05	3	['E', 'M', 'N', 'S', 'nsp1', 'nsp2', 'nsp4', 'nsp5_C145A', 'nsp7', 'nsp8', 'nsp9', 'nsp10', 'nsp12', 'nsp13', 'nsp14', 'nsp15', 'orf3a', 'orf3b', 'orf8', 'orf9b', 'orf9c', 'orf10']	[5, 4, 4, 5, 4, 4, 5, 5, 4, 4, 4, 4, 3, 3, 4, 4, 4, 5, 4, 4, 4, 4]	-	-
775	BTG2	ENSG00000159388	Head/Tail	4	nsp13	0	0.198948	4.53572e-07	0.000219998	1.36988e-06	5.5	3.14949e-06	4.7571e-05	2	['E', 'M', 'N', 'S', 'nsp1', 'nsp2', 'nsp4', 'nsp5_C145A', 'nsp7', 'nsp8', 'nsp9', 'nsp10', 'nsp12', 'nsp13', 'nsp14', 'nsp15', 'orf3a', 'orf3b', 'orf8', 'orf9b', 'orf9c', 'orf10']	[6, 5, 5, 6, 5, 5, 5, 6, 5, 5, 5, 6, 5, 4, 5, 5, 6, 7, 5, 5, 5, 6]	-	-
776	BTN1A1	ENSG00000124557	Head	3	nsp8	0	0.285981	0.000217384	0.000219998	0.000217384	321	0.0014845	6.17515e-05	1	['E', 'M', 'N', 'S', 'nsp1', 'nsp2', 'nsp4', 'nsp5_C145A', 'nsp7', 'nsp8', 'nsp9', 'nsp10', 'nsp12', 'nsp13', 'nsp14', 'nsp15', 'orf3a', 'orf3b', 'orf8', 'orf9b', 'orf9c', 'orf10']	[4, 4, 4, 4, 4, 4, 4, 5, 4, 3, 4, 4, 4, 3, 5, 3, 4, 5, 4, 4, 3, 4]	-	-
777	BTN2A1	ENSG00000112763	Head/Tail	3	M	0	0.247202	1.73297e-06	0.000659993	2.19859e-06	54.6667	0.000197294	4.94591e-05	6	['E', 'M', 'N', 'S', 'nsp1', 'nsp2', 'nsp4', 'nsp5_C145A', 'nsp7', 'nsp8', 'nsp9', 'nsp10', 'nsp12', 'nsp13', 'nsp14', 'nsp15', 'orf3a', 'orf3b', 'orf8', 'orf9b', 'orf9c', 'orf10']	[6, 3, 4, 5, 4, 4, 5, 6, 3, 4, 5, 5, 4, 4, 5, 5, 4, 5, 3, 4, 3, 5]	-	-
778	BTN2A2	ENSG00000124508	Head	3	M	0.0841463	0.294541	0.00037473	0.00450995	0.000377346	92.7073	0.00222116	0.00023104	23	['E', 'M', 'N', 'S', 'nsp1', 'nsp2', 'nsp4', 'nsp5_C145A', 'nsp7', 'nsp8', 'nsp9', 'nsp10', 'nsp12', 'nsp13', 'nsp14', 'nsp15', 'orf3a', 'orf3b', 'orf8', 'orf9b', 'orf9c', 'orf10']	[5, 3, 4, 4, 4, 4, 4, 5, 3, 4, 4, 4, 4, 4, 4, 4, 3, 4, 3, 4, 3, 4]	-	-
779	BTN3A2	ENSG00000186470	Tail	4	M	0	0.235264	0	0.000109999	0	22	0.000139551	2.21254e-05	1	['E', 'M', 'N', 'S', 'nsp1', 'nsp2', 'nsp4', 'nsp5_C145A', 'nsp7', 'nsp8', 'nsp9', 'nsp10', 'nsp12', 'nsp13', 'nsp14', 'nsp15', 'orf3a', 'orf3b', 'orf8', 'orf9b', 'orf9c', 'orf10']	[6, 4, 5, 5, 4, 4, 5, 6, 4, 4, 5, 5, 4, 4, 5, 5, 4, 6, 4, 5, 4, 5]	-	-
780	BTNL8	ENSG00000113303	Head	3	orf9c	0	0.229527	5.05344e-07	0.000439996	2.40826e-06	23.25	4.16119e-05	3.92923e-05	4	['E', 'M', 'N', 'S', 'nsp1', 'nsp2', 'nsp4', 'nsp5_C145A', 'nsp7', 'nsp8', 'nsp9', 'nsp10', 'nsp12', 'nsp13', 'nsp14', 'nsp15', 'orf3a', 'orf3b', 'orf8', 'orf9b', 'orf9c', 'orf10']	[6, 4, 5, 5, 5, 5, 6, 6, 4, 5, 5, 4, 5, 4, 5, 5, 4, 6, 4, 5, 3, 6]	-	-
781	BTNL9	ENSG00000165810	Head	2	nsp7	0.0416667	0.260187	0.000227229	0.00175998	0.000228314	51.9375	0.000392505	0.000113505	15	['E', 'M', 'N', 'S', 'nsp1', 'nsp2', 'nsp4', 'nsp5_C145A', 'nsp7', 'nsp8', 'nsp9', 'nsp10', 'nsp12', 'nsp13', 'nsp14', 'nsp15', 'orf3a', 'orf3b', 'orf8', 'orf9b', 'orf9c', 'orf10']	[5, 3, 4, 5, 5, 4, 5, 5, 2, 4, 4, 4, 4, 4, 5, 4, 3, 5, 3, 4, 3, 5]	-	-
782	BTRC	ENSG00000166167	Tail	3	nsp13	0	0.272178	0.000267973	0.00120999	0.000289742	16.9091	0.000675601	0.000109688	8	['E', 'M', 'N', 'S', 'nsp1', 'nsp2', 'nsp4', 'nsp5_C145A', 'nsp7', 'nsp8', 'nsp9', 'nsp10', 'nsp12', 'nsp13', 'nsp14', 'nsp15', 'orf3a', 'orf3b', 'orf8', 'orf9b', 'orf9c', 'orf10']	[5, 4, 4, 5, 4, 4, 5, 5, 4, 4, 4, 4, 4, 3, 4, 4, 4, 5, 4, 4, 4, 5]	-	-
783	BUB1	ENSG00000169679	Tail	4	M	0	0.237894	2.31209e-06	0.000329997	1.015e-05	8	7.28467e-05	4.79253e-05	2	['E', 'M', 'N', 'S', 'nsp1', 'nsp2', 'nsp4', 'nsp5_C145A', 'nsp7', 'nsp8', 'nsp9', 'nsp10', 'nsp12', 'nsp13', 'nsp14', 'nsp15', 'orf3a', 'orf3b', 'orf8', 'orf9b', 'orf9c', 'orf10']	[5, 4, 5, 5, 5, 4, 5, 6, 5, 4, 5, 5, 5, 4, 5, 4, 4, 6, 4, 5, 4, 5]	-	-
784	BUB1B-PAK6	ENSG00000259288	Head/Tail	3	nsp12	0	0.271529	0.000109797	0.000329997	0.000109988	103.333	0.00103119	4.98957e-05	2	['E', 'M', 'N', 'S', 'nsp1', 'nsp2', 'nsp4', 'nsp5_C145A', 'nsp7', 'nsp8', 'nsp9', 'nsp10', 'nsp12', 'nsp13', 'nsp14', 'nsp15', 'orf3a', 'orf3b', 'orf8', 'orf9b', 'orf9c', 'orf10']	[5, 4, 4, 5, 4, 4, 5, 5, 4, 4, 4, 4, 3, 3, 5, 4, 4, 5, 4, 4, 4, 5]	-	-
785	BUB3	ENSG00000154473	Head/Tail	4	M	0	0.245039	7.80793e-06	0.000219998	1.49333e-05	26	0.000210255	3.62201e-05	2	['E', 'M', 'N', 'S', 'nsp1', 'nsp2', 'nsp4', 'nsp5_C145A', 'nsp7', 'nsp8', 'nsp9', 'nsp10', 'nsp12', 'nsp13', 'nsp14', 'nsp15', 'orf3a', 'orf3b', 'orf8', 'orf9b', 'orf9c', 'orf10']	[5, 4, 5, 5, 5, 5, 5, 5, 4, 4, 4, 4, 4, 4, 5, 4, 4, 6, 4, 4, 4, 5]	-	-
786	BUD13	ENSG00000137656	Head/Tail	3	nsp13	0	0.253145	0	0.000109999	0	40	0.000267008	2.30313e-05	1	['E', 'M', 'N', 'S', 'nsp1', 'nsp2', 'nsp4', 'nsp5_C145A', 'nsp7', 'nsp8', 'nsp9', 'nsp10', 'nsp12', 'nsp13', 'nsp14', 'nsp15', 'orf3a', 'orf3b', 'orf8', 'orf9b', 'orf9c', 'orf10']	[5, 4, 4, 4, 4, 4, 4, 5, 4, 4, 4, 4, 4, 3, 4, 4, 5, 5, 4, 4, 4, 5]	-	-
787	BUD23	ENSG00000071462	Head/Tail	4	nsp8	0	0.221829	0	0.000109999	0	4	2.01409e-05	4.22656e-05	1	['E', 'M', 'N', 'S', 'nsp1', 'nsp2', 'nsp4', 'nsp5_C145A', 'nsp7', 'nsp8', 'nsp9', 'nsp10', 'nsp12', 'nsp13', 'nsp14', 'nsp15', 'orf3a', 'orf3b', 'orf8', 'orf9b', 'orf9c', 'orf10']	[5, 5, 5, 5, 5, 5, 5, 6, 5, 4, 5, 5, 5, 4, 6, 4, 5, 6, 5, 5, 4, 5]	-	-
788	BUD31	ENSG00000106245	Head/Tail	3	M	0.2	0.306586	1.08781e-05	0.000549995	1.01971e-05	307.4	0.00541352	4.76291e-05	5	['E', 'M', 'N', 'S', 'nsp1', 'nsp2', 'nsp4', 'nsp5_C145A', 'nsp7', 'nsp8', 'nsp9', 'nsp10', 'nsp12', 'nsp13', 'nsp14', 'nsp15', 'orf3a', 'orf3b', 'orf8', 'orf9b', 'orf9c', 'orf10']	[4, 3, 3, 4, 4, 4, 4, 5, 4, 3, 3, 4, 4, 3, 4, 3, 4, 5, 3, 4, 3, 4]	-	-
789	BYSL	ENSG00000112578	Head	2	nsp8	0.0476476	0.359844	0.00519121	0.0156198	0.00481961	83.0493	0.0499317	0.000933103	28	['E', 'M', 'N', 'S', 'nsp1', 'nsp2', 'nsp4', 'nsp5_C145A', 'nsp7', 'nsp8', 'nsp9', 'nsp10', 'nsp12', 'nsp13', 'nsp14', 'nsp15', 'orf3a', 'orf3b', 'orf8', 'orf9b', 'orf9c', 'orf10']	[4, 3, 3, 3, 3, 3, 3, 4, 3, 2, 3, 3, 3, 2, 3, 3, 3, 4, 3, 3, 3, 4]	-	-
790	C10orf120	ENSG00000183559	Head/Tail	3	nsp8	0	0.285963	0	0.000109999	0	641	0.00148423	2.49688e-05	1	['E', 'M', 'N', 'S', 'nsp1', 'nsp2', 'nsp4', 'nsp5_C145A', 'nsp7', 'nsp8', 'nsp9', 'nsp10', 'nsp12', 'nsp13', 'nsp14', 'nsp15', 'orf3a', 'orf3b', 'orf8', 'orf9b', 'orf9c', 'orf10']	[4, 4, 4, 4, 4, 4, 4, 5, 4, 3, 4, 4, 4, 3, 5, 3, 4, 5, 4, 4, 3, 4]	-	-
791	C10orf55	ENSG00000222047	Tail	2	nsp12	0.145763	0.315298	0.000357912	0.00681993	0.000376402	66.4677	0.0168429	0.000358831	27	['E', 'M', 'N', 'S', 'nsp1', 'nsp2', 'nsp4', 'nsp5_C145A', 'nsp7', 'nsp8', 'nsp9', 'nsp10', 'nsp12', 'nsp13', 'nsp14', 'nsp15', 'orf3a', 'orf3b', 'orf8', 'orf9b', 'orf9c', 'orf10']	[4, 3, 3, 4, 4, 3, 4, 5, 4, 3, 3, 4, 2, 2, 4, 3, 4, 5, 3, 3, 3, 4]	-	-
792	C10orf62	ENSG00000203942	Head/Tail	3	M	0.2	0.299885	1.94514e-05	0.00120999	2.19638e-05	196.455	0.0101911	7.49309e-05	11	['E', 'M', 'N', 'S', 'nsp1', 'nsp2', 'nsp4', 'nsp5_C145A', 'nsp7', 'nsp8', 'nsp9', 'nsp10', 'nsp12', 'nsp13', 'nsp14', 'nsp15', 'orf3a', 'orf3b', 'orf8', 'orf9b', 'orf9c', 'orf10']	[4, 3, 4, 4, 4, 3, 4, 5, 3, 4, 4, 3, 3, 3, 4, 4, 3, 4, 3, 4, 3, 4]	-	-
793	C10orf67	ENSG00000179133	Tail	3	M	0.0151515	0.272053	5.52382e-05	0.00131999	6.28794e-05	51.1667	0.00037374	9.00862e-05	11	['E', 'M', 'N', 'S', 'nsp1', 'nsp2', 'nsp4', 'nsp5_C145A', 'nsp7', 'nsp8', 'nsp9', 'nsp10', 'nsp12', 'nsp13', 'nsp14', 'nsp15', 'orf3a', 'orf3b', 'orf8', 'orf9b', 'orf9c', 'orf10']	[5, 3, 4, 4, 4, 4, 5, 5, 3, 4, 4, 4, 4, 4, 5, 4, 3, 4, 3, 4, 3, 5]	-	-
794	C10orf82	ENSG00000165863	Head/Tail	3	M	0.107143	0.291178	1.97703e-05	0.000879991	2.26219e-05	82.25	0.00252355	6.34814e-05	8	['E', 'M', 'N', 'S', 'nsp1', 'nsp2', 'nsp4', 'nsp5_C145A', 'nsp7', 'nsp8', 'nsp9', 'nsp10', 'nsp12', 'nsp13', 'nsp14', 'nsp15', 'orf3a', 'orf3b', 'orf8', 'orf9b', 'orf9c', 'orf10']	[5, 3, 4, 4, 4, 4, 4, 5, 3, 4, 3, 3, 3, 3, 4, 3, 4, 4, 3, 3, 3, 4]	-	-
795	C10orf88	ENSG00000119965	Control hub	3	M	0.2	0.309375	2.3534e-05	0.000769992	2.46721e-05	196.286	0.0039273	6.00398e-05	5	['E', 'M', 'N', 'S', 'nsp1', 'nsp2', 'nsp4', 'nsp5_C145A', 'nsp7', 'nsp8', 'nsp9', 'nsp10', 'nsp12', 'nsp13', 'nsp14', 'nsp15', 'orf3a', 'orf3b', 'orf8', 'orf9b', 'orf9c', 'orf10']	[4, 3, 4, 4, 4, 4, 4, 4, 4, 3, 3, 4, 3, 3, 4, 3, 4, 4, 3, 3, 3, 4]	-	-
796	C11orf1	ENSG00000137720	Head/Tail	2	nsp13	0.115865	0.316513	9.60886e-05	0.00373996	9.3652e-05	99.9706	0.0178898	0.000195053	27	['E', 'M', 'N', 'S', 'nsp1', 'nsp2', 'nsp4', 'nsp5_C145A', 'nsp7', 'nsp8', 'nsp9', 'nsp10', 'nsp12', 'nsp13', 'nsp14', 'nsp15', 'orf3a', 'orf3b', 'orf8', 'orf9b', 'orf9c', 'orf10']	[4, 3, 3, 4, 3, 3, 3, 5, 4, 3, 3, 4, 3, 2, 4, 3, 4, 5, 3, 4, 3, 3]	-	-
797	C11orf16	ENSG00000176029	Head/Tail	3	M	0.309091	0.294394	3.52839e-05	0.00120999	3.41836e-05	137.727	0.00751169	7.556e-05	11	['E', 'M', 'N', 'S', 'nsp1', 'nsp2', 'nsp4', 'nsp5_C145A', 'nsp7', 'nsp8', 'nsp9', 'nsp10', 'nsp12', 'nsp13', 'nsp14', 'nsp15', 'orf3a', 'orf3b', 'orf8', 'orf9b', 'orf9c', 'orf10']	[5, 3, 4, 5, 4, 4, 4, 4, 4, 4, 4, 4, 3, 3, 4, 4, 4, 5, 3, 4, 3, 4]	-	-
798	C11orf24	ENSG00000171067	Head/Tail	3	M	0.047619	0.25376	8.55196e-07	0.000769992	7.88447e-07	132	0.000369021	5.07152e-05	7	['E', 'M', 'N', 'S', 'nsp1', 'nsp2', 'nsp4', 'nsp5_C145A', 'nsp7', 'nsp8', 'nsp9', 'nsp10', 'nsp12', 'nsp13', 'nsp14', 'nsp15', 'orf3a', 'orf3b', 'orf8', 'orf9b', 'orf9c', 'orf10']	[6, 3, 5, 5, 5, 5, 5, 5, 3, 5, 4, 4, 4, 4, 5, 5, 3, 5, 3, 5, 3, 5]	-	-
799	C11orf45	ENSG00000174370	Head/Tail	2	orf8	0	0.279199	2.69868e-05	0.000659993	3.40632e-05	78.5	0.00145847	5.64761e-05	6	['E', 'M', 'N', 'S', 'nsp1', 'nsp2', 'nsp4', 'nsp5_C145A', 'nsp7', 'nsp8', 'nsp9', 'nsp10', 'nsp12', 'nsp13', 'nsp14', 'nsp15', 'orf3a', 'orf3b', 'orf8', 'orf9b', 'orf9c', 'orf10']	[5, 3, 3, 5, 4, 4, 5, 5, 4, 3, 3, 3, 3, 3, 4, 4, 4, 4, 2, 4, 4, 3]	-	-
800	C11orf49	ENSG00000149179	Tail	3	M	0	0.2789	0.000212753	0.00120999	0.000230853	25.7273	0.00123389	0.000105282	6	['E', 'M', 'N', 'S', 'nsp1', 'nsp2', 'nsp4', 'nsp5_C145A', 'nsp7', 'nsp8', 'nsp9', 'nsp10', 'nsp12', 'nsp13', 'nsp14', 'nsp15', 'orf3a', 'orf3b', 'orf8', 'orf9b', 'orf9c', 'orf10']	[5, 3, 4, 5, 4, 4, 4, 4, 4, 3, 3, 4, 3, 3, 4, 4, 4, 5, 3, 4, 4, 5]	-	-
801	C11orf52	ENSG00000149300	Tail	-	-	0	0.000109999	0	0.000109999	0	1	2.58458e-35	0.000109987	1	-	-	-	-
802	C11orf54	ENSG00000182919	Head/Tail	3	nsp7	0	0.271114	2.15415e-06	0.000329997	2.4795e-06	100.333	0.0010258	3.54991e-05	3	['E', 'M', 'N', 'S', 'nsp1', 'nsp2', 'nsp4', 'nsp5_C145A', 'nsp7', 'nsp8', 'nsp9', 'nsp10', 'nsp12', 'nsp13', 'nsp14', 'nsp15', 'orf3a', 'orf3b', 'orf8', 'orf9b', 'orf9c', 'orf10']	[5, 4, 4, 5, 4, 4, 4, 5, 3, 4, 4, 4, 4, 3, 5, 4, 4, 5, 4, 4, 4, 4]	-	-
803	C11orf65	ENSG00000166323	Head/Tail	3	M	0	0.26686	7.39756e-05	0.000659993	8.47818e-05	27.6667	0.000617329	6.79485e-05	5	['E', 'M', 'N', 'S', 'nsp1', 'nsp2', 'nsp4', 'nsp5_C145A', 'nsp7', 'nsp8', 'nsp9', 'nsp10', 'nsp12', 'nsp13', 'nsp14', 'nsp15', 'orf3a', 'orf3b', 'orf8', 'orf9b', 'orf9c', 'orf10']	[5, 3, 4, 4, 4, 4, 4, 5, 4, 4, 4, 4, 4, 3, 4, 4, 4, 5, 4, 4, 4, 5]	-	-
804	C11orf68	ENSG00000175573	Tail	2	nsp9	0.0757576	0.309289	0.000305617	0.00131999	0.000326788	107.167	0.00333201	0.000120379	8	['E', 'M', 'N', 'S', 'nsp1', 'nsp2', 'nsp4', 'nsp5_C145A', 'nsp7', 'nsp8', 'nsp9', 'nsp10', 'nsp12', 'nsp13', 'nsp14', 'nsp15', 'orf3a', 'orf3b', 'orf8', 'orf9b', 'orf9c', 'orf10']	[4, 3, 4, 4, 4, 3, 4, 5, 4, 3, 2, 4, 4, 3, 4, 3, 4, 5, 3, 2, 3, 4]	-	-
805	C11orf87	ENSG00000185742	Tail	3	M	0.272727	0.303504	1.57022e-05	0.00241998	1.40358e-05	184	0.0205981	0.000123645	21	['E', 'M', 'N', 'S', 'nsp1', 'nsp2', 'nsp4', 'nsp5_C145A', 'nsp7', 'nsp8', 'nsp9', 'nsp10', 'nsp12', 'nsp13', 'nsp14', 'nsp15', 'orf3a', 'orf3b', 'orf8', 'orf9b', 'orf9c', 'orf10']	[5, 3, 3, 4, 4, 3, 4, 5, 3, 3, 3, 4, 3, 3, 4, 4, 3, 5, 3, 4, 3, 4]	-	-
806	C12orf40	ENSG00000180116	Head/Tail	3	nsp8	0	0.272638	1.00394e-05	0.000549995	1.27573e-05	55.6	0.000974352	5.09433e-05	5	['E', 'M', 'N', 'S', 'nsp1', 'nsp2', 'nsp4', 'nsp5_C145A', 'nsp7', 'nsp8', 'nsp9', 'nsp10', 'nsp12', 'nsp13', 'nsp14', 'nsp15', 'orf3a', 'orf3b', 'orf8', 'orf9b', 'orf9c', 'orf10']	[5, 4, 4, 4, 4, 4, 4, 5, 4, 3, 3, 4, 4, 3, 4, 4, 4, 6, 4, 4, 3, 5]	-	-
807	C12orf50	ENSG00000165805	Head/Tail	2	nsp13	0	0.268547	0	0.000109999	0	403	0.00127012	2.23026e-05	1	['E', 'M', 'N', 'S', 'nsp1', 'nsp2', 'nsp4', 'nsp5_C145A', 'nsp7', 'nsp8', 'nsp9', 'nsp10', 'nsp12', 'nsp13', 'nsp14', 'nsp15', 'orf3a', 'orf3b', 'orf8', 'orf9b', 'orf9c', 'orf10']	[4, 4, 4, 4, 3, 4, 4, 5, 3, 3, 4, 4, 3, 2, 5, 4, 4, 5, 4, 3, 4, 5]	-	-
808	C12orf57	ENSG00000111678	Head	4	nsp13	0	0.200553	0.000217384	0.000219998	0.000217384	3.5	4.87059e-06	7.58903e-05	1	['E', 'M', 'N', 'S', 'nsp1', 'nsp2', 'nsp4', 'nsp5_C145A', 'nsp7', 'nsp8', 'nsp9', 'nsp10', 'nsp12', 'nsp13', 'nsp14', 'nsp15', 'orf3a', 'orf3b', 'orf8', 'orf9b', 'orf9c', 'orf10']	[6, 5, 5, 6, 5, 5, 5, 6, 5, 5, 5, 5, 5, 4, 5, 5, 5, 7, 5, 5, 5, 6]	-	-
809	C12orf60	ENSG00000182993	Tail	4	nsp9	0	0.218166	0	0.000109999	0	9	1.051e-05	2.66846e-05	1	['E', 'M', 'N', 'S', 'nsp1', 'nsp2', 'nsp4', 'nsp5_C145A', 'nsp7', 'nsp8', 'nsp9', 'nsp10', 'nsp12', 'nsp13', 'nsp14', 'nsp15', 'orf3a', 'orf3b', 'orf8', 'orf9b', 'orf9c', 'orf10']	[6, 5, 5, 5, 5, 5, 5, 6, 5, 5, 4, 6, 5, 4, 5, 5, 5, 6, 4, 5, 5, 6]	-	-
810	C14orf119	ENSG00000179933	Tail	2	nsp9	0.0154882	0.319935	0.00154162	0.00604994	0.00163291	46.1818	0.0100452	0.000424735	21	['E', 'M', 'N', 'S', 'nsp1', 'nsp2', 'nsp4', 'nsp5_C145A', 'nsp7', 'nsp8', 'nsp9', 'nsp10', 'nsp12', 'nsp13', 'nsp14', 'nsp15', 'orf3a', 'orf3b', 'orf8', 'orf9b', 'orf9c', 'orf10']	[4, 3, 4, 4, 4, 3, 4, 4, 3, 3, 2, 4, 3, 2, 4, 3, 3, 4, 3, 3, 4, 3]	-	-
811	C14orf180	ENSG00000274126	Tail	3	M	0.0879227	0.286369	0.000543698	0.00505995	0.000521951	78.9783	0.00172857	0.000261278	23	['E', 'M', 'N', 'S', 'nsp1', 'nsp2', 'nsp4', 'nsp5_C145A', 'nsp7', 'nsp8', 'nsp9', 'nsp10', 'nsp12', 'nsp13', 'nsp14', 'nsp15', 'orf3a', 'orf3b', 'orf8', 'orf9b', 'orf9c', 'orf10']	[5, 3, 3, 4, 4, 4, 4, 5, 3, 4, 4, 4, 4, 4, 5, 4, 3, 4, 3, 3, 3, 5]	-	-
812	C14orf39	ENSG00000179008	Head	4	nsp13	0	0.215011	0.000217906	0.000329997	0.000218181	6.33333	1.71196e-05	7.06062e-05	2	['E', 'M', 'N', 'S', 'nsp1', 'nsp2', 'nsp4', 'nsp5_C145A', 'nsp7', 'nsp8', 'nsp9', 'nsp10', 'nsp12', 'nsp13', 'nsp14', 'nsp15', 'orf3a', 'orf3b', 'orf8', 'orf9b', 'orf9c', 'orf10']	[5, 5, 5, 5, 5, 5, 5, 6, 5, 5, 5, 5, 5, 4, 6, 5, 5, 6, 4, 5, 5, 5]	-	-
813	C14orf93	ENSG00000100802	Head/Tail	4	E	0	0.241249	0	0.000109999	0	31	8.55069e-05	2.32432e-05	1	['E', 'M', 'N', 'S', 'nsp1', 'nsp2', 'nsp4', 'nsp5_C145A', 'nsp7', 'nsp8', 'nsp9', 'nsp10', 'nsp12', 'nsp13', 'nsp14', 'nsp15', 'orf3a', 'orf3b', 'orf8', 'orf9b', 'orf9c', 'orf10']	[4, 4, 5, 5, 5, 5, 4, 5, 5, 4, 4, 5, 4, 4, 5, 5, 5, 6, 4, 4, 4, 5]	-	-
814	C15orf65	ENSG00000261652	Tail	3	nsp12	0	0.244371	0	0.000109999	0	53	0.000177843	2.27868e-05	1	['E', 'M', 'N', 'S', 'nsp1', 'nsp2', 'nsp4', 'nsp5_C145A', 'nsp7', 'nsp8', 'nsp9', 'nsp10', 'nsp12', 'nsp13', 'nsp14', 'nsp15', 'orf3a', 'orf3b', 'orf8', 'orf9b', 'orf9c', 'orf10']	[5, 4, 5, 5, 4, 4, 5, 6, 4, 4, 4, 5, 3, 4, 4, 4, 5, 6, 4, 5, 5, 5]	-	-
815	C16orf54	ENSG00000185905	Tail	3	M	0	0.254875	4.07455e-06	0.000659993	5.42686e-06	61	0.000167503	4.98118e-05	6	['E', 'M', 'N', 'S', 'nsp1', 'nsp2', 'nsp4', 'nsp5_C145A', 'nsp7', 'nsp8', 'nsp9', 'nsp10', 'nsp12', 'nsp13', 'nsp14', 'nsp15', 'orf3a', 'orf3b', 'orf8', 'orf9b', 'orf9c', 'orf10']	[5, 3, 4, 5, 5, 4, 5, 5, 3, 4, 4, 4, 4, 4, 5, 5, 3, 5, 3, 4, 3, 5]	-	-
816	C16orf72	ENSG00000182831	Tail	3	orf9b	0	0.251781	6.39781e-06	0.000219998	1.53821e-05	69	0.00023566	4.13003e-05	2	['E', 'M', 'N', 'S', 'nsp1', 'nsp2', 'nsp4', 'nsp5_C145A', 'nsp7', 'nsp8', 'nsp9', 'nsp10', 'nsp12', 'nsp13', 'nsp14', 'nsp15', 'orf3a', 'orf3b', 'orf8', 'orf9b', 'orf9c', 'orf10']	[4, 4, 4, 5, 5, 5, 5, 5, 4, 4, 4, 4, 4, 4, 5, 4, 4, 5, 4, 3, 4, 5]	-	-
817	C16orf74	ENSG00000154102	Head/Tail	4	M	1	0.224239	0	0.000219998	0	14.5	6.01201e-05	3.7432e-05	2	['E', 'M', 'N', 'S', 'nsp1', 'nsp2', 'nsp4', 'nsp5_C145A', 'nsp7', 'nsp8', 'nsp9', 'nsp10', 'nsp12', 'nsp13', 'nsp14', 'nsp15', 'orf3a', 'orf3b', 'orf8', 'orf9b', 'orf9c', 'orf10']	[6, 4, 5, 6, 5, 5, 5, 6, 5, 5, 4, 5, 4, 4, 6, 4, 5, 6, 4, 4, 4, 5]	-	-
818	C16orf87	ENSG00000155330	Head/Tail	3	N	0	0.236871	9.77392e-07	0.000219998	1.45104e-06	25.5	7.34189e-05	3.21936e-05	2	['E', 'M', 'N', 'S', 'nsp1', 'nsp2', 'nsp4', 'nsp5_C145A', 'nsp7', 'nsp8', 'nsp9', 'nsp10', 'nsp12', 'nsp13', 'nsp14', 'nsp15', 'orf3a', 'orf3b', 'orf8', 'orf9b', 'orf9c', 'orf10']	[5, 4, 3, 5, 5, 5, 5, 5, 5, 4, 4, 4, 4, 3, 4, 4, 5, 5, 4, 4, 4, 5]	-	-
819	C16orf92	ENSG00000167194	Head/Tail	2	orf9c	0.0444444	0.25522	9.31344e-06	0.00109999	1.29433e-05	44.7	0.000204419	7.03694e-05	9	['E', 'M', 'N', 'S', 'nsp1', 'nsp2', 'nsp4', 'nsp5_C145A', 'nsp7', 'nsp8', 'nsp9', 'nsp10', 'nsp12', 'nsp13', 'nsp14', 'nsp15', 'orf3a', 'orf3b', 'orf8', 'orf9b', 'orf9c', 'orf10']	[5, 3, 4, 5, 5, 4, 5, 5, 3, 4, 4, 4, 4, 4, 5, 5, 3, 4, 3, 4, 2, 5]	-	-
820	C17orf49	ENSG00000258315	Tail	4	M	0	0.216389	0	0.000329997	0	5.33333	1.31488e-05	4.62386e-05	1	['E', 'M', 'N', 'S', 'nsp1', 'nsp2', 'nsp4', 'nsp5_C145A', 'nsp7', 'nsp8', 'nsp9', 'nsp10', 'nsp12', 'nsp13', 'nsp14', 'nsp15', 'orf3a', 'orf3b', 'orf8', 'orf9b', 'orf9c', 'orf10']	[6, 4, 5, 6, 5, 5, 5, 5, 4, 4, 5, 5, 5, 4, 5, 5, 5, 6, 4, 5, 5, 6]	-	-
821	C17orf50	ENSG00000270806	Tail	3	nsp2	0.163636	0.299117	1.10269e-05	0.00120999	1.2427e-05	131.273	0.00792642	7.33132e-05	11	['E', 'M', 'N', 'S', 'nsp1', 'nsp2', 'nsp4', 'nsp5_C145A', 'nsp7', 'nsp8', 'nsp9', 'nsp10', 'nsp12', 'nsp13', 'nsp14', 'nsp15', 'orf3a', 'orf3b', 'orf8', 'orf9b', 'orf9c', 'orf10']	[5, 4, 4, 4, 4, 3, 4, 5, 3, 3, 4, 4, 3, 3, 4, 4, 3, 5, 3, 4, 3, 4]	-	-
822	C17orf67	ENSG00000214226	Head/Tail	4	M	0	0.246427	3.12318e-07	0.000219998	4.31166e-07	37.5	0.000290552	2.98868e-05	2	['E', 'M', 'N', 'S', 'nsp1', 'nsp2', 'nsp4', 'nsp5_C145A', 'nsp7', 'nsp8', 'nsp9', 'nsp10', 'nsp12', 'nsp13', 'nsp14', 'nsp15', 'orf3a', 'orf3b', 'orf8', 'orf9b', 'orf9c', 'orf10']	[5, 4, 4, 5, 4, 5, 5, 5, 5, 4, 4, 4, 4, 4, 5, 5, 5, 5, 4, 4, 4, 5]	-	-
823	C17orf75	ENSG00000108666	Control hub	3	S	0	0.249124	7.04283e-06	0.000439996	1.45627e-05	23	0.000179437	5.74549e-05	3	['E', 'M', 'N', 'S', 'nsp1', 'nsp2', 'nsp4', 'nsp5_C145A', 'nsp7', 'nsp8', 'nsp9', 'nsp10', 'nsp12', 'nsp13', 'nsp14', 'nsp15', 'orf3a', 'orf3b', 'orf8', 'orf9b', 'orf9c', 'orf10']	[5, 4, 4, 3, 5, 4, 4, 5, 5, 4, 4, 5, 4, 4, 5, 5, 5, 5, 4, 4, 4, 5]	-	-
824	C18orf25	ENSG00000152242	Head	2	nsp13	0.190476	0.291868	1.30235e-05	0.000769992	1.30492e-05	98.2857	0.00180622	5.95199e-05	7	['E', 'M', 'N', 'S', 'nsp1', 'nsp2', 'nsp4', 'nsp5_C145A', 'nsp7', 'nsp8', 'nsp9', 'nsp10', 'nsp12', 'nsp13', 'nsp14', 'nsp15', 'orf3a', 'orf3b', 'orf8', 'orf9b', 'orf9c', 'orf10']	[4, 3, 4, 5, 4, 4, 4, 4, 3, 3, 3, 4, 4, 2, 4, 4, 4, 4, 4, 3, 3, 4]	-	-
825	C18orf54	ENSG00000166845	Head/Tail	3	M	0.0952381	0.292628	0.000447449	0.000769992	0.000447407	118.857	0.00305439	8.06997e-05	6	['E', 'M', 'N', 'S', 'nsp1', 'nsp2', 'nsp4', 'nsp5_C145A', 'nsp7', 'nsp8', 'nsp9', 'nsp10', 'nsp12', 'nsp13', 'nsp14', 'nsp15', 'orf3a', 'orf3b', 'orf8', 'orf9b', 'orf9c', 'orf10']	[5, 3, 4, 4, 3, 4, 4, 3, 4, 4, 4, 4, 3, 3, 4, 4, 4, 5, 4, 4, 3, 4]	-	-
826	C19orf18	ENSG00000177025	Head/Tail	3	M	0	0.255484	2.55778e-06	0.000439996	3.07764e-06	46.75	0.000128147	3.83777e-05	4	['E', 'M', 'N', 'S', 'nsp1', 'nsp2', 'nsp4', 'nsp5_C145A', 'nsp7', 'nsp8', 'nsp9', 'nsp10', 'nsp12', 'nsp13', 'nsp14', 'nsp15', 'orf3a', 'orf3b', 'orf8', 'orf9b', 'orf9c', 'orf10']	[5, 3, 4, 5, 5, 5, 5, 5, 3, 4, 4, 4, 4, 4, 5, 5, 4, 5, 4, 4, 3, 5]	-	-
827	C19orf25	ENSG00000119559	Head	3	M	0.0368421	0.307127	0.000113003	0.00219998	0.000137513	80	0.0065008	0.000138398	15	['E', 'M', 'N', 'S', 'nsp1', 'nsp2', 'nsp4', 'nsp5_C145A', 'nsp7', 'nsp8', 'nsp9', 'nsp10', 'nsp12', 'nsp13', 'nsp14', 'nsp15', 'orf3a', 'orf3b', 'orf8', 'orf9b', 'orf9c', 'orf10']	[4, 3, 4, 4, 4, 3, 4, 5, 4, 3, 3, 4, 3, 3, 4, 4, 3, 5, 3, 3, 3, 4]	-	-
828	C19orf38	ENSG00000214212	Head/Tail	3	nsp13	0	0.2544	0	0.000109999	0	189	0.00102695	2.12841e-05	1	['E', 'M', 'N', 'S', 'nsp1', 'nsp2', 'nsp4', 'nsp5_C145A', 'nsp7', 'nsp8', 'nsp9', 'nsp10', 'nsp12', 'nsp13', 'nsp14', 'nsp15', 'orf3a', 'orf3b', 'orf8', 'orf9b', 'orf9c', 'orf10']	[5, 4, 4, 5, 4, 4, 4, 5, 4, 4, 4, 4, 4, 3, 5, 4, 4, 5, 3, 4, 4, 5]	-	-
829	C19orf44	ENSG00000105072	Head/Tail	2	nsp13	0.0444444	0.293917	4.11932e-05	0.00109999	4.9151e-05	130.4	0.00482148	7.79341e-05	9	['E', 'M', 'N', 'S', 'nsp1', 'nsp2', 'nsp4', 'nsp5_C145A', 'nsp7', 'nsp8', 'nsp9', 'nsp10', 'nsp12', 'nsp13', 'nsp14', 'nsp15', 'orf3a', 'orf3b', 'orf8', 'orf9b', 'orf9c', 'orf10']	[4, 4, 4, 3, 3, 3, 4, 5, 3, 3, 3, 3, 3, 2, 5, 4, 4, 5, 4, 3, 4, 5]	-	-
830	C19orf47	ENSG00000160392	Head/Tail	4	E	0	0.251147	6.43267e-06	0.000329997	8.12329e-06	31.6667	0.000316111	4.0634e-05	3	['E', 'M', 'N', 'S', 'nsp1', 'nsp2', 'nsp4', 'nsp5_C145A', 'nsp7', 'nsp8', 'nsp9', 'nsp10', 'nsp12', 'nsp13', 'nsp14', 'nsp15', 'orf3a', 'orf3b', 'orf8', 'orf9b', 'orf9c', 'orf10']	[4, 4, 4, 4, 5, 4, 4, 5, 4, 4, 4, 5, 4, 4, 5, 4, 4, 6, 4, 4, 4, 4]	-	-
831	C19orf54	ENSG00000188493	Tail	2	nsp13	0.108548	0.330748	0.000925255	0.00736993	0.000877095	84.1194	0.0260095	0.0003854	28	['E', 'M', 'N', 'S', 'nsp1', 'nsp2', 'nsp4', 'nsp5_C145A', 'nsp7', 'nsp8', 'nsp9', 'nsp10', 'nsp12', 'nsp13', 'nsp14', 'nsp15', 'orf3a', 'orf3b', 'orf8', 'orf9b', 'orf9c', 'orf10']	[4, 3, 3, 4, 4, 3, 4, 5, 3, 3, 3, 4, 3, 2, 4, 3, 4, 5, 3, 3, 3, 3]	-	-
832	C19orf73	ENSG00000221916	Head/Tail	3	nsp1	0	0.279489	6.98539e-06	0.000329997	7.97582e-06	251.667	0.00295541	3.53968e-05	3	['E', 'M', 'N', 'S', 'nsp1', 'nsp2', 'nsp4', 'nsp5_C145A', 'nsp7', 'nsp8', 'nsp9', 'nsp10', 'nsp12', 'nsp13', 'nsp14', 'nsp15', 'orf3a', 'orf3b', 'orf8', 'orf9b', 'orf9c', 'orf10']	[4, 4, 4, 4, 3, 3, 4, 5, 3, 3, 4, 4, 3, 3, 4, 4, 5, 5, 3, 4, 3, 5]	-	-
833	C1D	ENSG00000197223	Tail	3	nsp9	0	0.275584	0.00022574	0.000549995	0.000228035	50	0.000842787	6.71986e-05	4	['E', 'M', 'N', 'S', 'nsp1', 'nsp2', 'nsp4', 'nsp5_C145A', 'nsp7', 'nsp8', 'nsp9', 'nsp10', 'nsp12', 'nsp13', 'nsp14', 'nsp15', 'orf3a', 'orf3b', 'orf8', 'orf9b', 'orf9c', 'orf10']	[4, 4, 4, 4, 4, 4, 4, 4, 4, 4, 3, 4, 4, 3, 5, 4, 4, 4, 4, 4, 4, 4]	-	-
834	C1GALT1	ENSG00000106392	Head	2	orf9c	0.0582011	0.275541	5.22819e-05	0.00307997	5.52232e-05	84.3929	0.00107271	0.000158394	21	['E', 'M', 'N', 'S', 'nsp1', 'nsp2', 'nsp4', 'nsp5_C145A', 'nsp7', 'nsp8', 'nsp9', 'nsp10', 'nsp12', 'nsp13', 'nsp14', 'nsp15', 'orf3a', 'orf3b', 'orf8', 'orf9b', 'orf9c', 'orf10']	[5, 3, 4, 4, 4, 4, 5, 5, 3, 4, 4, 5, 4, 4, 5, 4, 3, 4, 3, 4, 2, 5]	-	-
835	C1orf105	ENSG00000180999	Head/Tail	3	M	0.1	0.281778	1.34594e-05	0.000549995	1.68949e-05	89.8	0.0017113	4.78889e-05	5	['E', 'M', 'N', 'S', 'nsp1', 'nsp2', 'nsp4', 'nsp5_C145A', 'nsp7', 'nsp8', 'nsp9', 'nsp10', 'nsp12', 'nsp13', 'nsp14', 'nsp15', 'orf3a', 'orf3b', 'orf8', 'orf9b', 'orf9c', 'orf10']	[5, 3, 4, 4, 4, 4, 4, 5, 4, 3, 4, 3, 3, 3, 4, 4, 4, 5, 4, 4, 4, 4]	-	-
836	C1orf109	ENSG00000116922	Control hub	2	nsp9	0.0514134	0.357252	0.00348892	0.0157298	0.0032213	80.4056	0.0488433	0.00087677	28	['E', 'M', 'N', 'S', 'nsp1', 'nsp2', 'nsp4', 'nsp5_C145A', 'nsp7', 'nsp8', 'nsp9', 'nsp10', 'nsp12', 'nsp13', 'nsp14', 'nsp15', 'orf3a', 'orf3b', 'orf8', 'orf9b', 'orf9c', 'orf10']	[4, 3, 3, 4, 3, 3, 3, 4, 3, 3, 2, 3, 2, 2, 3, 2, 3, 5, 3, 3, 2, 3]	-	-
837	C1orf112	ENSG00000000460	Head/Tail	3	nsp13	0	0.243173	0	0.000109999	0	49	0.000138289	2.24999e-05	1	['E', 'M', 'N', 'S', 'nsp1', 'nsp2', 'nsp4', 'nsp5_C145A', 'nsp7', 'nsp8', 'nsp9', 'nsp10', 'nsp12', 'nsp13', 'nsp14', 'nsp15', 'orf3a', 'orf3b', 'orf8', 'orf9b', 'orf9c', 'orf10']	[5, 4, 5, 5, 5, 4, 4, 6, 5, 4, 4, 5, 4, 3, 5, 4, 5, 6, 4, 5, 4, 5]	-	-
838	C1orf116	ENSG00000182795	Head/Tail	3	nsp9	1	0.254744	0	0.000219998	0	47.5	0.000321286	2.93817e-05	2	['E', 'M', 'N', 'S', 'nsp1', 'nsp2', 'nsp4', 'nsp5_C145A', 'nsp7', 'nsp8', 'nsp9', 'nsp10', 'nsp12', 'nsp13', 'nsp14', 'nsp15', 'orf3a', 'orf3b', 'orf8', 'orf9b', 'orf9c', 'orf10']	[5, 4, 4, 5, 4, 5, 4, 5, 5, 4, 3, 4, 4, 4, 5, 4, 4, 5, 4, 4, 4, 5]	-	-
839	C1orf131	ENSG00000143633	Tail	3	nsp8	0	0.269706	7.60594e-07	0.000329997	2.09098e-06	64.3333	0.0011103	3.65322e-05	3	['E', 'M', 'N', 'S', 'nsp1', 'nsp2', 'nsp4', 'nsp5_C145A', 'nsp7', 'nsp8', 'nsp9', 'nsp10', 'nsp12', 'nsp13', 'nsp14', 'nsp15', 'orf3a', 'orf3b', 'orf8', 'orf9b', 'orf9c', 'orf10']	[4, 4, 4, 4, 4, 4, 4, 5, 4, 3, 4, 4, 4, 3, 4, 4, 4, 5, 3, 4, 3, 4]	-	-
840	C1orf159	ENSG00000131591	Head/Tail	4	M	0	0.217941	1.17105e-07	0.000219998	2.64239e-07	16	1.64783e-05	2.94391e-05	2	['E', 'M', 'N', 'S', 'nsp1', 'nsp2', 'nsp4', 'nsp5_C145A', 'nsp7', 'nsp8', 'nsp9', 'nsp10', 'nsp12', 'nsp13', 'nsp14', 'nsp15', 'orf3a', 'orf3b', 'orf8', 'orf9b', 'orf9c', 'orf10']	[6, 4, 5, 5, 5, 5, 6, 6, 4, 5, 5, 5, 5, 5, 5, 5, 4, 5, 4, 5, 4, 6]	-	-
841	C1orf174	ENSG00000198912	Tail	3	nsp8	0.333333	0.289271	6.86601e-05	0.000329997	0.000101616	244	0.0018819	4.92888e-05	2	['E', 'M', 'N', 'S', 'nsp1', 'nsp2', 'nsp4', 'nsp5_C145A', 'nsp7', 'nsp8', 'nsp9', 'nsp10', 'nsp12', 'nsp13', 'nsp14', 'nsp15', 'orf3a', 'orf3b', 'orf8', 'orf9b', 'orf9c', 'orf10']	[4, 4, 4, 4, 4, 4, 4, 5, 4, 3, 4, 3, 4, 3, 5, 3, 4, 5, 4, 4, 3, 4]	-	-
842	C1orf189	ENSG00000163263	Tail	2	nsp7	0	0.253398	0.000217384	0.000219998	0.000217384	35.5	0.000285702	5.84709e-05	1	['E', 'M', 'N', 'S', 'nsp1', 'nsp2', 'nsp4', 'nsp5_C145A', 'nsp7', 'nsp8', 'nsp9', 'nsp10', 'nsp12', 'nsp13', 'nsp14', 'nsp15', 'orf3a', 'orf3b', 'orf8', 'orf9b', 'orf9c', 'orf10']	[5, 4, 4, 5, 4, 4, 5, 5, 2, 4, 4, 4, 4, 3, 4, 4, 4, 5, 4, 4, 4, 5]	-	-
843	C1orf21	ENSG00000116667	Head	4	M	0	0.228546	2.20357e-06	0.000219998	4.37089e-06	9	3.15908e-05	3.23742e-05	2	['E', 'M', 'N', 'S', 'nsp1', 'nsp2', 'nsp4', 'nsp5_C145A', 'nsp7', 'nsp8', 'nsp9', 'nsp10', 'nsp12', 'nsp13', 'nsp14', 'nsp15', 'orf3a', 'orf3b', 'orf8', 'orf9b', 'orf9c', 'orf10']	[5, 4, 5, 5, 5, 4, 5, 6, 4, 5, 4, 5, 5, 4, 5, 5, 4, 6, 5, 5, 4, 5]	-	-
844	C1orf216	ENSG00000142686	Control hub	2	nsp9	0.0501035	0.326706	0.00120659	0.00769992	0.00119557	77.1714	0.0217961	0.000448669	26	['E', 'M', 'N', 'S', 'nsp1', 'nsp2', 'nsp4', 'nsp5_C145A', 'nsp7', 'nsp8', 'nsp9', 'nsp10', 'nsp12', 'nsp13', 'nsp14', 'nsp15', 'orf3a', 'orf3b', 'orf8', 'orf9b', 'orf9c', 'orf10']	[4, 3, 3, 4, 3, 3, 3, 5, 3, 3, 2, 3, 3, 2, 4, 3, 3, 5, 3, 3, 3, 4]	-	-
845	C1orf35	ENSG00000143793	Control hub	2	nsp10	0.104202	0.327877	0.000556233	0.00384996	0.000540071	115.457	0.0135141	0.000240078	19	['E', 'M', 'N', 'S', 'nsp1', 'nsp2', 'nsp4', 'nsp5_C145A', 'nsp7', 'nsp8', 'nsp9', 'nsp10', 'nsp12', 'nsp13', 'nsp14', 'nsp15', 'orf3a', 'orf3b', 'orf8', 'orf9b', 'orf9c', 'orf10']	[3, 3, 3, 3, 3, 3, 4, 4, 3, 3, 3, 2, 3, 2, 4, 3, 4, 4, 2, 3, 4, 4]	-	-
846	C1orf50	ENSG00000164008	Tail	1	nsp13	0.0659341	0.32268	0.000542443	0.00175998	0.000530086	138.062	0.0056802	0.000128771	11	['E', 'M', 'N', 'S', 'nsp1', 'nsp2', 'nsp4', 'nsp5_C145A', 'nsp7', 'nsp8', 'nsp9', 'nsp10', 'nsp12', 'nsp13', 'nsp14', 'nsp15', 'orf3a', 'orf3b', 'orf8', 'orf9b', 'orf9c', 'orf10']	[4, 3, 3, 4, 4, 3, 4, 4, 4, 3, 4, 3, 3, 1, 4, 3, 3, 4, 3, 3, 3, 4]	-	-
847	C1orf56	ENSG00000143443	Head/Tail	3	M	0	0.290056	2.90525e-05	0.000549995	3.73496e-05	159.8	0.00224647	4.73274e-05	5	['E', 'M', 'N', 'S', 'nsp1', 'nsp2', 'nsp4', 'nsp5_C145A', 'nsp7', 'nsp8', 'nsp9', 'nsp10', 'nsp12', 'nsp13', 'nsp14', 'nsp15', 'orf3a', 'orf3b', 'orf8', 'orf9b', 'orf9c', 'orf10']	[4, 3, 4, 4, 4, 3, 4, 5, 4, 3, 4, 4, 4, 3, 5, 4, 4, 5, 3, 3, 4, 4]	-	-
848	C1orf74	ENSG00000162757	Control hub	3	nsp2	0	0.278166	2.54498e-05	0.000659993	3.77596e-05	65	0.00121055	6.15065e-05	5	['E', 'M', 'N', 'S', 'nsp1', 'nsp2', 'nsp4', 'nsp5_C145A', 'nsp7', 'nsp8', 'nsp9', 'nsp10', 'nsp12', 'nsp13', 'nsp14', 'nsp15', 'orf3a', 'orf3b', 'orf8', 'orf9b', 'orf9c', 'orf10']	[4, 4, 4, 4, 4, 3, 4, 5, 4, 3, 3, 4, 4, 3, 5, 4, 4, 5, 4, 4, 4, 4]	-	-
849	C1orf87	ENSG00000162598	Head/Tail	2	M	0	0.223157	0	0.000109999	0	15	2.91056e-05	2.55677e-05	1	['E', 'M', 'N', 'S', 'nsp1', 'nsp2', 'nsp4', 'nsp5_C145A', 'nsp7', 'nsp8', 'nsp9', 'nsp10', 'nsp12', 'nsp13', 'nsp14', 'nsp15', 'orf3a', 'orf3b', 'orf8', 'orf9b', 'orf9c', 'orf10']	[5, 2, 5, 5, 5, 4, 6, 6, 4, 4, 5, 4, 5, 4, 5, 5, 5, 5, 3, 5, 5, 5]	-	-
850	C1orf94	ENSG00000142698	Control hub	2	nsp13	0.0828681	0.337142	0.00159487	0.00934991	0.00162291	72.7059	0.0241943	0.000509361	28	['E', 'M', 'N', 'S', 'nsp1', 'nsp2', 'nsp4', 'nsp5_C145A', 'nsp7', 'nsp8', 'nsp9', 'nsp10', 'nsp12', 'nsp13', 'nsp14', 'nsp15', 'orf3a', 'orf3b', 'orf8', 'orf9b', 'orf9c', 'orf10']	[4, 3, 3, 4, 3, 3, 3, 5, 4, 3, 3, 4, 3, 2, 4, 3, 4, 5, 3, 3, 3, 4]	-	-
851	C1QA	ENSG00000173372	Head/Tail	3	nsp9	0	0.260187	1.6973e-06	0.000219998	1.31795e-06	180	0.00031704	3.42244e-05	2	['E', 'M', 'N', 'S', 'nsp1', 'nsp2', 'nsp4', 'nsp5_C145A', 'nsp7', 'nsp8', 'nsp9', 'nsp10', 'nsp12', 'nsp13', 'nsp14', 'nsp15', 'orf3a', 'orf3b', 'orf8', 'orf9b', 'orf9c', 'orf10']	[5, 4, 4, 5, 5, 4, 4, 5, 4, 4, 3, 5, 4, 4, 4, 4, 4, 5, 3, 4, 4, 5]	16	Cetuximab, Etanercept, Abciximab, Gemtuzumab ozogamicin, Trastuzumab, Basiliximab, Muromonab, Ibritumomab tiuxetan, Tositumomab, Alemtuzumab, Alefacept, Efalizumab, Natalizumab, Palivizumab, Daclizumab, Bevacizumab
852	C1QB	ENSG00000173369	Head/Tail	3	nsp9	0	0.256052	0	0.000109999	0	246	0.000250141	2.55229e-05	1	['E', 'M', 'N', 'S', 'nsp1', 'nsp2', 'nsp4', 'nsp5_C145A', 'nsp7', 'nsp8', 'nsp9', 'nsp10', 'nsp12', 'nsp13', 'nsp14', 'nsp15', 'orf3a', 'orf3b', 'orf8', 'orf9b', 'orf9c', 'orf10']	[5, 4, 4, 5, 5, 4, 4, 5, 4, 4, 3, 5, 4, 4, 4, 4, 4, 5, 4, 4, 4, 5]	19	Cetuximab, Etanercept, Abciximab, Gemtuzumab ozogamicin, Trastuzumab, Basiliximab, Muromonab, Ibritumomab tiuxetan, Tositumomab, Alemtuzumab, Alefacept, Efalizumab, Natalizumab, Palivizumab, Daclizumab, Bevacizumab, Zinc, Zinc acetate, Zinc chloride
853	C1QBP	ENSG00000108561	Tail	3	nsp13	0	0.230421	0	0.000109999	0	18	8.48531e-05	2.26789e-05	1	['E', 'M', 'N', 'S', 'nsp1', 'nsp2', 'nsp4', 'nsp5_C145A', 'nsp7', 'nsp8', 'nsp9', 'nsp10', 'nsp12', 'nsp13', 'nsp14', 'nsp15', 'orf3a', 'orf3b', 'orf8', 'orf9b', 'orf9c', 'orf10']	[5, 4, 4, 6, 5, 4, 5, 6, 5, 4, 4, 4, 4, 3, 5, 4, 5, 6, 5, 4, 4, 5]	2	Hyaluronic acid, Copper
854	C1QC	ENSG00000159189	Head/Tail	3	nsp9	0	0.256096	0.000255832	0.000219998	0.000248288	124.5	0.000250226	5.33469e-05	2	['E', 'M', 'N', 'S', 'nsp1', 'nsp2', 'nsp4', 'nsp5_C145A', 'nsp7', 'nsp8', 'nsp9', 'nsp10', 'nsp12', 'nsp13', 'nsp14', 'nsp15', 'orf3a', 'orf3b', 'orf8', 'orf9b', 'orf9c', 'orf10']	[5, 4, 4, 5, 5, 4, 4, 5, 4, 4, 3, 5, 4, 4, 4, 4, 4, 5, 4, 4, 4, 5]	20	Cetuximab, Etanercept, Abciximab, Gemtuzumab ozogamicin, Trastuzumab, Basiliximab, Muromonab, Ibritumomab tiuxetan, Tositumomab, Alemtuzumab, Alefacept, Efalizumab, Natalizumab, Palivizumab, Daclizumab, Bevacizumab, Zinc, Copper, Zinc acetate, Zinc chloride
855	C1QL4	ENSG00000186897	Tail	3	M	0.0643275	0.287705	0.000275626	0.00208998	0.000282221	81.1579	0.000936344	0.000126295	16	['E', 'M', 'N', 'S', 'nsp1', 'nsp2', 'nsp4', 'nsp5_C145A', 'nsp7', 'nsp8', 'nsp9', 'nsp10', 'nsp12', 'nsp13', 'nsp14', 'nsp15', 'orf3a', 'orf3b', 'orf8', 'orf9b', 'orf9c', 'orf10']	[5, 3, 4, 5, 5, 4, 4, 5, 3, 4, 3, 4, 4, 4, 4, 4, 3, 4, 3, 4, 3, 4]	-	-
856	C1QTNF1	ENSG00000173918	Tail	3	M	0.047619	0.298423	0.000131089	0.000769992	0.000149595	110.571	0.00252129	6.67549e-05	6	['E', 'M', 'N', 'S', 'nsp1', 'nsp2', 'nsp4', 'nsp5_C145A', 'nsp7', 'nsp8', 'nsp9', 'nsp10', 'nsp12', 'nsp13', 'nsp14', 'nsp15', 'orf3a', 'orf3b', 'orf8', 'orf9b', 'orf9c', 'orf10']	[5, 3, 4, 4, 4, 4, 4, 4, 4, 3, 3, 4, 3, 3, 4, 4, 4, 4, 3, 3, 4, 4]	-	-
857	C1QTNF2	ENSG00000145861	Tail	3	M	0.0253623	0.31062	0.000394973	0.00263997	0.000413002	68.875	0.00564336	0.000183945	14	['E', 'M', 'N', 'S', 'nsp1', 'nsp2', 'nsp4', 'nsp5_C145A', 'nsp7', 'nsp8', 'nsp9', 'nsp10', 'nsp12', 'nsp13', 'nsp14', 'nsp15', 'orf3a', 'orf3b', 'orf8', 'orf9b', 'orf9c', 'orf10']	[4, 3, 3, 3, 4, 3, 4, 4, 4, 3, 3, 4, 3, 3, 4, 3, 4, 5, 3, 3, 3, 4]	-	-
858	C1QTNF4	ENSG00000284838	Head/Tail	3	nsp9	0.166667	0.280018	1.69943e-05	0.000439996	1.71979e-05	148.75	0.00100723	4.53895e-05	4	['E', 'M', 'N', 'S', 'nsp1', 'nsp2', 'nsp4', 'nsp5_C145A', 'nsp7', 'nsp8', 'nsp9', 'nsp10', 'nsp12', 'nsp13', 'nsp14', 'nsp15', 'orf3a', 'orf3b', 'orf8', 'orf9b', 'orf9c', 'orf10']	[4, 4, 4, 4, 4, 4, 4, 5, 4, 4, 3, 4, 3, 3, 4, 4, 4, 5, 3, 4, 4, 5]	-	-
859	C1QTNF5	ENSG00000223953	Head/Tail	3	nsp9	0.333333	0.25065	6.08495e-06	0.000329997	7.59961e-06	91.3333	0.00016186	4.43149e-05	3	['E', 'M', 'N', 'S', 'nsp1', 'nsp2', 'nsp4', 'nsp5_C145A', 'nsp7', 'nsp8', 'nsp9', 'nsp10', 'nsp12', 'nsp13', 'nsp14', 'nsp15', 'orf3a', 'orf3b', 'orf8', 'orf9b', 'orf9c', 'orf10']	[5, 4, 4, 5, 5, 5, 5, 5, 4, 4, 3, 5, 4, 4, 4, 5, 4, 5, 3, 4, 4, 5]	-	-
860	C1QTNF6	ENSG00000133466	Head	3	nsp9	0.666667	0.253138	5.61799e-07	0.000329997	7.48571e-07	91.3333	0.000181716	4.17403e-05	3	['E', 'M', 'N', 'S', 'nsp1', 'nsp2', 'nsp4', 'nsp5_C145A', 'nsp7', 'nsp8', 'nsp9', 'nsp10', 'nsp12', 'nsp13', 'nsp14', 'nsp15', 'orf3a', 'orf3b', 'orf8', 'orf9b', 'orf9c', 'orf10']	[5, 4, 4, 5, 5, 5, 5, 5, 4, 4, 3, 5, 4, 4, 4, 5, 4, 5, 3, 4, 4, 5]	-	-
861	C1S	ENSG00000182326	Head/Tail	3	M	0	0.232534	0	0.000109999	0	102	4.03504e-05	2.14687e-05	1	['E', 'M', 'N', 'S', 'nsp1', 'nsp2', 'nsp4', 'nsp5_C145A', 'nsp7', 'nsp8', 'nsp9', 'nsp10', 'nsp12', 'nsp13', 'nsp14', 'nsp15', 'orf3a', 'orf3b', 'orf8', 'orf9b', 'orf9c', 'orf10']	[6, 3, 5, 6, 5, 5, 5, 6, 3, 5, 5, 5, 5, 5, 5, 5, 4, 5, 4, 5, 4, 5]	15	Cetuximab, Etanercept, Abciximab, Gemtuzumab ozogamicin, Trastuzumab, Basiliximab, Muromonab, Ibritumomab tiuxetan, Zinc, Human C1-esterase inhibitor, Copper, Conestat alfa, Gabexate, Zinc acetate, Zinc chloride
862	C2	ENSG00000231543	Head/Tail	2	M	0.0714286	0.251924	2.62416e-06	0.000879991	3.55176e-06	124	0.000360756	5.65872e-05	8	['E', 'M', 'N', 'S', 'nsp1', 'nsp2', 'nsp4', 'nsp5_C145A', 'nsp7', 'nsp8', 'nsp9', 'nsp10', 'nsp12', 'nsp13', 'nsp14', 'nsp15', 'orf3a', 'orf3b', 'orf8', 'orf9b', 'orf9c', 'orf10']	[6, 2, 4, 5, 5, 5, 5, 5, 3, 5, 5, 4, 5, 4, 5, 5, 3, 5, 3, 5, 3, 5]	-	-
863	C20orf173	ENSG00000125975	Head/Tail	3	M	0	0.262993	0	0.000109999	0	238	0.000702095	2.24386e-05	1	['E', 'M', 'N', 'S', 'nsp1', 'nsp2', 'nsp4', 'nsp5_C145A', 'nsp7', 'nsp8', 'nsp9', 'nsp10', 'nsp12', 'nsp13', 'nsp14', 'nsp15', 'orf3a', 'orf3b', 'orf8', 'orf9b', 'orf9c', 'orf10']	[4, 3, 4, 5, 4, 4, 3, 5, 4, 4, 3, 4, 3, 3, 4, 4, 4, 5, 4, 4, 4, 5]	-	-
864	C20orf202	ENSG00000215595	Tail	3	M	0.25	0.281403	1.01395e-05	0.000879991	1.28771e-05	61.5	0.00181867	6.71241e-05	8	['E', 'M', 'N', 'S', 'nsp1', 'nsp2', 'nsp4', 'nsp5_C145A', 'nsp7', 'nsp8', 'nsp9', 'nsp10', 'nsp12', 'nsp13', 'nsp14', 'nsp15', 'orf3a', 'orf3b', 'orf8', 'orf9b', 'orf9c', 'orf10']	[5, 3, 4, 5, 4, 3, 4, 5, 4, 4, 3, 4, 4, 3, 5, 4, 4, 5, 4, 4, 4, 5]	-	-
865	C20orf27	ENSG00000101220	Head	3	nsp12	0	0.229178	1.11433e-06	0.000219998	1.8403e-06	12.5	6.17466e-05	3.56871e-05	2	['E', 'M', 'N', 'S', 'nsp1', 'nsp2', 'nsp4', 'nsp5_C145A', 'nsp7', 'nsp8', 'nsp9', 'nsp10', 'nsp12', 'nsp13', 'nsp14', 'nsp15', 'orf3a', 'orf3b', 'orf8', 'orf9b', 'orf9c', 'orf10']	[5, 4, 5, 5, 5, 5, 5, 5, 5, 4, 4, 4, 3, 4, 5, 5, 5, 5, 4, 4, 4, 5]	-	-
866	C20orf85	ENSG00000124237	Head/Tail	3	M	0.038961	0.299571	0.000180428	0.00241998	0.000201778	67	0.00569926	0.000153118	16	['E', 'M', 'N', 'S', 'nsp1', 'nsp2', 'nsp4', 'nsp5_C145A', 'nsp7', 'nsp8', 'nsp9', 'nsp10', 'nsp12', 'nsp13', 'nsp14', 'nsp15', 'orf3a', 'orf3b', 'orf8', 'orf9b', 'orf9c', 'orf10']	[5, 3, 4, 4, 3, 4, 4, 5, 4, 3, 3, 4, 3, 3, 4, 4, 4, 5, 3, 4, 3, 4]	-	-
867	C21orf58	ENSG00000160298	Head/Tail	3	M	0.0512821	0.29641	1.62678e-05	0.00142999	1.92402e-05	115.308	0.00612656	8.62653e-05	12	['E', 'M', 'N', 'S', 'nsp1', 'nsp2', 'nsp4', 'nsp5_C145A', 'nsp7', 'nsp8', 'nsp9', 'nsp10', 'nsp12', 'nsp13', 'nsp14', 'nsp15', 'orf3a', 'orf3b', 'orf8', 'orf9b', 'orf9c', 'orf10']	[5, 3, 4, 4, 3, 3, 4, 5, 3, 3, 3, 3, 3, 3, 4, 4, 4, 5, 4, 4, 3, 4]	-	-
868	C21orf91	ENSG00000154642	Tail	2	nsp9	0.285714	0.280567	8.04745e-06	0.000769992	1.07769e-05	80.2857	0.00192979	5.92326e-05	7	['E', 'M', 'N', 'S', 'nsp1', 'nsp2', 'nsp4', 'nsp5_C145A', 'nsp7', 'nsp8', 'nsp9', 'nsp10', 'nsp12', 'nsp13', 'nsp14', 'nsp15', 'orf3a', 'orf3b', 'orf8', 'orf9b', 'orf9c', 'orf10']	[5, 3, 4, 4, 4, 4, 4, 5, 4, 4, 2, 4, 3, 3, 4, 3, 4, 5, 3, 4, 4, 4]	-	-
869	C22orf15	ENSG00000273579	Tail	3	M	0.0454545	0.29285	0.00013721	0.00131999	0.000168622	82.4167	0.00325308	0.00010476	9	['E', 'M', 'N', 'S', 'nsp1', 'nsp2', 'nsp4', 'nsp5_C145A', 'nsp7', 'nsp8', 'nsp9', 'nsp10', 'nsp12', 'nsp13', 'nsp14', 'nsp15', 'orf3a', 'orf3b', 'orf8', 'orf9b', 'orf9c', 'orf10']	[4, 3, 3, 5, 3, 4, 4, 5, 3, 4, 4, 4, 3, 3, 3, 4, 4, 5, 3, 3, 4, 4]	-	-
870	C22orf23	ENSG00000128346	Head	3	N	0	0.254758	8.33893e-06	0.000329997	1.11433e-05	47.6667	0.00038294	4.14951e-05	3	['E', 'M', 'N', 'S', 'nsp1', 'nsp2', 'nsp4', 'nsp5_C145A', 'nsp7', 'nsp8', 'nsp9', 'nsp10', 'nsp12', 'nsp13', 'nsp14', 'nsp15', 'orf3a', 'orf3b', 'orf8', 'orf9b', 'orf9c', 'orf10']	[5, 4, 3, 5, 5, 4, 5, 5, 4, 4, 4, 4, 4, 4, 5, 4, 4, 5, 4, 4, 4, 5]	-	-
871	C22orf39	ENSG00000242259	Tail	2	nsp8	0.118467	0.325699	0.000440884	0.00461995	0.000444102	106.31	0.0222388	0.000250786	27	['E', 'M', 'N', 'S', 'nsp1', 'nsp2', 'nsp4', 'nsp5_C145A', 'nsp7', 'nsp8', 'nsp9', 'nsp10', 'nsp12', 'nsp13', 'nsp14', 'nsp15', 'orf3a', 'orf3b', 'orf8', 'orf9b', 'orf9c', 'orf10']	[5, 3, 3, 4, 3, 3, 4, 3, 3, 2, 3, 4, 3, 3, 4, 4, 3, 5, 3, 3, 3, 4]	-	-
872	C2CD2L	ENSG00000172375	Control hub	3	M	0.105105	0.301259	0.000402281	0.00406996	0.000399683	89.8649	0.00189277	0.000210919	23	['E', 'M', 'N', 'S', 'nsp1', 'nsp2', 'nsp4', 'nsp5_C145A', 'nsp7', 'nsp8', 'nsp9', 'nsp10', 'nsp12', 'nsp13', 'nsp14', 'nsp15', 'orf3a', 'orf3b', 'orf8', 'orf9b', 'orf9c', 'orf10']	[4, 3, 4, 4, 4, 4, 4, 5, 3, 4, 4, 4, 4, 3, 4, 4, 3, 4, 3, 3, 3, 4]	-	-
873	C2CD5	ENSG00000111731	Head/Tail	3	M	0	0.269158	0	0.000109999	0	321	0.000904221	2.26587e-05	1	['E', 'M', 'N', 'S', 'nsp1', 'nsp2', 'nsp4', 'nsp5_C145A', 'nsp7', 'nsp8', 'nsp9', 'nsp10', 'nsp12', 'nsp13', 'nsp14', 'nsp15', 'orf3a', 'orf3b', 'orf8', 'orf9b', 'orf9c', 'orf10']	[4, 3, 3, 4, 4, 4, 4, 5, 4, 3, 3, 4, 4, 3, 5, 4, 4, 6, 4, 4, 4, 4]	-	-
874	C2CD6	ENSG00000155754	Control hub	2	nsp13	0.0677596	0.334286	0.00141529	0.00670993	0.00139567	101.18	0.0251323	0.000396059	27	['E', 'M', 'N', 'S', 'nsp1', 'nsp2', 'nsp4', 'nsp5_C145A', 'nsp7', 'nsp8', 'nsp9', 'nsp10', 'nsp12', 'nsp13', 'nsp14', 'nsp15', 'orf3a', 'orf3b', 'orf8', 'orf9b', 'orf9c', 'orf10']	[4, 3, 3, 4, 3, 3, 3, 4, 3, 3, 3, 3, 3, 2, 3, 3, 3, 5, 3, 3, 3, 4]	-	-
875	C2orf15	ENSG00000273045	Tail	4	orf9b	0	0.204716	0	0.000109999	0	10	4.4317e-06	2.93691e-05	1	['E', 'M', 'N', 'S', 'nsp1', 'nsp2', 'nsp4', 'nsp5_C145A', 'nsp7', 'nsp8', 'nsp9', 'nsp10', 'nsp12', 'nsp13', 'nsp14', 'nsp15', 'orf3a', 'orf3b', 'orf8', 'orf9b', 'orf9c', 'orf10']	[6, 5, 5, 6, 6, 5, 6, 5, 5, 5, 5, 5, 5, 5, 5, 5, 5, 5, 5, 4, 5, 6]	-	-
876	C2orf42	ENSG00000115998	Head/Tail	3	M	0.1	0.283063	1.05409e-05	0.000549995	1.22622e-05	90.8	0.00180945	4.65928e-05	5	['E', 'M', 'N', 'S', 'nsp1', 'nsp2', 'nsp4', 'nsp5_C145A', 'nsp7', 'nsp8', 'nsp9', 'nsp10', 'nsp12', 'nsp13', 'nsp14', 'nsp15', 'orf3a', 'orf3b', 'orf8', 'orf9b', 'orf9c', 'orf10']	[5, 3, 3, 5, 4, 3, 5, 5, 4, 4, 4, 4, 3, 3, 4, 4, 4, 5, 4, 4, 4, 3]	-	-
877	C2orf50	ENSG00000150873	Head/Tail	4	M	0	0.223398	1.89998e-07	0.000219998	4.69042e-07	6	3.23045e-05	3.92699e-05	2	['E', 'M', 'N', 'S', 'nsp1', 'nsp2', 'nsp4', 'nsp5_C145A', 'nsp7', 'nsp8', 'nsp9', 'nsp10', 'nsp12', 'nsp13', 'nsp14', 'nsp15', 'orf3a', 'orf3b', 'orf8', 'orf9b', 'orf9c', 'orf10']	[6, 4, 4, 5, 5, 5, 5, 5, 5, 4, 5, 5, 5, 4, 5, 5, 5, 5, 5, 4, 5, 6]	-	-
878	C2orf68	ENSG00000168887	Tail	3	nsp2	0.0606061	0.298674	9.04286e-05	0.00131999	0.000117372	110.333	0.00624411	9.60822e-05	10	['E', 'M', 'N', 'S', 'nsp1', 'nsp2', 'nsp4', 'nsp5_C145A', 'nsp7', 'nsp8', 'nsp9', 'nsp10', 'nsp12', 'nsp13', 'nsp14', 'nsp15', 'orf3a', 'orf3b', 'orf8', 'orf9b', 'orf9c', 'orf10']	[4, 4, 4, 4, 4, 3, 4, 5, 3, 3, 4, 4, 3, 3, 4, 4, 3, 5, 3, 4, 3, 4]	-	-
879	C2orf74	ENSG00000237651	Tail	4	M	0	0.217561	0	0.000109999	0	38	1.63575e-05	2.17278e-05	1	['E', 'M', 'N', 'S', 'nsp1', 'nsp2', 'nsp4', 'nsp5_C145A', 'nsp7', 'nsp8', 'nsp9', 'nsp10', 'nsp12', 'nsp13', 'nsp14', 'nsp15', 'orf3a', 'orf3b', 'orf8', 'orf9b', 'orf9c', 'orf10']	[6, 4, 5, 5, 5, 5, 6, 6, 4, 5, 5, 5, 5, 5, 5, 5, 4, 5, 4, 5, 4, 6]	-	-
880	C2orf76	ENSG00000186132	Head/Tail	3	nsp8	0	0.285963	0	0.000109999	0	641	0.00148423	2.49688e-05	1	['E', 'M', 'N', 'S', 'nsp1', 'nsp2', 'nsp4', 'nsp5_C145A', 'nsp7', 'nsp8', 'nsp9', 'nsp10', 'nsp12', 'nsp13', 'nsp14', 'nsp15', 'orf3a', 'orf3b', 'orf8', 'orf9b', 'orf9c', 'orf10']	[4, 4, 4, 4, 4, 4, 4, 5, 4, 3, 4, 4, 4, 3, 5, 3, 4, 5, 4, 4, 3, 4]	-	-
881	C2orf83	ENSG00000042304	Head/Tail	3	N	0	0.261036	0	0.000109999	0	182	0.00047936	2.28395e-05	1	['E', 'M', 'N', 'S', 'nsp1', 'nsp2', 'nsp4', 'nsp5_C145A', 'nsp7', 'nsp8', 'nsp9', 'nsp10', 'nsp12', 'nsp13', 'nsp14', 'nsp15', 'orf3a', 'orf3b', 'orf8', 'orf9b', 'orf9c', 'orf10']	[5, 4, 3, 5, 5, 4, 5, 5, 4, 4, 4, 4, 3, 4, 4, 4, 4, 5, 4, 3, 4, 5]	-	-
882	C2orf88	ENSG00000187699	Head/Tail	2	nsp13	0	0.245629	7.80029e-06	0.000439996	1.33629e-05	16.75	0.00013723	5.0604e-05	4	['E', 'M', 'N', 'S', 'nsp1', 'nsp2', 'nsp4', 'nsp5_C145A', 'nsp7', 'nsp8', 'nsp9', 'nsp10', 'nsp12', 'nsp13', 'nsp14', 'nsp15', 'orf3a', 'orf3b', 'orf8', 'orf9b', 'orf9c', 'orf10']	[5, 3, 4, 5, 4, 4, 4, 5, 4, 4, 3, 4, 4, 2, 5, 5, 4, 5, 3, 4, 5, 5]	-	-
883	C3	ENSG00000125730	Head/Tail	2	orf8	0.133333	0.29951	1.76598e-05	0.000659993	1.69694e-05	217.833	0.00534003	5.18704e-05	6	['E', 'M', 'N', 'S', 'nsp1', 'nsp2', 'nsp4', 'nsp5_C145A', 'nsp7', 'nsp8', 'nsp9', 'nsp10', 'nsp12', 'nsp13', 'nsp14', 'nsp15', 'orf3a', 'orf3b', 'orf8', 'orf9b', 'orf9c', 'orf10']	[5, 3, 4, 4, 3, 3, 4, 5, 3, 3, 3, 3, 4, 3, 3, 4, 3, 4, 2, 4, 3, 4]	6	Immune Globulin Human, Zinc, Mirococept, Copper, Zinc acetate, Zinc chloride
884	C3orf33	ENSG00000174928	Head/Tail	4	M	0	0.210174	0	0.000109999	0	12	3.89786e-06	2.6083e-05	1	['E', 'M', 'N', 'S', 'nsp1', 'nsp2', 'nsp4', 'nsp5_C145A', 'nsp7', 'nsp8', 'nsp9', 'nsp10', 'nsp12', 'nsp13', 'nsp14', 'nsp15', 'orf3a', 'orf3b', 'orf8', 'orf9b', 'orf9c', 'orf10']	[6, 4, 5, 5, 5, 5, 6, 6, 4, 5, 5, 5, 5, 5, 6, 5, 4, 5, 4, 5, 4, 6]	-	-
885	C3orf38	ENSG00000179021	Head/Tail	3	nsp13	0	0.248684	0	0.000109999	0	86	0.000297323	2.26382e-05	1	['E', 'M', 'N', 'S', 'nsp1', 'nsp2', 'nsp4', 'nsp5_C145A', 'nsp7', 'nsp8', 'nsp9', 'nsp10', 'nsp12', 'nsp13', 'nsp14', 'nsp15', 'orf3a', 'orf3b', 'orf8', 'orf9b', 'orf9c', 'orf10']	[5, 4, 4, 5, 5, 4, 5, 5, 4, 4, 4, 5, 4, 3, 5, 4, 4, 5, 4, 4, 4, 5]	-	-
886	C3orf52	ENSG00000285394	Control hub	2	M	0.0185111	0.291542	0.00313037	0.00780992	0.0031052	52.9296	0.00222381	0.000571461	23	['E', 'M', 'N', 'S', 'nsp1', 'nsp2', 'nsp4', 'nsp5_C145A', 'nsp7', 'nsp8', 'nsp9', 'nsp10', 'nsp12', 'nsp13', 'nsp14', 'nsp15', 'orf3a', 'orf3b', 'orf8', 'orf9b', 'orf9c', 'orf10']	[5, 2, 4, 5, 4, 4, 4, 5, 3, 4, 4, 4, 4, 4, 4, 4, 3, 4, 2, 4, 3, 4]	-	-
887	C3orf56	ENSG00000214324	Head/Tail	4	M	0	0.231123	0	0.000109999	0	40	0.000134699	2.19779e-05	1	['E', 'M', 'N', 'S', 'nsp1', 'nsp2', 'nsp4', 'nsp5_C145A', 'nsp7', 'nsp8', 'nsp9', 'nsp10', 'nsp12', 'nsp13', 'nsp14', 'nsp15', 'orf3a', 'orf3b', 'orf8', 'orf9b', 'orf9c', 'orf10']	[6, 4, 4, 5, 5, 5, 5, 6, 5, 4, 4, 5, 4, 4, 5, 5, 5, 6, 4, 5, 5, 4]	-	-
888	C3orf62	ENSG00000188315	Tail	3	nsp8	0.0833333	0.275618	6.86924e-06	0.00098999	9.75401e-06	36.4444	0.00145787	7.20024e-05	8	['E', 'M', 'N', 'S', 'nsp1', 'nsp2', 'nsp4', 'nsp5_C145A', 'nsp7', 'nsp8', 'nsp9', 'nsp10', 'nsp12', 'nsp13', 'nsp14', 'nsp15', 'orf3a', 'orf3b', 'orf8', 'orf9b', 'orf9c', 'orf10']	[4, 4, 4, 4, 4, 4, 4, 5, 4, 3, 3, 4, 3, 3, 4, 4, 4, 5, 4, 4, 3, 4]	-	-
889	C4orf17	ENSG00000138813	Head/Tail	3	M	0.133333	0.293868	5.85945e-06	0.000659993	5.87402e-06	120.167	0.00337412	5.08896e-05	6	['E', 'M', 'N', 'S', 'nsp1', 'nsp2', 'nsp4', 'nsp5_C145A', 'nsp7', 'nsp8', 'nsp9', 'nsp10', 'nsp12', 'nsp13', 'nsp14', 'nsp15', 'orf3a', 'orf3b', 'orf8', 'orf9b', 'orf9c', 'orf10']	[5, 3, 4, 4, 4, 4, 4, 5, 4, 4, 3, 4, 3, 3, 4, 4, 4, 5, 4, 4, 4, 4]	-	-
890	C4orf19	ENSG00000154274	Tail	3	nsp13	0	0.245826	1.08112e-05	0.000439996	1.82473e-05	18	0.000112521	5.52081e-05	4	['E', 'M', 'N', 'S', 'nsp1', 'nsp2', 'nsp4', 'nsp5_C145A', 'nsp7', 'nsp8', 'nsp9', 'nsp10', 'nsp12', 'nsp13', 'nsp14', 'nsp15', 'orf3a', 'orf3b', 'orf8', 'orf9b', 'orf9c', 'orf10']	[5, 4, 4, 4, 4, 4, 4, 5, 5, 4, 4, 4, 4, 3, 5, 4, 5, 6, 4, 4, 5, 5]	-	-
891	C4orf3	ENSG00000164096	Control hub	2	M	0.0409626	0.286359	0.000847803	0.00692993	0.000841484	56.7302	0.00173075	0.000380701	23	['E', 'M', 'N', 'S', 'nsp1', 'nsp2', 'nsp4', 'nsp5_C145A', 'nsp7', 'nsp8', 'nsp9', 'nsp10', 'nsp12', 'nsp13', 'nsp14', 'nsp15', 'orf3a', 'orf3b', 'orf8', 'orf9b', 'orf9c', 'orf10']	[5, 2, 4, 5, 4, 4, 4, 5, 3, 4, 4, 4, 4, 4, 4, 4, 3, 4, 3, 4, 2, 5]	-	-
892	C4orf33	ENSG00000151470	Head/Tail	3	nsp7	0	0.260347	4.17248e-07	0.000219998	3.2886e-07	101.5	0.000520441	3.02801e-05	2	['E', 'M', 'N', 'S', 'nsp1', 'nsp2', 'nsp4', 'nsp5_C145A', 'nsp7', 'nsp8', 'nsp9', 'nsp10', 'nsp12', 'nsp13', 'nsp14', 'nsp15', 'orf3a', 'orf3b', 'orf8', 'orf9b', 'orf9c', 'orf10']	[5, 4, 4, 5, 5, 4, 4, 5, 3, 4, 4, 4, 4, 3, 5, 4, 5, 5, 4, 4, 4, 4]	-	-
893	C4orf45	ENSG00000164123	Head	3	N	0.047619	0.313982	0.000238402	0.00230998	0.000241004	126.333	0.0103106	0.000146654	18	['E', 'M', 'N', 'S', 'nsp1', 'nsp2', 'nsp4', 'nsp5_C145A', 'nsp7', 'nsp8', 'nsp9', 'nsp10', 'nsp12', 'nsp13', 'nsp14', 'nsp15', 'orf3a', 'orf3b', 'orf8', 'orf9b', 'orf9c', 'orf10']	[4, 4, 3, 4, 3, 3, 4, 5, 3, 4, 3, 3, 3, 3, 4, 4, 4, 5, 3, 3, 3, 4]	-	-
894	C4orf46	ENSG00000205208	Head/Tail	3	M	0.107143	0.289705	1.71724e-05	0.000879991	2.63617e-05	107	0.00290338	7.04769e-05	7	['E', 'M', 'N', 'S', 'nsp1', 'nsp2', 'nsp4', 'nsp5_C145A', 'nsp7', 'nsp8', 'nsp9', 'nsp10', 'nsp12', 'nsp13', 'nsp14', 'nsp15', 'orf3a', 'orf3b', 'orf8', 'orf9b', 'orf9c', 'orf10']	[4, 3, 3, 4, 4, 3, 4, 5, 4, 3, 3, 4, 3, 3, 5, 4, 4, 5, 3, 4, 4, 4]	-	-
895	C5	ENSG00000106804	Head	3	M	0.0769231	0.280168	0.000229942	0.00142999	0.000273104	92.9231	0.000808243	8.62228e-05	12	['E', 'M', 'N', 'S', 'nsp1', 'nsp2', 'nsp4', 'nsp5_C145A', 'nsp7', 'nsp8', 'nsp9', 'nsp10', 'nsp12', 'nsp13', 'nsp14', 'nsp15', 'orf3a', 'orf3b', 'orf8', 'orf9b', 'orf9c', 'orf10']	[5, 3, 4, 5, 4, 4, 4, 5, 3, 4, 4, 4, 4, 4, 3, 4, 3, 5, 3, 4, 3, 4]	7	Immune Globulin Human, Eculizumab, Zinc, Copper, Ravulizumab, Zinc acetate, Zinc chloride
896	C5AR2	ENSG00000134830	Head/Tail	4	M	0	0.22887	0	0.000109999	0	27	5.57076e-05	2.74187e-05	1	['E', 'M', 'N', 'S', 'nsp1', 'nsp2', 'nsp4', 'nsp5_C145A', 'nsp7', 'nsp8', 'nsp9', 'nsp10', 'nsp12', 'nsp13', 'nsp14', 'nsp15', 'orf3a', 'orf3b', 'orf8', 'orf9b', 'orf9c', 'orf10']	[5, 4, 5, 5, 5, 5, 5, 5, 4, 5, 5, 5, 4, 4, 5, 5, 5, 5, 4, 4, 5, 5]	-	-
897	C5orf22	ENSG00000082213	Head	3	M	0	0.262162	0.000218327	0.000329997	0.000218712	74.6667	0.000390992	5.97703e-05	2	['E', 'M', 'N', 'S', 'nsp1', 'nsp2', 'nsp4', 'nsp5_C145A', 'nsp7', 'nsp8', 'nsp9', 'nsp10', 'nsp12', 'nsp13', 'nsp14', 'nsp15', 'orf3a', 'orf3b', 'orf8', 'orf9b', 'orf9c', 'orf10']	[4, 3, 4, 5, 4, 4, 4, 5, 4, 3, 3, 4, 4, 4, 4, 4, 4, 5, 4, 3, 4, 5]	-	-
898	C5orf24	ENSG00000181904	Head/Tail	3	nsp8	0	0.268929	2.5183e-07	0.000219998	3.10166e-07	94	0.000866458	2.77131e-05	2	['E', 'M', 'N', 'S', 'nsp1', 'nsp2', 'nsp4', 'nsp5_C145A', 'nsp7', 'nsp8', 'nsp9', 'nsp10', 'nsp12', 'nsp13', 'nsp14', 'nsp15', 'orf3a', 'orf3b', 'orf8', 'orf9b', 'orf9c', 'orf10']	[5, 4, 4, 5, 4, 4, 5, 5, 4, 3, 4, 4, 4, 3, 4, 4, 4, 5, 4, 4, 4, 4]	-	-
899	C5orf38	ENSG00000186493	Head/Tail	4	M	0	0.235034	0	0.000109999	0	68	4.31379e-05	2.6206e-05	1	['E', 'M', 'N', 'S', 'nsp1', 'nsp2', 'nsp4', 'nsp5_C145A', 'nsp7', 'nsp8', 'nsp9', 'nsp10', 'nsp12', 'nsp13', 'nsp14', 'nsp15', 'orf3a', 'orf3b', 'orf8', 'orf9b', 'orf9c', 'orf10']	[6, 4, 5, 5, 5, 5, 5, 5, 4, 4, 4, 4, 4, 4, 5, 4, 4, 5, 4, 4, 4, 5]	-	-
900	C5orf46	ENSG00000178776	Head/Tail	3	M	0.136364	0.267181	8.8179e-05	0.00131999	9.00899e-05	102.917	0.000539851	8.66255e-05	11	['E', 'M', 'N', 'S', 'nsp1', 'nsp2', 'nsp4', 'nsp5_C145A', 'nsp7', 'nsp8', 'nsp9', 'nsp10', 'nsp12', 'nsp13', 'nsp14', 'nsp15', 'orf3a', 'orf3b', 'orf8', 'orf9b', 'orf9c', 'orf10']	[5, 3, 4, 5, 5, 5, 5, 5, 3, 5, 3, 4, 4, 4, 4, 5, 3, 5, 3, 4, 3, 5]	-	-
901	C5orf49	ENSG00000215217	Head/Tail	3	nsp1	0	0.290075	3.24091e-06	0.000439996	3.13296e-06	234.75	0.00368547	3.93354e-05	4	['E', 'M', 'N', 'S', 'nsp1', 'nsp2', 'nsp4', 'nsp5_C145A', 'nsp7', 'nsp8', 'nsp9', 'nsp10', 'nsp12', 'nsp13', 'nsp14', 'nsp15', 'orf3a', 'orf3b', 'orf8', 'orf9b', 'orf9c', 'orf10']	[5, 4, 4, 4, 3, 3, 4, 5, 3, 3, 4, 4, 3, 3, 4, 4, 4, 5, 4, 4, 4, 4]	-	-
902	C5orf51	ENSG00000205765	Head/Tail	3	nsp9	0	0.250481	0	0.000109999	0	83	0.000211235	2.31733e-05	1	['E', 'M', 'N', 'S', 'nsp1', 'nsp2', 'nsp4', 'nsp5_C145A', 'nsp7', 'nsp8', 'nsp9', 'nsp10', 'nsp12', 'nsp13', 'nsp14', 'nsp15', 'orf3a', 'orf3b', 'orf8', 'orf9b', 'orf9c', 'orf10']	[5, 4, 4, 5, 5, 4, 4, 4, 4, 4, 3, 5, 4, 4, 5, 4, 5, 6, 4, 4, 4, 5]	-	-
903	C5orf60	ENSG00000204661	Head/Tail	3	nsp1	0.0952381	0.291341	1.37138e-05	0.000769992	1.3812e-05	251.714	0.00801591	5.40918e-05	7	['E', 'M', 'N', 'S', 'nsp1', 'nsp2', 'nsp4', 'nsp5_C145A', 'nsp7', 'nsp8', 'nsp9', 'nsp10', 'nsp12', 'nsp13', 'nsp14', 'nsp15', 'orf3a', 'orf3b', 'orf8', 'orf9b', 'orf9c', 'orf10']	[4, 4, 4, 4, 3, 3, 4, 5, 3, 3, 4, 4, 3, 3, 4, 4, 4, 5, 3, 4, 3, 4]	-	-
904	C6orf141	ENSG00000197261	Head/Tail	4	M	0	0.232918	0	0.000109999	0	31	8.71386e-05	2.35614e-05	1	['E', 'M', 'N', 'S', 'nsp1', 'nsp2', 'nsp4', 'nsp5_C145A', 'nsp7', 'nsp8', 'nsp9', 'nsp10', 'nsp12', 'nsp13', 'nsp14', 'nsp15', 'orf3a', 'orf3b', 'orf8', 'orf9b', 'orf9c', 'orf10']	[5, 4, 4, 5, 5, 4, 5, 5, 5, 4, 4, 4, 4, 4, 4, 4, 5, 6, 4, 4, 5, 4]	-	-
905	C6orf15	ENSG00000231624	Head/Tail	3	nsp9	0.2	0.273858	5.13286e-06	0.000549995	5.29786e-06	119.2	0.00180703	4.59534e-05	5	['E', 'M', 'N', 'S', 'nsp1', 'nsp2', 'nsp4', 'nsp5_C145A', 'nsp7', 'nsp8', 'nsp9', 'nsp10', 'nsp12', 'nsp13', 'nsp14', 'nsp15', 'orf3a', 'orf3b', 'orf8', 'orf9b', 'orf9c', 'orf10']	[5, 4, 4, 5, 4, 4, 4, 5, 4, 4, 3, 4, 3, 3, 4, 4, 4, 5, 4, 4, 4, 4]	-	-
906	C6orf201	ENSG00000185689	Head/Tail	3	nsp4	0	0.232072	0	0.000109999	0	30	7.33042e-05	2.34079e-05	1	['E', 'M', 'N', 'S', 'nsp1', 'nsp2', 'nsp4', 'nsp5_C145A', 'nsp7', 'nsp8', 'nsp9', 'nsp10', 'nsp12', 'nsp13', 'nsp14', 'nsp15', 'orf3a', 'orf3b', 'orf8', 'orf9b', 'orf9c', 'orf10']	[5, 4, 5, 5, 4, 5, 3, 5, 4, 4, 3, 5, 4, 4, 4, 4, 5, 6, 4, 5, 5, 4]	-	-
907	C6orf223	ENSG00000181577	Head/Tail	3	nsp12	0	0.244883	0	0.000109999	0	79	0.000217509	2.21632e-05	1	['E', 'M', 'N', 'S', 'nsp1', 'nsp2', 'nsp4', 'nsp5_C145A', 'nsp7', 'nsp8', 'nsp9', 'nsp10', 'nsp12', 'nsp13', 'nsp14', 'nsp15', 'orf3a', 'orf3b', 'orf8', 'orf9b', 'orf9c', 'orf10']	[5, 4, 4, 5, 5, 4, 5, 6, 5, 4, 4, 5, 3, 3, 5, 4, 4, 5, 4, 4, 4, 5]	-	-
908	C6orf226	ENSG00000221821	Head/Tail	3	nsp2	0	0.279727	9.99605e-05	0.000549995	0.00012526	143.6	0.00209382	5.32806e-05	5	['E', 'M', 'N', 'S', 'nsp1', 'nsp2', 'nsp4', 'nsp5_C145A', 'nsp7', 'nsp8', 'nsp9', 'nsp10', 'nsp12', 'nsp13', 'nsp14', 'nsp15', 'orf3a', 'orf3b', 'orf8', 'orf9b', 'orf9c', 'orf10']	[5, 4, 4, 4, 4, 3, 4, 5, 3, 4, 4, 4, 3, 3, 5, 4, 4, 5, 3, 3, 3, 5]	-	-
909	C6orf47	ENSG00000228177	Head/Tail	3	M	0	0.25216	3.88472e-06	0.000329997	6.58108e-06	30.6667	8.85766e-05	3.71435e-05	3	['E', 'M', 'N', 'S', 'nsp1', 'nsp2', 'nsp4', 'nsp5_C145A', 'nsp7', 'nsp8', 'nsp9', 'nsp10', 'nsp12', 'nsp13', 'nsp14', 'nsp15', 'orf3a', 'orf3b', 'orf8', 'orf9b', 'orf9c', 'orf10']	[5, 3, 4, 5, 5, 4, 5, 5, 3, 4, 4, 4, 4, 4, 5, 5, 4, 3, 3, 4, 3, 5]	-	-
910	C6orf89	ENSG00000198663	Head/Tail	3	orf9c	0	0.25141	0	0.000109999	0	101	9.95952e-05	2.30542e-05	1	['E', 'M', 'N', 'S', 'nsp1', 'nsp2', 'nsp4', 'nsp5_C145A', 'nsp7', 'nsp8', 'nsp9', 'nsp10', 'nsp12', 'nsp13', 'nsp14', 'nsp15', 'orf3a', 'orf3b', 'orf8', 'orf9b', 'orf9c', 'orf10']	[5, 4, 4, 5, 5, 5, 5, 6, 4, 4, 5, 5, 4, 4, 5, 4, 4, 6, 4, 4, 3, 5]	-	-
911	C7orf25	ENSG00000136197	Tail	4	M	0	0.17347	0.000217384	0.000219998	0.000217384	1.5	1.09589e-07	9.79593e-05	1	['E', 'M', 'N', 'S', 'nsp1', 'nsp2', 'nsp4', 'nsp5_C145A', 'nsp7', 'nsp8', 'nsp9', 'nsp10', 'nsp12', 'nsp13', 'nsp14', 'nsp15', 'orf3a', 'orf3b', 'orf8', 'orf9b', 'orf9c', 'orf10']	[7, 4, 6, 6, 6, 6, 6, 7, 6, 6, 6, 6, 6, 5, 6, 6, 6, 7, 5, 6, 4, 7]	-	-
912	C7orf31	ENSG00000153790	Head/Tail	3	M	0.0666667	0.299854	2.05871e-05	0.00109999	2.39846e-05	129.2	0.00546146	7.42391e-05	9	['E', 'M', 'N', 'S', 'nsp1', 'nsp2', 'nsp4', 'nsp5_C145A', 'nsp7', 'nsp8', 'nsp9', 'nsp10', 'nsp12', 'nsp13', 'nsp14', 'nsp15', 'orf3a', 'orf3b', 'orf8', 'orf9b', 'orf9c', 'orf10']	[5, 3, 4, 5, 4, 4, 4, 5, 4, 4, 3, 4, 3, 3, 4, 4, 4, 5, 3, 4, 4, 4]	-	-
913	C7orf50	ENSG00000146540	Head/Tail	3	M	0	0.262147	2.54435e-07	0.000219998	2.30828e-07	116	0.00072926	2.78263e-05	2	['E', 'M', 'N', 'S', 'nsp1', 'nsp2', 'nsp4', 'nsp5_C145A', 'nsp7', 'nsp8', 'nsp9', 'nsp10', 'nsp12', 'nsp13', 'nsp14', 'nsp15', 'orf3a', 'orf3b', 'orf8', 'orf9b', 'orf9c', 'orf10']	[4, 3, 4, 5, 4, 4, 5, 5, 5, 4, 3, 4, 3, 3, 4, 4, 4, 5, 3, 3, 4, 4]	-	-
914	C7orf57	ENSG00000164746	Head/Tail	2	nsp13	0.138889	0.296598	4.18203e-06	0.00098999	4.39101e-06	108.889	0.00457276	6.67414e-05	9	['E', 'M', 'N', 'S', 'nsp1', 'nsp2', 'nsp4', 'nsp5_C145A', 'nsp7', 'nsp8', 'nsp9', 'nsp10', 'nsp12', 'nsp13', 'nsp14', 'nsp15', 'orf3a', 'orf3b', 'orf8', 'orf9b', 'orf9c', 'orf10']	[4, 3, 4, 4, 3, 3, 4, 4, 4, 3, 3, 4, 3, 2, 4, 3, 4, 5, 3, 4, 3, 4]	-	-
915	C8A	ENSG00000157131	Head/Tail	3	M	0.3	0.245025	2.13383e-07	0.000549995	2.73896e-07	84	0.000147351	4.1968e-05	5	['E', 'M', 'N', 'S', 'nsp1', 'nsp2', 'nsp4', 'nsp5_C145A', 'nsp7', 'nsp8', 'nsp9', 'nsp10', 'nsp12', 'nsp13', 'nsp14', 'nsp15', 'orf3a', 'orf3b', 'orf8', 'orf9b', 'orf9c', 'orf10']	[6, 3, 5, 5, 5, 5, 5, 6, 3, 5, 4, 5, 4, 4, 5, 5, 3, 4, 3, 5, 3, 5]	3	Zinc, Zinc acetate, Zinc chloride
916	C8G	ENSG00000176919	Head/Tail	3	nsp9	0	0.256052	0	0.000109999	0	246	0.000250141	2.55229e-05	1	['E', 'M', 'N', 'S', 'nsp1', 'nsp2', 'nsp4', 'nsp5_C145A', 'nsp7', 'nsp8', 'nsp9', 'nsp10', 'nsp12', 'nsp13', 'nsp14', 'nsp15', 'orf3a', 'orf3b', 'orf8', 'orf9b', 'orf9c', 'orf10']	[5, 4, 4, 5, 5, 4, 4, 5, 4, 4, 3, 5, 4, 4, 4, 4, 4, 5, 4, 4, 4, 5]	5	Zinc, Lauric acid, Citric acid, Zinc acetate, Zinc chloride
917	C8orf33	ENSG00000182307	Tail	3	M	0.0220588	0.310827	7.1073e-05	0.00186998	6.51369e-05	143.824	0.00894027	0.000117234	16	['E', 'M', 'N', 'S', 'nsp1', 'nsp2', 'nsp4', 'nsp5_C145A', 'nsp7', 'nsp8', 'nsp9', 'nsp10', 'nsp12', 'nsp13', 'nsp14', 'nsp15', 'orf3a', 'orf3b', 'orf8', 'orf9b', 'orf9c', 'orf10']	[4, 3, 3, 4, 4, 3, 4, 5, 3, 3, 3, 3, 3, 3, 4, 3, 4, 5, 3, 3, 4, 4]	-	-
918	C8orf34	ENSG00000165084	Control hub	3	nsp1	0.142857	0.295119	2.10797e-05	0.00109999	3.36655e-05	79.8	0.00354855	7.27438e-05	7	['E', 'M', 'N', 'S', 'nsp1', 'nsp2', 'nsp4', 'nsp5_C145A', 'nsp7', 'nsp8', 'nsp9', 'nsp10', 'nsp12', 'nsp13', 'nsp14', 'nsp15', 'orf3a', 'orf3b', 'orf8', 'orf9b', 'orf9c', 'orf10']	[5, 4, 4, 4, 3, 4, 3, 4, 4, 3, 4, 4, 3, 3, 4, 3, 4, 5, 3, 4, 3, 5]	-	-
919	C8orf48	ENSG00000164743	Head/Tail	3	M	0	0.284087	3.94855e-06	0.000549995	3.88601e-06	202.4	0.00374786	4.44428e-05	5	['E', 'M', 'N', 'S', 'nsp1', 'nsp2', 'nsp4', 'nsp5_C145A', 'nsp7', 'nsp8', 'nsp9', 'nsp10', 'nsp12', 'nsp13', 'nsp14', 'nsp15', 'orf3a', 'orf3b', 'orf8', 'orf9b', 'orf9c', 'orf10']	[5, 3, 4, 4, 4, 3, 4, 5, 3, 4, 3, 4, 3, 3, 5, 4, 4, 5, 3, 4, 3, 5]	-	-
920	C8orf58	ENSG00000241852	Head/Tail	3	nsp9	0	0.222586	0	0.000109999	0	19	3.08201e-05	2.55198e-05	1	['E', 'M', 'N', 'S', 'nsp1', 'nsp2', 'nsp4', 'nsp5_C145A', 'nsp7', 'nsp8', 'nsp9', 'nsp10', 'nsp12', 'nsp13', 'nsp14', 'nsp15', 'orf3a', 'orf3b', 'orf8', 'orf9b', 'orf9c', 'orf10']	[6, 4, 5, 4, 5, 4, 5, 5, 5, 5, 3, 5, 4, 4, 5, 4, 5, 6, 4, 5, 5, 6]	-	-
921	C8orf74	ENSG00000285147	Head/Tail	3	nsp4	0	0.258595	0	0.000109999	0	152	0.000582117	2.23211e-05	1	['E', 'M', 'N', 'S', 'nsp1', 'nsp2', 'nsp4', 'nsp5_C145A', 'nsp7', 'nsp8', 'nsp9', 'nsp10', 'nsp12', 'nsp13', 'nsp14', 'nsp15', 'orf3a', 'orf3b', 'orf8', 'orf9b', 'orf9c', 'orf10']	[5, 4, 4, 5, 4, 4, 3, 4, 4, 3, 4, 4, 4, 3, 4, 4, 4, 5, 4, 4, 4, 5]	-	-
922	C9orf116	ENSG00000160345	Head/Tail	3	nsp1	0	0.260225	0	0.000109999	0	131	0.000474092	2.36637e-05	1	['E', 'M', 'N', 'S', 'nsp1', 'nsp2', 'nsp4', 'nsp5_C145A', 'nsp7', 'nsp8', 'nsp9', 'nsp10', 'nsp12', 'nsp13', 'nsp14', 'nsp15', 'orf3a', 'orf3b', 'orf8', 'orf9b', 'orf9c', 'orf10']	[5, 4, 5, 5, 3, 4, 5, 5, 4, 4, 4, 4, 3, 4, 5, 4, 4, 5, 3, 4, 4, 4]	-	-
923	C9orf152	ENSG00000188959	Head/Tail	3	nsp12	0	0.260256	5.07525e-07	0.000219998	5.78334e-07	72.5	0.000676187	2.96158e-05	2	['E', 'M', 'N', 'S', 'nsp1', 'nsp2', 'nsp4', 'nsp5_C145A', 'nsp7', 'nsp8', 'nsp9', 'nsp10', 'nsp12', 'nsp13', 'nsp14', 'nsp15', 'orf3a', 'orf3b', 'orf8', 'orf9b', 'orf9c', 'orf10']	[5, 4, 4, 4, 4, 4, 5, 5, 4, 4, 4, 4, 3, 3, 5, 4, 4, 5, 4, 4, 4, 5]	-	-
924	C9orf153	ENSG00000187753	Head/Tail	3	nsp12	1	0.25416	0	0.000219998	0	66	0.000817215	2.71701e-05	2	['E', 'M', 'N', 'S', 'nsp1', 'nsp2', 'nsp4', 'nsp5_C145A', 'nsp7', 'nsp8', 'nsp9', 'nsp10', 'nsp12', 'nsp13', 'nsp14', 'nsp15', 'orf3a', 'orf3b', 'orf8', 'orf9b', 'orf9c', 'orf10']	[5, 4, 4, 5, 4, 4, 4, 5, 4, 4, 4, 5, 3, 3, 4, 4, 4, 6, 4, 4, 4, 5]	-	-
925	C9orf24	ENSG00000164972	Head/Tail	3	M	0.0953846	0.320663	9.98512e-05	0.00285997	9.68458e-05	113.769	0.0131839	0.000158476	21	['E', 'M', 'N', 'S', 'nsp1', 'nsp2', 'nsp4', 'nsp5_C145A', 'nsp7', 'nsp8', 'nsp9', 'nsp10', 'nsp12', 'nsp13', 'nsp14', 'nsp15', 'orf3a', 'orf3b', 'orf8', 'orf9b', 'orf9c', 'orf10']	[4, 3, 4, 4, 3, 4, 3, 5, 3, 4, 3, 3, 3, 3, 4, 3, 4, 4, 3, 3, 3, 4]	-	-
926	C9orf57	ENSG00000204669	Head/Tail	3	M	0	0.254189	2.26511e-07	0.000219998	2.30258e-07	62	0.000492447	2.79191e-05	2	['E', 'M', 'N', 'S', 'nsp1', 'nsp2', 'nsp4', 'nsp5_C145A', 'nsp7', 'nsp8', 'nsp9', 'nsp10', 'nsp12', 'nsp13', 'nsp14', 'nsp15', 'orf3a', 'orf3b', 'orf8', 'orf9b', 'orf9c', 'orf10']	[5, 3, 4, 5, 5, 4, 4, 5, 4, 4, 4, 4, 4, 3, 5, 4, 4, 6, 4, 5, 4, 5]	-	-
927	C9orf64	ENSG00000165118	Head/Tail	3	nsp8	0	0.285963	0	0.000109999	0	641	0.00148423	2.49688e-05	1	['E', 'M', 'N', 'S', 'nsp1', 'nsp2', 'nsp4', 'nsp5_C145A', 'nsp7', 'nsp8', 'nsp9', 'nsp10', 'nsp12', 'nsp13', 'nsp14', 'nsp15', 'orf3a', 'orf3b', 'orf8', 'orf9b', 'orf9c', 'orf10']	[4, 4, 4, 4, 4, 4, 4, 5, 4, 3, 4, 4, 4, 3, 5, 3, 4, 5, 4, 4, 3, 4]	-	-
928	C9orf72	ENSG00000147894	Head	3	nsp2	0.0181818	0.281117	0.000311508	0.00120999	0.000352215	48.9091	0.00150703	0.000121347	6	['E', 'M', 'N', 'S', 'nsp1', 'nsp2', 'nsp4', 'nsp5_C145A', 'nsp7', 'nsp8', 'nsp9', 'nsp10', 'nsp12', 'nsp13', 'nsp14', 'nsp15', 'orf3a', 'orf3b', 'orf8', 'orf9b', 'orf9c', 'orf10']	[4, 4, 4, 4, 4, 3, 4, 5, 4, 3, 4, 4, 4, 3, 4, 3, 5, 5, 4, 4, 4, 4]	-	-
929	CA1	ENSG00000133742	Head/Tail	4	E	0	0.23783	0	0.000109999	0	57	8.61479e-05	2.53216e-05	1	['E', 'M', 'N', 'S', 'nsp1', 'nsp2', 'nsp4', 'nsp5_C145A', 'nsp7', 'nsp8', 'nsp9', 'nsp10', 'nsp12', 'nsp13', 'nsp14', 'nsp15', 'orf3a', 'orf3b', 'orf8', 'orf9b', 'orf9c', 'orf10']	[4, 4, 4, 5, 5, 5, 5, 5, 5, 4, 5, 4, 4, 4, 5, 5, 5, 6, 4, 4, 4, 5]	27	Methyclothiazide, Topiramate, Chlorthalidone, Amlodipine, Methocarbamol, Bendroflumethiazide, Benzthiazide, Cyclothiazide, Methazolamide, Hydroflumethiazide, Acetazolamide, Dorzolamide, Chlorothiazide, Zonisamide, Hydrochlorothiazide, Trichlormethiazide, Ethinamate, Diazoxide, Diclofenamide, Brinzolamide, Quinethazone, Zinc, Ellagic Acid, Sodium carbonate, Sodium sulfate, Zinc acetate, Zinc chlor…
930	CA13	ENSG00000185015	Tail	2	nsp12	0	0.228694	0.000217384	0.000219998	0.000217384	7	6.01217e-05	6.10369e-05	1	['E', 'M', 'N', 'S', 'nsp1', 'nsp2', 'nsp4', 'nsp5_C145A', 'nsp7', 'nsp8', 'nsp9', 'nsp10', 'nsp12', 'nsp13', 'nsp14', 'nsp15', 'orf3a', 'orf3b', 'orf8', 'orf9b', 'orf9c', 'orf10']	[6, 4, 4, 5, 5, 5, 5, 5, 5, 4, 4, 5, 2, 4, 5, 4, 5, 5, 4, 4, 5, 5]	1	Zonisamide
931	CA3	ENSG00000164879	Head/Tail	3	nsp4	0	0.244062	3.09336e-06	0.000219998	5.24938e-06	29.5	0.000260914	3.44587e-05	2	['E', 'M', 'N', 'S', 'nsp1', 'nsp2', 'nsp4', 'nsp5_C145A', 'nsp7', 'nsp8', 'nsp9', 'nsp10', 'nsp12', 'nsp13', 'nsp14', 'nsp15', 'orf3a', 'orf3b', 'orf8', 'orf9b', 'orf9c', 'orf10']	[5, 4, 5, 5, 5, 4, 3, 5, 4, 4, 4, 5, 4, 4, 5, 4, 4, 6, 4, 5, 4, 5]	12	Topiramate, Sulpiride, Celecoxib, Valdecoxib, Methazolamide, Acetazolamide, Dorzolamide, Zonisamide, Diclofenamide, Brinzolamide, Ellagic Acid, Saccharin
932	CA6	ENSG00000131686	Head/Tail	3	nsp1	0	0.284296	5.61741e-07	0.000439996	4.06395e-07	344	0.00601724	3.66882e-05	4	['E', 'M', 'N', 'S', 'nsp1', 'nsp2', 'nsp4', 'nsp5_C145A', 'nsp7', 'nsp8', 'nsp9', 'nsp10', 'nsp12', 'nsp13', 'nsp14', 'nsp15', 'orf3a', 'orf3b', 'orf8', 'orf9b', 'orf9c', 'orf10']	[5, 4, 4, 4, 3, 3, 4, 5, 3, 3, 4, 4, 3, 3, 4, 4, 4, 5, 3, 4, 3, 4]	3	Zonisamide, Mafenide, Ellagic Acid
933	CA8	ENSG00000178538	Tail	3	M	0.0277778	0.295305	5.63904e-05	0.00098999	7.28678e-05	72.7778	0.00232778	8.21706e-05	6	['E', 'M', 'N', 'S', 'nsp1', 'nsp2', 'nsp4', 'nsp5_C145A', 'nsp7', 'nsp8', 'nsp9', 'nsp10', 'nsp12', 'nsp13', 'nsp14', 'nsp15', 'orf3a', 'orf3b', 'orf8', 'orf9b', 'orf9c', 'orf10']	[5, 3, 4, 4, 4, 3, 4, 4, 4, 3, 3, 4, 3, 3, 4, 4, 4, 4, 3, 3, 4, 4]	1	Zonisamide
934	CA9	ENSG00000107159	Head	4	M	0	0.248949	0.000119561	0.000219998	0.000115336	44	0.000518344	3.99288e-05	2	['E', 'M', 'N', 'S', 'nsp1', 'nsp2', 'nsp4', 'nsp5_C145A', 'nsp7', 'nsp8', 'nsp9', 'nsp10', 'nsp12', 'nsp13', 'nsp14', 'nsp15', 'orf3a', 'orf3b', 'orf8', 'orf9b', 'orf9c', 'orf10']	[5, 4, 4, 5, 4, 4, 5, 5, 4, 4, 4, 4, 4, 4, 5, 4, 4, 5, 4, 4, 4, 5]	6	Benzthiazide, Hydroflumethiazide, Zonisamide, Girentuximab, Ellagic Acid, Sodium carbonate,
935	CAB39	ENSG00000135932	Control hub	2	nsp13	0	0.276115	0.000209802	0.000659993	0.000203376	81.8333	0.00162808	6.90246e-05	4	['E', 'M', 'N', 'S', 'nsp1', 'nsp2', 'nsp4', 'nsp5_C145A', 'nsp7', 'nsp8', 'nsp9', 'nsp10', 'nsp12', 'nsp13', 'nsp14', 'nsp15', 'orf3a', 'orf3b', 'orf8', 'orf9b', 'orf9c', 'orf10']	[4, 4, 4, 4, 3, 4, 4, 5, 3, 3, 4, 4, 3, 2, 5, 4, 4, 5, 3, 3, 4, 5]	-	-
936	CAB39L	ENSG00000102547	Head/Tail	4	M	0	0.230164	1.81531e-07	0.000219998	6.91841e-07	6	3.32666e-05	3.75661e-05	2	['E', 'M', 'N', 'S', 'nsp1', 'nsp2', 'nsp4', 'nsp5_C145A', 'nsp7', 'nsp8', 'nsp9', 'nsp10', 'nsp12', 'nsp13', 'nsp14', 'nsp15', 'orf3a', 'orf3b', 'orf8', 'orf9b', 'orf9c', 'orf10']	[6, 4, 5, 5, 5, 5, 5, 5, 5, 4, 4, 5, 4, 4, 5, 5, 5, 5, 4, 4, 5, 5]	-	-
937	CABP2	ENSG00000167791	Control hub	2	nsp13	0.0397436	0.306005	0.000287867	0.00439996	0.000343508	55.25	0.0102745	0.000277841	21	['E', 'M', 'N', 'S', 'nsp1', 'nsp2', 'nsp4', 'nsp5_C145A', 'nsp7', 'nsp8', 'nsp9', 'nsp10', 'nsp12', 'nsp13', 'nsp14', 'nsp15', 'orf3a', 'orf3b', 'orf8', 'orf9b', 'orf9c', 'orf10']	[4, 3, 4, 4, 3, 3, 4, 4, 4, 3, 3, 4, 3, 2, 4, 3, 3, 5, 4, 4, 4, 4]	-	-
938	CABP5	ENSG00000105507	Head	2	nsp13	0.0352941	0.325246	0.000595207	0.00384996	0.000585291	90.9143	0.011772	0.000245726	20	['E', 'M', 'N', 'S', 'nsp1', 'nsp2', 'nsp4', 'nsp5_C145A', 'nsp7', 'nsp8', 'nsp9', 'nsp10', 'nsp12', 'nsp13', 'nsp14', 'nsp15', 'orf3a', 'orf3b', 'orf8', 'orf9b', 'orf9c', 'orf10']	[4, 3, 4, 4, 4, 3, 3, 4, 3, 3, 3, 4, 3, 2, 4, 3, 3, 4, 3, 3, 4, 4]	-	-
939	CABP7	ENSG00000100314	Head	3	orf9c	0	0.235177	0	0.000109999	0	80	3.46869e-05	2.1662e-05	1	['E', 'M', 'N', 'S', 'nsp1', 'nsp2', 'nsp4', 'nsp5_C145A', 'nsp7', 'nsp8', 'nsp9', 'nsp10', 'nsp12', 'nsp13', 'nsp14', 'nsp15', 'orf3a', 'orf3b', 'orf8', 'orf9b', 'orf9c', 'orf10']	[5, 4, 4, 6, 5, 5, 5, 6, 4, 5, 4, 5, 5, 4, 6, 5, 4, 5, 4, 5, 3, 5]	-	-
940	CACFD1	ENSG00000280479	Head/Tail	3	M	0	0.269386	2.03905e-05	0.00109999	2.67699e-05	34.8	0.0002991	8.26646e-05	8	['E', 'M', 'N', 'S', 'nsp1', 'nsp2', 'nsp4', 'nsp5_C145A', 'nsp7', 'nsp8', 'nsp9', 'nsp10', 'nsp12', 'nsp13', 'nsp14', 'nsp15', 'orf3a', 'orf3b', 'orf8', 'orf9b', 'orf9c', 'orf10']	[5, 3, 4, 5, 5, 4, 5, 4, 3, 4, 4, 4, 4, 4, 5, 4, 3, 4, 3, 4, 4, 4]	-	-
941	CACNA1S	ENSG00000081248	Head	3	nsp2	0.1	0.305163	0.000141356	0.000549995	0.000142167	291.2	0.00453883	5.59096e-05	4	['E', 'M', 'N', 'S', 'nsp1', 'nsp2', 'nsp4', 'nsp5_C145A', 'nsp7', 'nsp8', 'nsp9', 'nsp10', 'nsp12', 'nsp13', 'nsp14', 'nsp15', 'orf3a', 'orf3b', 'orf8', 'orf9b', 'orf9c', 'orf10']	[4, 4, 4, 4, 4, 3, 4, 4, 4, 3, 4, 4, 3, 3, 5, 3, 4, 5, 3, 4, 3, 4]	15	Isradipine, Nimodipine, Nisoldipine, Cinnarizine, Magnesium sulfate, Verapamil, Ethanol, Felodipine, Nitrendipine, Nifedipine, Mibefradil, Dronedarone, Clevidipine, Nilvadipine, Pinaverium,
942	CACNB1	ENSG00000067191	Head/Tail	3	nsp13	0	0.240824	0	0.000109999	0	61	0.00014847	2.34069e-05	1	['E', 'M', 'N', 'S', 'nsp1', 'nsp2', 'nsp4', 'nsp5_C145A', 'nsp7', 'nsp8', 'nsp9', 'nsp10', 'nsp12', 'nsp13', 'nsp14', 'nsp15', 'orf3a', 'orf3b', 'orf8', 'orf9b', 'orf9c', 'orf10']	[5, 4, 4, 5, 4, 4, 5, 5, 4, 4, 4, 4, 4, 3, 5, 4, 5, 6, 4, 4, 5, 5]	9	Ibutilide, Amlodipine, Nimodipine, Magnesium sulfate, Verapamil, Ethanol, Mibefradil, Dronedarone, Azelnidipine
943	CACNB2	ENSG00000165995	Tail	3	nsp10	0	0.266803	3.66753e-06	0.000439996	5.29424e-06	32.75	0.000574606	4.25941e-05	4	['E', 'M', 'N', 'S', 'nsp1', 'nsp2', 'nsp4', 'nsp5_C145A', 'nsp7', 'nsp8', 'nsp9', 'nsp10', 'nsp12', 'nsp13', 'nsp14', 'nsp15', 'orf3a', 'orf3b', 'orf8', 'orf9b', 'orf9c', 'orf10']	[5, 4, 4, 5, 4, 4, 4, 5, 4, 4, 4, 3, 3, 3, 5, 4, 4, 5, 4, 4, 4, 5]	12	Isradipine, Nimodipine, Nisoldipine, Nicardipine, Magnesium sulfate, Verapamil, Felodipine, Nitrendipine, Nifedipine, Mibefradil, Dronedarone, Nilvadipine,
944	CACNB3	ENSG00000167535	Druggable Control hub	3	nsp1	0.0357143	0.290113	3.13995e-05	0.000879991	5.46668e-05	87.75	0.00271554	7.59188e-05	6	['E', 'M', 'N', 'S', 'nsp1', 'nsp2', 'nsp4', 'nsp5_C145A', 'nsp7', 'nsp8', 'nsp9', 'nsp10', 'nsp12', 'nsp13', 'nsp14', 'nsp15', 'orf3a', 'orf3b', 'orf8', 'orf9b', 'orf9c', 'orf10']	[4, 4, 4, 4, 3, 4, 4, 4, 4, 3, 4, 4, 3, 3, 4, 4, 4, 5, 3, 4, 3, 4]	4	Nimodipine, Verapamil, Mibefradil, Dronedarone
945	CACNB4	ENSG00000182389	Head/Tail	3	nsp8	0.333333	0.269452	7.50256e-07	0.000329997	8.07253e-07	85.6667	0.0010701	3.43448e-05	3	['E', 'M', 'N', 'S', 'nsp1', 'nsp2', 'nsp4', 'nsp5_C145A', 'nsp7', 'nsp8', 'nsp9', 'nsp10', 'nsp12', 'nsp13', 'nsp14', 'nsp15', 'orf3a', 'orf3b', 'orf8', 'orf9b', 'orf9c', 'orf10']	[5, 4, 4, 4, 4, 4, 4, 5, 4, 3, 4, 4, 4, 3, 5, 4, 4, 5, 4, 4, 4, 5]	4	Nimodipine, Verapamil, Mibefradil, Dronedarone
946	CACNG1	ENSG00000108878	Head	3	M	0.0416667	0.26494	8.82365e-06	0.00175998	9.96493e-06	75.0625	0.000554522	9.7646e-05	15	['E', 'M', 'N', 'S', 'nsp1', 'nsp2', 'nsp4', 'nsp5_C145A', 'nsp7', 'nsp8', 'nsp9', 'nsp10', 'nsp12', 'nsp13', 'nsp14', 'nsp15', 'orf3a', 'orf3b', 'orf8', 'orf9b', 'orf9c', 'orf10']	[5, 3, 5, 5, 5, 5, 5, 5, 3, 4, 4, 4, 4, 4, 5, 4, 3, 4, 3, 4, 3, 5]	11	Ergocalciferol, Ibutilide, Diltiazem, Amlodipine, Spironolactone, Lercanidipine, Magnesium sulfate, Ethanol, Nitrendipine, Fluspirilene, Butamben
947	CACNG2	ENSG00000166862	Head/Tail	4	M	0	0.222107	0	0.000109999	0	12	2.31607e-05	2.51514e-05	1	['E', 'M', 'N', 'S', 'nsp1', 'nsp2', 'nsp4', 'nsp5_C145A', 'nsp7', 'nsp8', 'nsp9', 'nsp10', 'nsp12', 'nsp13', 'nsp14', 'nsp15', 'orf3a', 'orf3b', 'orf8', 'orf9b', 'orf9c', 'orf10']	[6, 4, 5, 6, 5, 5, 5, 6, 5, 5, 4, 5, 5, 4, 6, 5, 5, 6, 5, 5, 5, 5]	1	Ethanol
948	CACNG7	ENSG00000105605	Head/Tail	4	M	0	0.212463	0	0.000109999	0	25	7.52779e-06	2.22883e-05	1	['E', 'M', 'N', 'S', 'nsp1', 'nsp2', 'nsp4', 'nsp5_C145A', 'nsp7', 'nsp8', 'nsp9', 'nsp10', 'nsp12', 'nsp13', 'nsp14', 'nsp15', 'orf3a', 'orf3b', 'orf8', 'orf9b', 'orf9c', 'orf10']	[6, 4, 5, 6, 5, 5, 6, 6, 4, 5, 5, 5, 5, 5, 6, 5, 5, 5, 4, 5, 4, 6]	-	-
949	CACTIN	ENSG00000105298	Head/Tail	3	N	0	0.244371	0	0.000109999	0	52	0.000115511	2.31099e-05	1	['E', 'M', 'N', 'S', 'nsp1', 'nsp2', 'nsp4', 'nsp5_C145A', 'nsp7', 'nsp8', 'nsp9', 'nsp10', 'nsp12', 'nsp13', 'nsp14', 'nsp15', 'orf3a', 'orf3b', 'orf8', 'orf9b', 'orf9c', 'orf10']	[5, 4, 3, 5, 5, 4, 5, 5, 5, 4, 4, 4, 4, 4, 5, 5, 5, 5, 4, 4, 4, 5]	-	-
950	CADM1	ENSG00000182985	Head/Tail	4	M	0	0.224092	0	0.000109999	0	18	3.26466e-05	2.56375e-05	1	['E', 'M', 'N', 'S', 'nsp1', 'nsp2', 'nsp4', 'nsp5_C145A', 'nsp7', 'nsp8', 'nsp9', 'nsp10', 'nsp12', 'nsp13', 'nsp14', 'nsp15', 'orf3a', 'orf3b', 'orf8', 'orf9b', 'orf9c', 'orf10']	[5, 4, 5, 6, 5, 5, 5, 6, 5, 5, 4, 5, 4, 4, 5, 5, 5, 6, 5, 5, 4, 5]	-	-
951	CADM3	ENSG00000162706	Head/Tail	3	orf3a	0	0.210543	0	0.000109999	0	23	9.03544e-06	2.24655e-05	1	['E', 'M', 'N', 'S', 'nsp1', 'nsp2', 'nsp4', 'nsp5_C145A', 'nsp7', 'nsp8', 'nsp9', 'nsp10', 'nsp12', 'nsp13', 'nsp14', 'nsp15', 'orf3a', 'orf3b', 'orf8', 'orf9b', 'orf9c', 'orf10']	[6, 4, 5, 6, 5, 5, 6, 6, 4, 5, 5, 6, 5, 5, 6, 5, 3, 5, 4, 5, 4, 5]	-	-
952	CADPS	ENSG00000163618	Druggable Control hub	3	M	0.0369748	0.319567	0.000406517	0.00384996	0.000401792	77.6286	0.013699	0.000228749	22	['E', 'M', 'N', 'S', 'nsp1', 'nsp2', 'nsp4', 'nsp5_C145A', 'nsp7', 'nsp8', 'nsp9', 'nsp10', 'nsp12', 'nsp13', 'nsp14', 'nsp15', 'orf3a', 'orf3b', 'orf8', 'orf9b', 'orf9c', 'orf10']	[4, 3, 3, 4, 3, 4, 4, 4, 4, 3, 3, 3, 3, 3, 4, 4, 4, 4, 3, 3, 4, 4]	3	Calcium Citrate, Calcium Phosphate, Calcium phosphate dihydrate
953	CAGE1	ENSG00000164304	Tail	3	nsp2	0.0641026	0.279621	3.30807e-05	0.00142999	4.9922e-05	41.4615	0.00219049	0.000104499	10	['E', 'M', 'N', 'S', 'nsp1', 'nsp2', 'nsp4', 'nsp5_C145A', 'nsp7', 'nsp8', 'nsp9', 'nsp10', 'nsp12', 'nsp13', 'nsp14', 'nsp15', 'orf3a', 'orf3b', 'orf8', 'orf9b', 'orf9c', 'orf10']	[4, 4, 4, 5, 4, 3, 4, 5, 4, 3, 3, 4, 3, 3, 4, 4, 3, 5, 4, 4, 3, 4]	-	-
954	CALCA	ENSG00000110680	Head/Tail	3	nsp12	0	0.250636	0	0.000109999	0	80	0.000320465	2.23488e-05	1	['E', 'M', 'N', 'S', 'nsp1', 'nsp2', 'nsp4', 'nsp5_C145A', 'nsp7', 'nsp8', 'nsp9', 'nsp10', 'nsp12', 'nsp13', 'nsp14', 'nsp15', 'orf3a', 'orf3b', 'orf8', 'orf9b', 'orf9c', 'orf10']	[5, 4, 4, 5, 4, 4, 4, 5, 4, 4, 4, 5, 3, 3, 4, 4, 4, 5, 4, 4, 4, 5]	5	Olcegepant, Telcagepant, Eptinezumab, Fremanezumab, Galcanezumab
955	CALCB	ENSG00000175868	Head/Tail	4	M	0	0.223084	0	0.000109999	0	17	2.03973e-05	2.6557e-05	1	['E', 'M', 'N', 'S', 'nsp1', 'nsp2', 'nsp4', 'nsp5_C145A', 'nsp7', 'nsp8', 'nsp9', 'nsp10', 'nsp12', 'nsp13', 'nsp14', 'nsp15', 'orf3a', 'orf3b', 'orf8', 'orf9b', 'orf9c', 'orf10']	[6, 4, 5, 6, 5, 5, 5, 6, 5, 5, 5, 5, 5, 4, 5, 4, 5, 6, 5, 5, 5, 5]	4	Telcagepant, Eptinezumab, Fremanezumab, Galcanezumab
956	CALCOCO1	ENSG00000012822	Head	3	M	0.00653595	0.298644	0.000308575	0.00197998	0.000329095	58.4444	0.00454765	0.000143999	13	['E', 'M', 'N', 'S', 'nsp1', 'nsp2', 'nsp4', 'nsp5_C145A', 'nsp7', 'nsp8', 'nsp9', 'nsp10', 'nsp12', 'nsp13', 'nsp14', 'nsp15', 'orf3a', 'orf3b', 'orf8', 'orf9b', 'orf9c', 'orf10']	[5, 3, 4, 4, 4, 4, 4, 4, 4, 4, 3, 4, 3, 3, 4, 3, 4, 5, 4, 4, 3, 4]	-	-
957	CALCOCO2	ENSG00000136436	Control hub	2	nsp8	0.0210681	0.348185	0.00553841	0.0174898	0.00528681	53.4151	0.0454229	0.00106219	28	['E', 'M', 'N', 'S', 'nsp1', 'nsp2', 'nsp4', 'nsp5_C145A', 'nsp7', 'nsp8', 'nsp9', 'nsp10', 'nsp12', 'nsp13', 'nsp14', 'nsp15', 'orf3a', 'orf3b', 'orf8', 'orf9b', 'orf9c', 'orf10']	[4, 3, 3, 3, 3, 3, 4, 4, 3, 2, 3, 3, 3, 2, 3, 3, 3, 4, 3, 2, 3, 4]	-	-
958	CALHM6	ENSG00000188820	Head/Tail	3	M	0.333333	0.247754	9.0334e-07	0.000329997	1.60501e-06	83.6667	0.000116822	3.32678e-05	3	['E', 'M', 'N', 'S', 'nsp1', 'nsp2', 'nsp4', 'nsp5_C145A', 'nsp7', 'nsp8', 'nsp9', 'nsp10', 'nsp12', 'nsp13', 'nsp14', 'nsp15', 'orf3a', 'orf3b', 'orf8', 'orf9b', 'orf9c', 'orf10']	[6, 3, 4, 5, 5, 5, 5, 6, 3, 5, 4, 4, 4, 4, 5, 5, 3, 4, 4, 4, 3, 5]	-	-
959	CALM1	ENSG00000198668	Tail	3	M	0.0105263	0.308998	0.000680562	0.00219998	0.000676154	52.75	0.00242798	0.000190685	9	['E', 'M', 'N', 'S', 'nsp1', 'nsp2', 'nsp4', 'nsp5_C145A', 'nsp7', 'nsp8', 'nsp9', 'nsp10', 'nsp12', 'nsp13', 'nsp14', 'nsp15', 'orf3a', 'orf3b', 'orf8', 'orf9b', 'orf9c', 'orf10']	[4, 3, 3, 4, 4, 3, 4, 5, 4, 3, 3, 4, 3, 3, 4, 4, 4, 5, 3, 3, 3, 4]	22	Chlorpromazine, Cinchocaine, Nicardipine, Fluphenazine, Isoflurane, Trifluoperazine, Loperamide, Perphenazine, Phenoxybenzamine, Felodipine, Melatonin, Promethazine, Pimozide, Nifedipine, Bepridil, Calcium, Prenylamine, Flunarizine, Calcium Citrate, Calcium Phosphate, Calcium levulinate, Calcium phosphate dihydrate
960	CALM2	ENSG00000143933	Druggable Control hub	3	M	0.0116959	0.306449	0.000557727	0.00208998	0.00057134	52.2105	0.0024044	0.000185567	8	['E', 'M', 'N', 'S', 'nsp1', 'nsp2', 'nsp4', 'nsp5_C145A', 'nsp7', 'nsp8', 'nsp9', 'nsp10', 'nsp12', 'nsp13', 'nsp14', 'nsp15', 'orf3a', 'orf3b', 'orf8', 'orf9b', 'orf9c', 'orf10']	[4, 3, 3, 4, 4, 3, 4, 5, 4, 3, 3, 4, 3, 3, 4, 4, 4, 5, 3, 3, 4, 4]	3	Calcium Citrate, Calcium Phosphate, Calcium phosphate dihydrate
961	CALM3	ENSG00000160014	Druggable Control hub	3	M	0.0105263	0.308998	0.000680562	0.00219998	0.000676154	52.75	0.00242798	0.000190685	9	['E', 'M', 'N', 'S', 'nsp1', 'nsp2', 'nsp4', 'nsp5_C145A', 'nsp7', 'nsp8', 'nsp9', 'nsp10', 'nsp12', 'nsp13', 'nsp14', 'nsp15', 'orf3a', 'orf3b', 'orf8', 'orf9b', 'orf9c', 'orf10']	[4, 3, 3, 4, 4, 3, 4, 5, 4, 3, 3, 4, 3, 3, 4, 4, 4, 5, 3, 3, 3, 4]	3	Calcium Citrate, Calcium Phosphate, Calcium phosphate dihydrate
962	CALML3	ENSG00000178363	Tail	4	M	0	0.233126	0.000217864	0.000439996	0.000218377	5.75	7.19023e-05	6.80406e-05	3	['E', 'M', 'N', 'S', 'nsp1', 'nsp2', 'nsp4', 'nsp5_C145A', 'nsp7', 'nsp8', 'nsp9', 'nsp10', 'nsp12', 'nsp13', 'nsp14', 'nsp15', 'orf3a', 'orf3b', 'orf8', 'orf9b', 'orf9c', 'orf10']	[6, 4, 5, 5, 5, 5, 5, 6, 4, 4, 4, 4, 4, 4, 5, 5, 5, 5, 4, 4, 5, 5]	-	-
963	CALML6	ENSG00000169885	Head	-	-	0	0.000109999	0	0.000109999	0	1	2.58458e-35	0.000109987	1	-	-	-	-
964	CALN1	ENSG00000183166	Tail	3	orf3a	0.0555556	0.279181	5.78364e-05	0.00098999	6.9928e-05	54.8889	0.000428727	7.1625e-05	9	['E', 'M', 'N', 'S', 'nsp1', 'nsp2', 'nsp4', 'nsp5_C145A', 'nsp7', 'nsp8', 'nsp9', 'nsp10', 'nsp12', 'nsp13', 'nsp14', 'nsp15', 'orf3a', 'orf3b', 'orf8', 'orf9b', 'orf9c', 'orf10']	[5, 4, 4, 4, 4, 4, 5, 5, 4, 4, 4, 5, 4, 4, 4, 4, 3, 5, 4, 4, 3, 5]	-	-
965	CALR	ENSG00000179218	Tail	3	nsp9	0	0.25843	1.37422e-05	0.000329997	1.74388e-05	58.6667	0.000233563	5.39021e-05	2	['E', 'M', 'N', 'S', 'nsp1', 'nsp2', 'nsp4', 'nsp5_C145A', 'nsp7', 'nsp8', 'nsp9', 'nsp10', 'nsp12', 'nsp13', 'nsp14', 'nsp15', 'orf3a', 'orf3b', 'orf8', 'orf9b', 'orf9c', 'orf10']	[4, 4, 4, 4, 5, 5, 4, 5, 4, 4, 3, 5, 4, 4, 4, 4, 5, 6, 3, 4, 4, 4]	12	Antihemophilic factor, human recombinant, Tenecteplase, Melatonin, Lanoteplase, Copper, Calcium Citrate, Calcium Phosphate, Ferric cation, Lonoctocog alfa, Moroctocog alfa, Calcium phosphate dihydrate, Tetraferric tricitrate decahydrate
966	CALU	ENSG00000128595	Head/Tail	3	nsp9	0	0.25221	0	0.000109999	0	174	0.000149488	2.43668e-05	1	['E', 'M', 'N', 'S', 'nsp1', 'nsp2', 'nsp4', 'nsp5_C145A', 'nsp7', 'nsp8', 'nsp9', 'nsp10', 'nsp12', 'nsp13', 'nsp14', 'nsp15', 'orf3a', 'orf3b', 'orf8', 'orf9b', 'orf9c', 'orf10']	[5, 4, 5, 4, 5, 5, 4, 5, 4, 4, 3, 5, 4, 4, 4, 5, 5, 5, 3, 5, 4, 5]	-	-
967	CAMK1	ENSG00000134072	Head/Tail	3	nsp12	0	0.265241	1.13981e-06	0.000219998	1.53262e-06	70	0.000682536	2.85403e-05	2	['E', 'M', 'N', 'S', 'nsp1', 'nsp2', 'nsp4', 'nsp5_C145A', 'nsp7', 'nsp8', 'nsp9', 'nsp10', 'nsp12', 'nsp13', 'nsp14', 'nsp15', 'orf3a', 'orf3b', 'orf8', 'orf9b', 'orf9c', 'orf10']	[5, 4, 4, 4, 4, 4, 5, 5, 4, 4, 4, 4, 3, 3, 4, 4, 4, 5, 4, 4, 4, 5]	1	Fostamatinib
968	CAMK1G	ENSG00000008118	Head/Tail	3	nsp2	1	0.270313	0	0.000219998	0	256	0.00274768	2.60803e-05	2	['E', 'M', 'N', 'S', 'nsp1', 'nsp2', 'nsp4', 'nsp5_C145A', 'nsp7', 'nsp8', 'nsp9', 'nsp10', 'nsp12', 'nsp13', 'nsp14', 'nsp15', 'orf3a', 'orf3b', 'orf8', 'orf9b', 'orf9c', 'orf10']	[5, 4, 4, 5, 4, 3, 4, 5, 4, 4, 4, 4, 4, 3, 5, 4, 3, 5, 3, 4, 3, 4]	1	Fostamatinib
969	CAMK2A	ENSG00000070808	Head	3	M	0.157505	0.314594	0.000369122	0.00483995	0.000408353	68.0455	0.0124357	0.000276516	24	['E', 'M', 'N', 'S', 'nsp1', 'nsp2', 'nsp4', 'nsp5_C145A', 'nsp7', 'nsp8', 'nsp9', 'nsp10', 'nsp12', 'nsp13', 'nsp14', 'nsp15', 'orf3a', 'orf3b', 'orf8', 'orf9b', 'orf9c', 'orf10']	[4, 3, 3, 4, 4, 4, 4, 4, 4, 3, 3, 4, 3, 3, 4, 3, 4, 4, 3, 3, 3, 4]	1	Fostamatinib
970	CAMK2B	ENSG00000058404	Head	3	E	0.075641	0.320768	0.000669239	0.00461995	0.000746477	62.1667	0.0102196	0.000290085	19	['E', 'M', 'N', 'S', 'nsp1', 'nsp2', 'nsp4', 'nsp5_C145A', 'nsp7', 'nsp8', 'nsp9', 'nsp10', 'nsp12', 'nsp13', 'nsp14', 'nsp15', 'orf3a', 'orf3b', 'orf8', 'orf9b', 'orf9c', 'orf10']	[3, 3, 4, 4, 4, 3, 4, 4, 4, 3, 3, 4, 3, 3, 4, 3, 4, 5, 3, 4, 3, 4]	1	Fostamatinib
971	CAMK2D	ENSG00000145349	Druggable Control hub	3	M	0.132353	0.293538	0.000281788	0.00208998	0.000298395	43.9474	0.00244313	0.000151729	11	['E', 'M', 'N', 'S', 'nsp1', 'nsp2', 'nsp4', 'nsp5_C145A', 'nsp7', 'nsp8', 'nsp9', 'nsp10', 'nsp12', 'nsp13', 'nsp14', 'nsp15', 'orf3a', 'orf3b', 'orf8', 'orf9b', 'orf9c', 'orf10']	[4, 3, 3, 5, 4, 4, 4, 5, 4, 4, 4, 3, 3, 3, 4, 3, 4, 4, 4, 3, 4, 5]	1	Fostamatinib
972	CAMK2G	ENSG00000148660	Head	2	nsp15	0.140351	0.301156	9.64224e-05	0.00208998	0.000122182	61.8947	0.00453597	0.000140688	14	['E', 'M', 'N', 'S', 'nsp1', 'nsp2', 'nsp4', 'nsp5_C145A', 'nsp7', 'nsp8', 'nsp9', 'nsp10', 'nsp12', 'nsp13', 'nsp14', 'nsp15', 'orf3a', 'orf3b', 'orf8', 'orf9b', 'orf9c', 'orf10']	[4, 3, 3, 4, 4, 4, 4, 5, 4, 3, 3, 4, 3, 3, 4, 2, 4, 4, 3, 4, 3, 4]	2	Bosutinib, Fostamatinib
973	CAMLG	ENSG00000164615	Druggable Control hub	3	M	0.0261438	0.290027	0.000323054	0.00197998	0.000368181	34.0556	0.00111793	0.000159228	10	['E', 'M', 'N', 'S', 'nsp1', 'nsp2', 'nsp4', 'nsp5_C145A', 'nsp7', 'nsp8', 'nsp9', 'nsp10', 'nsp12', 'nsp13', 'nsp14', 'nsp15', 'orf3a', 'orf3b', 'orf8', 'orf9b', 'orf9c', 'orf10']	[4, 3, 4, 5, 4, 4, 4, 5, 3, 4, 3, 4, 4, 3, 3, 4, 4, 4, 3, 4, 3, 5]	1	Ciclosporin
974	CAMSAP1	ENSG00000130559	Head/Tail	3	nsp13	0.333333	0.259116	4.78849e-07	0.000329997	3.95071e-07	75.3333	0.00069124	3.43042e-05	3	['E', 'M', 'N', 'S', 'nsp1', 'nsp2', 'nsp4', 'nsp5_C145A', 'nsp7', 'nsp8', 'nsp9', 'nsp10', 'nsp12', 'nsp13', 'nsp14', 'nsp15', 'orf3a', 'orf3b', 'orf8', 'orf9b', 'orf9c', 'orf10']	[5, 4, 4, 5, 4, 4, 4, 5, 5, 4, 4, 4, 4, 3, 5, 4, 5, 5, 4, 4, 4, 5]	-	-
975	CAMSAP3	ENSG00000076826	Head	3	nsp12	0	0.271363	2.50359e-06	0.000329997	4.3138e-06	130.333	0.00145376	3.58867e-05	3	['E', 'M', 'N', 'S', 'nsp1', 'nsp2', 'nsp4', 'nsp5_C145A', 'nsp7', 'nsp8', 'nsp9', 'nsp10', 'nsp12', 'nsp13', 'nsp14', 'nsp15', 'orf3a', 'orf3b', 'orf8', 'orf9b', 'orf9c', 'orf10']	[5, 4, 4, 4, 4, 4, 4, 5, 4, 4, 4, 4, 3, 3, 5, 4, 4, 5, 4, 4, 4, 5]	-	-
976	CAMTA2	ENSG00000108509	Head/Tail	3	nsp13	0	0.262822	1.18302e-05	0.000659993	1.33899e-05	26.3333	0.000379459	6.24874e-05	6	['E', 'M', 'N', 'S', 'nsp1', 'nsp2', 'nsp4', 'nsp5_C145A', 'nsp7', 'nsp8', 'nsp9', 'nsp10', 'nsp12', 'nsp13', 'nsp14', 'nsp15', 'orf3a', 'orf3b', 'orf8', 'orf9b', 'orf9c', 'orf10']	[5, 4, 4, 4, 4, 4, 4, 5, 4, 4, 4, 5, 4, 3, 5, 4, 4, 5, 4, 4, 4, 5]	-	-
977	CAND2	ENSG00000144712	Head/Tail	3	nsp9	0	0.261637	2.28159e-05	0.000329997	2.91709e-05	69.3333	0.000348315	3.89868e-05	3	['E', 'M', 'N', 'S', 'nsp1', 'nsp2', 'nsp4', 'nsp5_C145A', 'nsp7', 'nsp8', 'nsp9', 'nsp10', 'nsp12', 'nsp13', 'nsp14', 'nsp15', 'orf3a', 'orf3b', 'orf8', 'orf9b', 'orf9c', 'orf10']	[5, 4, 4, 5, 5, 4, 4, 5, 4, 4, 3, 4, 4, 4, 4, 4, 4, 5, 4, 4, 4, 5]	-	-
978	CANT1	ENSG00000171302	Head/Tail	3	nsp7	0	0.241099	1.40706e-07	0.000219998	2.14542e-07	129.5	9.40667e-05	2.71805e-05	2	['E', 'M', 'N', 'S', 'nsp1', 'nsp2', 'nsp4', 'nsp5_C145A', 'nsp7', 'nsp8', 'nsp9', 'nsp10', 'nsp12', 'nsp13', 'nsp14', 'nsp15', 'orf3a', 'orf3b', 'orf8', 'orf9b', 'orf9c', 'orf10']	[6, 4, 5, 5, 5, 5, 5, 6, 3, 5, 5, 5, 5, 4, 5, 5, 3, 5, 4, 5, 3, 5]	1	Tromethamine
979	CAP2	ENSG00000112186	Head	3	nsp7	0.190476	0.248336	9.51726e-06	0.00098999	2.47453e-05	11.2222	0.000217887	9.50567e-05	5	['E', 'M', 'N', 'S', 'nsp1', 'nsp2', 'nsp4', 'nsp5_C145A', 'nsp7', 'nsp8', 'nsp9', 'nsp10', 'nsp12', 'nsp13', 'nsp14', 'nsp15', 'orf3a', 'orf3b', 'orf8', 'orf9b', 'orf9c', 'orf10']	[5, 4, 4, 5, 4, 5, 5, 5, 3, 4, 4, 4, 4, 4, 5, 5, 5, 5, 4, 4, 4, 5]	-	-
980	CAPG	ENSG00000042493	Head/Tail	4	M	0	0.25029	0	0.000109999	0	104	0.000209175	2.59344e-05	1	['E', 'M', 'N', 'S', 'nsp1', 'nsp2', 'nsp4', 'nsp5_C145A', 'nsp7', 'nsp8', 'nsp9', 'nsp10', 'nsp12', 'nsp13', 'nsp14', 'nsp15', 'orf3a', 'orf3b', 'orf8', 'orf9b', 'orf9c', 'orf10']	[5, 4, 4, 5, 5, 4, 5, 5, 4, 4, 4, 4, 4, 4, 5, 4, 5, 5, 4, 4, 4, 5]	-	-
981	CAPN15	ENSG00000282214	Head/Tail	3	nsp8	0.166667	0.284533	2.38145e-05	0.000439996	2.4522e-05	176.5	0.00165644	4.5384e-05	4	['E', 'M', 'N', 'S', 'nsp1', 'nsp2', 'nsp4', 'nsp5_C145A', 'nsp7', 'nsp8', 'nsp9', 'nsp10', 'nsp12', 'nsp13', 'nsp14', 'nsp15', 'orf3a', 'orf3b', 'orf8', 'orf9b', 'orf9c', 'orf10']	[4, 4, 4, 5, 4, 4, 4, 5, 4, 3, 3, 4, 3, 3, 3, 4, 4, 5, 3, 4, 4, 5]	-	-
982	CAPN3	ENSG00000092529	Druggable Control hub	3	M	0.0761905	0.310208	0.000169068	0.00186998	0.000187635	86.2353	0.00537274	0.000121365	13	['E', 'M', 'N', 'S', 'nsp1', 'nsp2', 'nsp4', 'nsp5_C145A', 'nsp7', 'nsp8', 'nsp9', 'nsp10', 'nsp12', 'nsp13', 'nsp14', 'nsp15', 'orf3a', 'orf3b', 'orf8', 'orf9b', 'orf9c', 'orf10']	[4, 3, 3, 4, 4, 3, 4, 4, 4, 3, 3, 3, 3, 3, 4, 4, 3, 4, 4, 3, 4, 4]	1	L-aminocarnityl-succinyl-leucyl-argininal-diethylacetal
983	CAPN6	ENSG00000077274	Head/Tail	4	M	0	0.240016	0	0.000109999	0	44	0.000151733	2.35626e-05	1	['E', 'M', 'N', 'S', 'nsp1', 'nsp2', 'nsp4', 'nsp5_C145A', 'nsp7', 'nsp8', 'nsp9', 'nsp10', 'nsp12', 'nsp13', 'nsp14', 'nsp15', 'orf3a', 'orf3b', 'orf8', 'orf9b', 'orf9c', 'orf10']	[5, 4, 4, 5, 5, 5, 5, 5, 4, 4, 4, 4, 4, 4, 5, 4, 5, 5, 4, 4, 5, 5]	-	-
984	CAPN7	ENSG00000131375	Head	2	nsp13	0	0.297303	0.00012076	0.00197998	0.000149508	71.7778	0.00482971	0.000138753	11	['E', 'M', 'N', 'S', 'nsp1', 'nsp2', 'nsp4', 'nsp5_C145A', 'nsp7', 'nsp8', 'nsp9', 'nsp10', 'nsp12', 'nsp13', 'nsp14', 'nsp15', 'orf3a', 'orf3b', 'orf8', 'orf9b', 'orf9c', 'orf10']	[4, 3, 3, 4, 3, 3, 3, 4, 3, 3, 3, 4, 3, 2, 4, 4, 4, 5, 3, 3, 4, 4]	-	-
985	CAPNS1	ENSG00000126247	Head/Tail	3	nsp7	0	0.252404	0	0.000109999	0	132	0.000128929	2.31634e-05	1	['E', 'M', 'N', 'S', 'nsp1', 'nsp2', 'nsp4', 'nsp5_C145A', 'nsp7', 'nsp8', 'nsp9', 'nsp10', 'nsp12', 'nsp13', 'nsp14', 'nsp15', 'orf3a', 'orf3b', 'orf8', 'orf9b', 'orf9c', 'orf10']	[6, 4, 4, 5, 5, 5, 5, 5, 3, 4, 4, 4, 4, 4, 5, 5, 4, 5, 4, 4, 3, 5]	-	-
986	CAPNS2	ENSG00000256812	Tail	3	M	0	0.287026	4.10802e-05	0.000769992	6.56064e-05	42.7143	0.00111552	6.97455e-05	6	['E', 'M', 'N', 'S', 'nsp1', 'nsp2', 'nsp4', 'nsp5_C145A', 'nsp7', 'nsp8', 'nsp9', 'nsp10', 'nsp12', 'nsp13', 'nsp14', 'nsp15', 'orf3a', 'orf3b', 'orf8', 'orf9b', 'orf9c', 'orf10']	[5, 3, 4, 4, 4, 4, 4, 5, 3, 4, 4, 4, 4, 3, 4, 4, 4, 5, 3, 4, 3, 5]	-	-
987	CAPRIN2	ENSG00000110888	Head/Tail	3	nsp8	0	0.286739	2.27368e-05	0.000219998	2.68861e-05	330.5	0.00150218	3.71987e-05	2	['E', 'M', 'N', 'S', 'nsp1', 'nsp2', 'nsp4', 'nsp5_C145A', 'nsp7', 'nsp8', 'nsp9', 'nsp10', 'nsp12', 'nsp13', 'nsp14', 'nsp15', 'orf3a', 'orf3b', 'orf8', 'orf9b', 'orf9c', 'orf10']	[4, 4, 4, 4, 4, 4, 4, 5, 4, 3, 4, 4, 4, 3, 5, 3, 4, 5, 4, 4, 3, 4]	-	-
988	CARD10	ENSG00000100065	Control hub	2	nsp12	0.0483168	0.3345	0.00157082	0.0111099	0.00164123	57.9901	0.0364612	0.00063346	28	['E', 'M', 'N', 'S', 'nsp1', 'nsp2', 'nsp4', 'nsp5_C145A', 'nsp7', 'nsp8', 'nsp9', 'nsp10', 'nsp12', 'nsp13', 'nsp14', 'nsp15', 'orf3a', 'orf3b', 'orf8', 'orf9b', 'orf9c', 'orf10']	[4, 3, 3, 4, 3, 3, 4, 4, 4, 3, 3, 3, 2, 3, 4, 3, 3, 5, 3, 3, 3, 4]	-	-
989	CARD14	ENSG00000141527	Head/Tail	3	nsp7	0	0.276296	1.62281e-06	0.000329997	2.07648e-06	92	0.00148198	3.35262e-05	3	['E', 'M', 'N', 'S', 'nsp1', 'nsp2', 'nsp4', 'nsp5_C145A', 'nsp7', 'nsp8', 'nsp9', 'nsp10', 'nsp12', 'nsp13', 'nsp14', 'nsp15', 'orf3a', 'orf3b', 'orf8', 'orf9b', 'orf9c', 'orf10']	[5, 4, 4, 4, 4, 4, 4, 5, 3, 4, 4, 4, 4, 3, 4, 4, 4, 5, 4, 4, 4, 4]	-	-
990	CARD9	ENSG00000187796	Control hub	2	nsp1	0.125161	0.363216	0.00204669	0.0152898	0.00187323	98.9856	0.0651837	0.000804777	28	['E', 'M', 'N', 'S', 'nsp1', 'nsp2', 'nsp4', 'nsp5_C145A', 'nsp7', 'nsp8', 'nsp9', 'nsp10', 'nsp12', 'nsp13', 'nsp14', 'nsp15', 'orf3a', 'orf3b', 'orf8', 'orf9b', 'orf9c', 'orf10']	[4, 3, 3, 3, 2, 2, 3, 4, 3, 3, 3, 3, 3, 2, 4, 3, 3, 4, 3, 3, 3, 4]	-	-
991	CARF	ENSG00000138380	Head/Tail	3	nsp12	0	0.26203	0	0.000109999	0	119	0.000518623	2.20465e-05	1	['E', 'M', 'N', 'S', 'nsp1', 'nsp2', 'nsp4', 'nsp5_C145A', 'nsp7', 'nsp8', 'nsp9', 'nsp10', 'nsp12', 'nsp13', 'nsp14', 'nsp15', 'orf3a', 'orf3b', 'orf8', 'orf9b', 'orf9c', 'orf10']	[5, 4, 4, 4, 4, 4, 4, 5, 4, 4, 4, 4, 3, 3, 4, 4, 4, 5, 4, 4, 5, 5]	-	-
992	CARHSP1	ENSG00000153048	Head/Tail	2	M	0.153846	0.30666	0.000117109	0.00142999	0.000117548	212.846	0.0125515	9.19946e-05	12	['E', 'M', 'N', 'S', 'nsp1', 'nsp2', 'nsp4', 'nsp5_C145A', 'nsp7', 'nsp8', 'nsp9', 'nsp10', 'nsp12', 'nsp13', 'nsp14', 'nsp15', 'orf3a', 'orf3b', 'orf8', 'orf9b', 'orf9c', 'orf10']	[5, 2, 4, 3, 4, 3, 4, 5, 3, 3, 3, 4, 3, 3, 4, 4, 3, 5, 3, 3, 3, 4]	-	-
993	CARNMT1	ENSG00000156017	Head	4	N	0	0.235996	1.2738e-09	0.000219998	1.2738e-09	19	0.000132156	2.96982e-05	2	['E', 'M', 'N', 'S', 'nsp1', 'nsp2', 'nsp4', 'nsp5_C145A', 'nsp7', 'nsp8', 'nsp9', 'nsp10', 'nsp12', 'nsp13', 'nsp14', 'nsp15', 'orf3a', 'orf3b', 'orf8', 'orf9b', 'orf9c', 'orf10']	[5, 5, 4, 5, 5, 5, 5, 6, 5, 4, 4, 4, 4, 4, 5, 4, 5, 6, 4, 5, 4, 5]	-	-
994	CARTPT	ENSG00000164326	Head/Tail	3	nsp4	0	0.235927	0	0.000109999	0	43	0.000158308	2.21536e-05	1	['E', 'M', 'N', 'S', 'nsp1', 'nsp2', 'nsp4', 'nsp5_C145A', 'nsp7', 'nsp8', 'nsp9', 'nsp10', 'nsp12', 'nsp13', 'nsp14', 'nsp15', 'orf3a', 'orf3b', 'orf8', 'orf9b', 'orf9c', 'orf10']	[6, 4, 5, 5, 5, 4, 3, 6, 5, 4, 3, 5, 4, 4, 4, 4, 4, 6, 4, 5, 4, 4]	1	Amphetamine
995	CASC3	ENSG00000108349	Head/Tail	3	nsp9	0	0.266267	1.49212e-06	0.000219998	2.20967e-06	105.5	0.000980192	2.90291e-05	2	['E', 'M', 'N', 'S', 'nsp1', 'nsp2', 'nsp4', 'nsp5_C145A', 'nsp7', 'nsp8', 'nsp9', 'nsp10', 'nsp12', 'nsp13', 'nsp14', 'nsp15', 'orf3a', 'orf3b', 'orf8', 'orf9b', 'orf9c', 'orf10']	[5, 4, 4, 5, 4, 4, 4, 5, 4, 4, 3, 4, 4, 3, 5, 4, 5, 5, 4, 4, 4, 4]	-	-
996	CASK	ENSG00000147044	Tail	3	nsp13	0	0.272012	4.69248e-06	0.000659993	7.74845e-06	25.6667	0.000894246	5.67095e-05	6	['E', 'M', 'N', 'S', 'nsp1', 'nsp2', 'nsp4', 'nsp5_C145A', 'nsp7', 'nsp8', 'nsp9', 'nsp10', 'nsp12', 'nsp13', 'nsp14', 'nsp15', 'orf3a', 'orf3b', 'orf8', 'orf9b', 'orf9c', 'orf10']	[5, 4, 4, 5, 4, 4, 4, 4, 4, 4, 4, 4, 4, 3, 4, 4, 4, 5, 4, 4, 4, 5]	1	Fostamatinib
997	CASP1	ENSG00000137752	Head/Tail	3	nsp7	0	0.249418	0	0.000109999	0	100	0.000235617	2.35152e-05	1	['E', 'M', 'N', 'S', 'nsp1', 'nsp2', 'nsp4', 'nsp5_C145A', 'nsp7', 'nsp8', 'nsp9', 'nsp10', 'nsp12', 'nsp13', 'nsp14', 'nsp15', 'orf3a', 'orf3b', 'orf8', 'orf9b', 'orf9c', 'orf10']	[5, 4, 4, 5, 5, 4, 5, 5, 3, 4, 4, 4, 4, 3, 5, 4, 5, 5, 4, 4, 4, 5]	6	Acetylsalicylic acid, Minocycline, Pralnacasan, LAX-101, Emricasan, VX-765
998	CASP10	ENSG00000003400	Head	3	nsp13	0	0.234884	0	0.000109999	0	26	8.45325e-05	2.29367e-05	1	['E', 'M', 'N', 'S', 'nsp1', 'nsp2', 'nsp4', 'nsp5_C145A', 'nsp7', 'nsp8', 'nsp9', 'nsp10', 'nsp12', 'nsp13', 'nsp14', 'nsp15', 'orf3a', 'orf3b', 'orf8', 'orf9b', 'orf9c', 'orf10']	[5, 4, 4, 5, 4, 5, 5, 5, 5, 4, 4, 5, 4, 3, 5, 5, 5, 5, 5, 4, 4, 5]	-	-
999	CASP14	ENSG00000105141	Head/Tail	3	nsp8	0	0.285963	0	0.000109999	0	641	0.00148423	2.49688e-05	1	['E', 'M', 'N', 'S', 'nsp1', 'nsp2', 'nsp4', 'nsp5_C145A', 'nsp7', 'nsp8', 'nsp9', 'nsp10', 'nsp12', 'nsp13', 'nsp14', 'nsp15', 'orf3a', 'orf3b', 'orf8', 'orf9b', 'orf9c', 'orf10']	[4, 4, 4, 4, 4, 4, 4, 5, 4, 3, 4, 4, 4, 3, 5, 3, 4, 5, 4, 4, 3, 4]	-	-
1000	CASP2	ENSG00000106144	Control hub	3	nsp12	0	0.272045	3.48034e-06	0.000549995	7.64318e-06	48.4	0.00110474	4.95382e-05	3	['E', 'M', 'N', 'S', 'nsp1', 'nsp2', 'nsp4', 'nsp5_C145A', 'nsp7', 'nsp8', 'nsp9', 'nsp10', 'nsp12', 'nsp13', 'nsp14', 'nsp15', 'orf3a', 'orf3b', 'orf8', 'orf9b', 'orf9c', 'orf10']	[5, 4, 4, 5, 4, 4, 5, 5, 4, 4, 4, 4, 3, 3, 4, 4, 4, 5, 4, 4, 4, 5]	-	-
1001	CASP3	ENSG00000164305	Head	3	nsp9	0	0.236468	0	0.000109999	0	26	0.00012956	2.21463e-05	1	['E', 'M', 'N', 'S', 'nsp1', 'nsp2', 'nsp4', 'nsp5_C145A', 'nsp7', 'nsp8', 'nsp9', 'nsp10', 'nsp12', 'nsp13', 'nsp14', 'nsp15', 'orf3a', 'orf3b', 'orf8', 'orf9b', 'orf9c', 'orf10']	[5, 4, 5, 5, 4, 4, 5, 5, 4, 4, 3, 5, 4, 3, 5, 4, 5, 6, 4, 5, 4, 5]	4	Acetylsalicylic acid, Minocycline, Emricasan, Glycyrrhizic acid
1002	CASP6	ENSG00000138794	Control hub	3	M	0	0.294102	3.81982e-05	0.000549995	4.3393e-05	151.4	0.00228149	4.99067e-05	3	['E', 'M', 'N', 'S', 'nsp1', 'nsp2', 'nsp4', 'nsp5_C145A', 'nsp7', 'nsp8', 'nsp9', 'nsp10', 'nsp12', 'nsp13', 'nsp14', 'nsp15', 'orf3a', 'orf3b', 'orf8', 'orf9b', 'orf9c', 'orf10']	[5, 3, 3, 4, 4, 4, 4, 4, 4, 3, 3, 4, 3, 3, 4, 4, 4, 4, 3, 3, 4, 5]	-	-
1003	CASP7	ENSG00000165806	Head/Tail	3	nsp5_C145A	0.666667	0.267729	1.09249e-06	0.000329997	1.05487e-06	80.3333	0.000580595	3.85837e-05	3	['E', 'M', 'N', 'S', 'nsp1', 'nsp2', 'nsp4', 'nsp5_C145A', 'nsp7', 'nsp8', 'nsp9', 'nsp10', 'nsp12', 'nsp13', 'nsp14', 'nsp15', 'orf3a', 'orf3b', 'orf8', 'orf9b', 'orf9c', 'orf10']	[5, 4, 4, 5, 4, 4, 4, 3, 4, 4, 4, 4, 4, 3, 4, 4, 4, 4, 4, 3, 3, 5]	1	Emricasan
1004	CASP8	ENSG00000064012	Head	3	orf8	0	0.260699	1.26544e-06	0.000439996	2.76462e-06	29.75	0.000492528	4.31763e-05	4	['E', 'M', 'N', 'S', 'nsp1', 'nsp2', 'nsp4', 'nsp5_C145A', 'nsp7', 'nsp8', 'nsp9', 'nsp10', 'nsp12', 'nsp13', 'nsp14', 'nsp15', 'orf3a', 'orf3b', 'orf8', 'orf9b', 'orf9c', 'orf10']	[5, 4, 4, 4, 4, 4, 4, 4, 4, 4, 4, 4, 4, 4, 5, 4, 4, 5, 3, 4, 4, 4]	1	Bardoxolone
1005	CASP8AP2	ENSG00000288475	Head/Tail	3	nsp13	0	0.259776	5.13644e-07	0.000219998	6.39153e-07	39	0.000296459	3.10882e-05	2	['E', 'M', 'N', 'S', 'nsp1', 'nsp2', 'nsp4', 'nsp5_C145A', 'nsp7', 'nsp8', 'nsp9', 'nsp10', 'nsp12', 'nsp13', 'nsp14', 'nsp15', 'orf3a', 'orf3b', 'orf8', 'orf9b', 'orf9c', 'orf10']	[5, 4, 4, 5, 4, 4, 4, 5, 4, 4, 4, 5, 4, 3, 4, 4, 4, 5, 4, 4, 4, 5]	-	-
1006	CASP9	ENSG00000132906	Head	3	nsp8	0.166667	0.249173	2.22282e-06	0.000439996	5.68272e-06	20.75	0.000312088	4.60251e-05	3	['E', 'M', 'N', 'S', 'nsp1', 'nsp2', 'nsp4', 'nsp5_C145A', 'nsp7', 'nsp8', 'nsp9', 'nsp10', 'nsp12', 'nsp13', 'nsp14', 'nsp15', 'orf3a', 'orf3b', 'orf8', 'orf9b', 'orf9c', 'orf10']	[5, 4, 4, 5, 4, 4, 5, 4, 5, 3, 4, 4, 4, 3, 4, 4, 5, 5, 4, 4, 4, 5]	-	-
1007	CASQ1	ENSG00000143318	Head/Tail	3	nsp13	0	0.245663	0	0.000109999	0	41	0.000231906	2.26675e-05	1	['E', 'M', 'N', 'S', 'nsp1', 'nsp2', 'nsp4', 'nsp5_C145A', 'nsp7', 'nsp8', 'nsp9', 'nsp10', 'nsp12', 'nsp13', 'nsp14', 'nsp15', 'orf3a', 'orf3b', 'orf8', 'orf9b', 'orf9c', 'orf10']	[5, 4, 4, 4, 4, 4, 5, 5, 4, 4, 4, 5, 4, 3, 4, 5, 4, 6, 4, 4, 5, 5]	4	Calcium Citrate, Calcium Phosphate, Calcium levulinate, Calcium phosphate dihydrate
1008	CASQ2	ENSG00000118729	Head/Tail	3	nsp8	0	0.26379	0	0.000109999	0	142	0.000677175	2.21243e-05	1	['E', 'M', 'N', 'S', 'nsp1', 'nsp2', 'nsp4', 'nsp5_C145A', 'nsp7', 'nsp8', 'nsp9', 'nsp10', 'nsp12', 'nsp13', 'nsp14', 'nsp15', 'orf3a', 'orf3b', 'orf8', 'orf9b', 'orf9c', 'orf10']	[5, 4, 4, 4, 4, 4, 4, 5, 4, 3, 4, 4, 4, 3, 4, 4, 4, 5, 4, 4, 4, 5]	3	Calcium Citrate, Calcium Phosphate, Calcium phosphate dihydrate
1009	CASS4	ENSG00000087589	Head/Tail	2	nsp13	0.133333	0.286822	2.4596e-05	0.000659993	3.39892e-05	141.833	0.00275974	6.25809e-05	5	['E', 'M', 'N', 'S', 'nsp1', 'nsp2', 'nsp4', 'nsp5_C145A', 'nsp7', 'nsp8', 'nsp9', 'nsp10', 'nsp12', 'nsp13', 'nsp14', 'nsp15', 'orf3a', 'orf3b', 'orf8', 'orf9b', 'orf9c', 'orf10']	[4, 4, 4, 4, 3, 4, 4, 5, 3, 3, 4, 4, 3, 2, 5, 4, 4, 5, 3, 3, 4, 4]	-	-
1010	CASTOR1	ENSG00000239282	Tail	3	nsp10	0	0.231726	2.72858e-06	0.000659993	4.9495e-06	5.33333	6.75127e-05	6.44974e-05	4	['E', 'M', 'N', 'S', 'nsp1', 'nsp2', 'nsp4', 'nsp5_C145A', 'nsp7', 'nsp8', 'nsp9', 'nsp10', 'nsp12', 'nsp13', 'nsp14', 'nsp15', 'orf3a', 'orf3b', 'orf8', 'orf9b', 'orf9c', 'orf10']	[5, 5, 4, 5, 5, 4, 5, 6, 5, 5, 4, 3, 4, 4, 5, 4, 5, 6, 4, 5, 5, 5]	-	-
1011	CATIP	ENSG00000158428	Control hub	3	M	0.0769231	0.304284	0.000300743	0.00175998	0.000306112	167.688	0.0115625	0.000121489	10	['E', 'M', 'N', 'S', 'nsp1', 'nsp2', 'nsp4', 'nsp5_C145A', 'nsp7', 'nsp8', 'nsp9', 'nsp10', 'nsp12', 'nsp13', 'nsp14', 'nsp15', 'orf3a', 'orf3b', 'orf8', 'orf9b', 'orf9c', 'orf10']	[4, 3, 4, 4, 3, 3, 4, 5, 3, 3, 3, 4, 3, 3, 4, 4, 4, 5, 3, 3, 3, 4]	-	-
1012	CATSPER1	ENSG00000175294	Druggable Control hub	2	M	0.133054	0.339528	0.00151163	0.0127599	0.00143789	93.7241	0.063549	0.00061541	28	['E', 'M', 'N', 'S', 'nsp1', 'nsp2', 'nsp4', 'nsp5_C145A', 'nsp7', 'nsp8', 'nsp9', 'nsp10', 'nsp12', 'nsp13', 'nsp14', 'nsp15', 'orf3a', 'orf3b', 'orf8', 'orf9b', 'orf9c', 'orf10']	[4, 2, 4, 4, 3, 3, 4, 4, 3, 3, 3, 4, 3, 3, 3, 3, 3, 5, 3, 3, 3, 3]	3	Calcium Citrate, Calcium Phosphate, Calcium phosphate dihydrate
1013	CATSPER4	ENSG00000188782	Head/Tail	3	nsp7	0	0.212713	0	0.000109999	0	33	1.61026e-05	2.16332e-05	1	['E', 'M', 'N', 'S', 'nsp1', 'nsp2', 'nsp4', 'nsp5_C145A', 'nsp7', 'nsp8', 'nsp9', 'nsp10', 'nsp12', 'nsp13', 'nsp14', 'nsp15', 'orf3a', 'orf3b', 'orf8', 'orf9b', 'orf9c', 'orf10']	[7, 4, 5, 5, 5, 5, 6, 6, 3, 5, 5, 5, 5, 5, 6, 6, 4, 5, 4, 5, 3, 5]	-	-
1014	CATSPERD	ENSG00000174898	Head/Tail	3	M	0	0.283135	0	0.000109999	0	379	0.00128329	2.26358e-05	1	['E', 'M', 'N', 'S', 'nsp1', 'nsp2', 'nsp4', 'nsp5_C145A', 'nsp7', 'nsp8', 'nsp9', 'nsp10', 'nsp12', 'nsp13', 'nsp14', 'nsp15', 'orf3a', 'orf3b', 'orf8', 'orf9b', 'orf9c', 'orf10']	[5, 3, 4, 4, 4, 4, 4, 4, 4, 3, 3, 4, 3, 3, 4, 4, 4, 4, 3, 3, 4, 5]	-	-
1015	CAV2	ENSG00000105971	Head/Tail	3	M	0	0.275396	0	0.000109999	0	269	0.000626528	2.32556e-05	1	['E', 'M', 'N', 'S', 'nsp1', 'nsp2', 'nsp4', 'nsp5_C145A', 'nsp7', 'nsp8', 'nsp9', 'nsp10', 'nsp12', 'nsp13', 'nsp14', 'nsp15', 'orf3a', 'orf3b', 'orf8', 'orf9b', 'orf9c', 'orf10']	[4, 3, 4, 4, 4, 4, 4, 5, 4, 4, 4, 4, 4, 3, 4, 4, 4, 5, 4, 3, 4, 5]	-	-
1016	CAV3	ENSG00000182533	Head/Tail	3	M	0	0.244257	1.70326e-07	0.000219998	2.74743e-07	40	9.37904e-05	2.98115e-05	2	['E', 'M', 'N', 'S', 'nsp1', 'nsp2', 'nsp4', 'nsp5_C145A', 'nsp7', 'nsp8', 'nsp9', 'nsp10', 'nsp12', 'nsp13', 'nsp14', 'nsp15', 'orf3a', 'orf3b', 'orf8', 'orf9b', 'orf9c', 'orf10']	[6, 3, 5, 5, 4, 4, 4, 5, 4, 4, 4, 5, 4, 4, 5, 5, 4, 4, 3, 5, 4, 5]	-	-
1017	CAVIN1	ENSG00000177469	Control hub	3	M	0.0220588	0.290131	4.57989e-05	0.00208998	6.61647e-05	35.6842	0.00302202	0.000135626	11	['E', 'M', 'N', 'S', 'nsp1', 'nsp2', 'nsp4', 'nsp5_C145A', 'nsp7', 'nsp8', 'nsp9', 'nsp10', 'nsp12', 'nsp13', 'nsp14', 'nsp15', 'orf3a', 'orf3b', 'orf8', 'orf9b', 'orf9c', 'orf10']	[4, 3, 3, 4, 4, 4, 4, 4, 4, 4, 3, 4, 4, 3, 4, 3, 4, 5, 3, 3, 4, 4]	-	-
1018	CAVIN2	ENSG00000168497	Tail	2	orf8	0	0.277766	1.56135e-05	0.000879991	1.97372e-05	49.5	0.00101311	6.57353e-05	5	['E', 'M', 'N', 'S', 'nsp1', 'nsp2', 'nsp4', 'nsp5_C145A', 'nsp7', 'nsp8', 'nsp9', 'nsp10', 'nsp12', 'nsp13', 'nsp14', 'nsp15', 'orf3a', 'orf3b', 'orf8', 'orf9b', 'orf9c', 'orf10']	[5, 3, 4, 5, 4, 4, 5, 4, 4, 3, 4, 3, 3, 3, 4, 4, 5, 4, 2, 4, 3, 5]	-	-
1019	CAVIN3	ENSG00000170955	Tail	2	nsp9	0.030303	0.288772	5.06307e-05	0.00131999	5.8068e-05	88.8333	0.00342977	9.43676e-05	11	['E', 'M', 'N', 'S', 'nsp1', 'nsp2', 'nsp4', 'nsp5_C145A', 'nsp7', 'nsp8', 'nsp9', 'nsp10', 'nsp12', 'nsp13', 'nsp14', 'nsp15', 'orf3a', 'orf3b', 'orf8', 'orf9b', 'orf9c', 'orf10']	[4, 4, 4, 5, 4, 4, 4, 3, 4, 3, 2, 4, 3, 3, 4, 3, 3, 5, 4, 4, 3, 4]	-	-
1020	CAVIN4	ENSG00000170681	Head/Tail	3	M	0	0.28576	1.22175e-06	0.000329997	9.13009e-07	195.667	0.00209453	3.39573e-05	3	['E', 'M', 'N', 'S', 'nsp1', 'nsp2', 'nsp4', 'nsp5_C145A', 'nsp7', 'nsp8', 'nsp9', 'nsp10', 'nsp12', 'nsp13', 'nsp14', 'nsp15', 'orf3a', 'orf3b', 'orf8', 'orf9b', 'orf9c', 'orf10']	[5, 3, 3, 4, 4, 4, 4, 4, 4, 3, 4, 4, 4, 3, 4, 4, 4, 4, 4, 3, 4, 5]	-	-
1021	CBARP	ENSG00000099625	Head	3	nsp7	0.0222222	0.278507	0.000183626	0.00109999	0.000234473	43.1	0.000542199	8.4274e-05	7	['E', 'M', 'N', 'S', 'nsp1', 'nsp2', 'nsp4', 'nsp5_C145A', 'nsp7', 'nsp8', 'nsp9', 'nsp10', 'nsp12', 'nsp13', 'nsp14', 'nsp15', 'orf3a', 'orf3b', 'orf8', 'orf9b', 'orf9c', 'orf10']	[5, 4, 4, 5, 4, 4, 5, 5, 3, 4, 4, 4, 4, 3, 5, 4, 4, 5, 3, 4, 3, 4]	-	-
1022	CBFA2T2	ENSG00000078699	Head	3	M	0.0294118	0.309731	0.000323808	0.00208998	0.000340281	88.3684	0.00621816	0.00014693	10	['E', 'M', 'N', 'S', 'nsp1', 'nsp2', 'nsp4', 'nsp5_C145A', 'nsp7', 'nsp8', 'nsp9', 'nsp10', 'nsp12', 'nsp13', 'nsp14', 'nsp15', 'orf3a', 'orf3b', 'orf8', 'orf9b', 'orf9c', 'orf10']	[5, 3, 3, 4, 4, 3, 4, 4, 3, 3, 3, 4, 3, 3, 4, 4, 4, 4, 3, 3, 4, 4]	-	-
1023	CBFA2T3	ENSG00000129993	Head	3	nsp9	0	0.287333	2.04502e-05	0.00098999	3.20885e-05	50.6667	0.00195412	7.62613e-05	8	['E', 'M', 'N', 'S', 'nsp1', 'nsp2', 'nsp4', 'nsp5_C145A', 'nsp7', 'nsp8', 'nsp9', 'nsp10', 'nsp12', 'nsp13', 'nsp14', 'nsp15', 'orf3a', 'orf3b', 'orf8', 'orf9b', 'orf9c', 'orf10']	[5, 4, 4, 4, 4, 4, 4, 5, 4, 4, 3, 4, 3, 3, 4, 4, 4, 5, 4, 4, 4, 5]	-	-
1024	CBFB	ENSG00000067955	Control hub	3	nsp13	0	0.225624	6.2295e-07	0.000219998	2.46649e-06	8.5	5.94122e-05	3.94739e-05	2	['E', 'M', 'N', 'S', 'nsp1', 'nsp2', 'nsp4', 'nsp5_C145A', 'nsp7', 'nsp8', 'nsp9', 'nsp10', 'nsp12', 'nsp13', 'nsp14', 'nsp15', 'orf3a', 'orf3b', 'orf8', 'orf9b', 'orf9c', 'orf10']	[5, 4, 5, 5, 5, 5, 4, 6, 5, 4, 4, 5, 4, 3, 5, 5, 5, 6, 4, 5, 5, 5]	-	-
1025	CBLB	ENSG00000114423	Control hub	3	nsp9	0.0261438	0.291255	0.000100469	0.00197998	0.000125552	49.1111	0.00307903	0.000141057	12	['E', 'M', 'N', 'S', 'nsp1', 'nsp2', 'nsp4', 'nsp5_C145A', 'nsp7', 'nsp8', 'nsp9', 'nsp10', 'nsp12', 'nsp13', 'nsp14', 'nsp15', 'orf3a', 'orf3b', 'orf8', 'orf9b', 'orf9c', 'orf10']	[5, 4, 4, 4, 4, 4, 4, 5, 4, 4, 3, 4, 4, 3, 4, 4, 4, 5, 4, 4, 4, 4]	-	-
1026	CBLC	ENSG00000142273	Head/Tail	3	nsp13	0	0.245826	0	0.000109999	0	51	0.000183818	2.2925e-05	1	['E', 'M', 'N', 'S', 'nsp1', 'nsp2', 'nsp4', 'nsp5_C145A', 'nsp7', 'nsp8', 'nsp9', 'nsp10', 'nsp12', 'nsp13', 'nsp14', 'nsp15', 'orf3a', 'orf3b', 'orf8', 'orf9b', 'orf9c', 'orf10']	[5, 4, 4, 5, 4, 4, 5, 5, 4, 4, 4, 4, 4, 3, 4, 4, 4, 5, 4, 4, 5, 5]	-	-
1027	CBLIF	ENSG00000134812	Head	3	M	0.0666667	0.255867	1.23016e-06	0.000659993	1.66611e-06	62	0.00025731	4.7673e-05	6	['E', 'M', 'N', 'S', 'nsp1', 'nsp2', 'nsp4', 'nsp5_C145A', 'nsp7', 'nsp8', 'nsp9', 'nsp10', 'nsp12', 'nsp13', 'nsp14', 'nsp15', 'orf3a', 'orf3b', 'orf8', 'orf9b', 'orf9c', 'orf10']	[5, 3, 5, 5, 5, 4, 5, 6, 3, 4, 4, 5, 5, 4, 5, 4, 4, 5, 3, 5, 3, 5]	-	-
1028	CBLL1	ENSG00000105879	Head/Tail	3	nsp13	0	0.239279	0	0.000109999	0	35	0.000135214	2.27383e-05	1	['E', 'M', 'N', 'S', 'nsp1', 'nsp2', 'nsp4', 'nsp5_C145A', 'nsp7', 'nsp8', 'nsp9', 'nsp10', 'nsp12', 'nsp13', 'nsp14', 'nsp15', 'orf3a', 'orf3b', 'orf8', 'orf9b', 'orf9c', 'orf10']	[5, 4, 5, 5, 5, 4, 5, 6, 5, 4, 4, 5, 4, 3, 5, 4, 5, 6, 4, 3, 4, 5]	-	-
1029	CBLL2	ENSG00000175809	Head/Tail	3	nsp2	0.190476	0.295521	1.36673e-05	0.000769992	1.30148e-05	183.429	0.0054599	5.72019e-05	7	['E', 'M', 'N', 'S', 'nsp1', 'nsp2', 'nsp4', 'nsp5_C145A', 'nsp7', 'nsp8', 'nsp9', 'nsp10', 'nsp12', 'nsp13', 'nsp14', 'nsp15', 'orf3a', 'orf3b', 'orf8', 'orf9b', 'orf9c', 'orf10']	[5, 4, 4, 4, 4, 3, 4, 5, 3, 3, 4, 3, 3, 3, 4, 4, 4, 5, 3, 4, 4, 3]	-	-
1030	CBR3	ENSG00000159231	Head/Tail	3	M	0	0.278822	8.97031e-07	0.000219998	1.07038e-06	153	0.000817346	2.87322e-05	2	['E', 'M', 'N', 'S', 'nsp1', 'nsp2', 'nsp4', 'nsp5_C145A', 'nsp7', 'nsp8', 'nsp9', 'nsp10', 'nsp12', 'nsp13', 'nsp14', 'nsp15', 'orf3a', 'orf3b', 'orf8', 'orf9b', 'orf9c', 'orf10']	[4, 3, 4, 4, 4, 4, 4, 5, 4, 4, 4, 4, 3, 3, 4, 4, 4, 5, 4, 3, 4, 5]	2	Doxorubicin, Deutetrabenazine
1031	CBR4	ENSG00000145439	Head/Tail	4	nsp9	0	0.211134	0	0.000109999	0	6	7.95683e-06	3.0334e-05	1	['E', 'M', 'N', 'S', 'nsp1', 'nsp2', 'nsp4', 'nsp5_C145A', 'nsp7', 'nsp8', 'nsp9', 'nsp10', 'nsp12', 'nsp13', 'nsp14', 'nsp15', 'orf3a', 'orf3b', 'orf8', 'orf9b', 'orf9c', 'orf10']	[6, 5, 5, 6, 6, 5, 5, 5, 5, 5, 4, 6, 5, 5, 5, 5, 6, 7, 5, 5, 5, 6]	-	-
1032	CBS	ENSG00000160200	Tail	3	M	0.19697	0.300881	3.40705e-05	0.00153998	3.6722e-05	62.8571	0.00302592	9.85127e-05	11	['E', 'M', 'N', 'S', 'nsp1', 'nsp2', 'nsp4', 'nsp5_C145A', 'nsp7', 'nsp8', 'nsp9', 'nsp10', 'nsp12', 'nsp13', 'nsp14', 'nsp15', 'orf3a', 'orf3b', 'orf8', 'orf9b', 'orf9c', 'orf10']	[4, 3, 4, 4, 4, 4, 4, 4, 4, 3, 3, 3, 3, 3, 4, 4, 4, 4, 3, 3, 4, 5]	4	Pyridoxal phosphate, Ademetionine, Serine, L-Cysteine
1033	CBSL	ENSG00000274276	Tail	3	M	0.19697	0.300881	3.40705e-05	0.00153998	3.6722e-05	62.8571	0.00302592	9.85127e-05	11	['E', 'M', 'N', 'S', 'nsp1', 'nsp2', 'nsp4', 'nsp5_C145A', 'nsp7', 'nsp8', 'nsp9', 'nsp10', 'nsp12', 'nsp13', 'nsp14', 'nsp15', 'orf3a', 'orf3b', 'orf8', 'orf9b', 'orf9c', 'orf10']	[4, 3, 4, 4, 4, 4, 4, 4, 4, 3, 3, 3, 3, 3, 4, 4, 4, 4, 3, 3, 4, 5]	-	-
1034	CBWD1	ENSG00000172785	Tail	3	nsp9	0	0.252634	4.96129e-07	0.000219998	9.06659e-07	33	0.000196589	3.03388e-05	2	['E', 'M', 'N', 'S', 'nsp1', 'nsp2', 'nsp4', 'nsp5_C145A', 'nsp7', 'nsp8', 'nsp9', 'nsp10', 'nsp12', 'nsp13', 'nsp14', 'nsp15', 'orf3a', 'orf3b', 'orf8', 'orf9b', 'orf9c', 'orf10']	[5, 4, 5, 5, 5, 4, 5, 5, 4, 4, 3, 4, 4, 3, 5, 4, 5, 6, 5, 4, 4, 5]	-	-
1035	CBWD3	ENSG00000196873	Head/Tail	3	nsp9	0	0.238674	0	0.000109999	0	50	0.000124702	2.38208e-05	1	['E', 'M', 'N', 'S', 'nsp1', 'nsp2', 'nsp4', 'nsp5_C145A', 'nsp7', 'nsp8', 'nsp9', 'nsp10', 'nsp12', 'nsp13', 'nsp14', 'nsp15', 'orf3a', 'orf3b', 'orf8', 'orf9b', 'orf9c', 'orf10']	[5, 4, 5, 5, 5, 4, 5, 5, 5, 4, 3, 5, 4, 4, 5, 4, 5, 6, 5, 4, 5, 5]	-	-
1036	CBWD5	ENSG00000147996	Head/Tail	3	nsp9	0	0.238674	0	0.000109999	0	50	0.000124702	2.38208e-05	1	['E', 'M', 'N', 'S', 'nsp1', 'nsp2', 'nsp4', 'nsp5_C145A', 'nsp7', 'nsp8', 'nsp9', 'nsp10', 'nsp12', 'nsp13', 'nsp14', 'nsp15', 'orf3a', 'orf3b', 'orf8', 'orf9b', 'orf9c', 'orf10']	[5, 4, 5, 5, 5, 4, 5, 5, 5, 4, 3, 5, 4, 4, 5, 4, 5, 6, 5, 4, 5, 5]	-	-
1037	CBX1	ENSG00000108468	Head	3	M	0	0.287612	8.84656e-06	0.000659993	1.45816e-05	81.5	0.00200547	5.43998e-05	6	['E', 'M', 'N', 'S', 'nsp1', 'nsp2', 'nsp4', 'nsp5_C145A', 'nsp7', 'nsp8', 'nsp9', 'nsp10', 'nsp12', 'nsp13', 'nsp14', 'nsp15', 'orf3a', 'orf3b', 'orf8', 'orf9b', 'orf9c', 'orf10']	[5, 3, 4, 4, 4, 4, 4, 4, 4, 3, 3, 4, 3, 3, 4, 4, 4, 4, 3, 3, 4, 5]	-	-
1038	CBX2	ENSG00000173894	Tail	3	nsp2	0.261438	0.30917	5.63961e-05	0.00197998	5.6165e-05	169.833	0.0139813	0.00010998	17	['E', 'M', 'N', 'S', 'nsp1', 'nsp2', 'nsp4', 'nsp5_C145A', 'nsp7', 'nsp8', 'nsp9', 'nsp10', 'nsp12', 'nsp13', 'nsp14', 'nsp15', 'orf3a', 'orf3b', 'orf8', 'orf9b', 'orf9c', 'orf10']	[4, 4, 4, 4, 4, 3, 4, 5, 3, 3, 4, 4, 3, 3, 5, 3, 4, 5, 3, 3, 3, 3]	-	-
1039	CBX3	ENSG00000122565	Control hub	2	orf8	0.0128205	0.280682	0.000517562	0.00142999	0.000512722	31.1538	0.00224891	0.000134858	8	['E', 'M', 'N', 'S', 'nsp1', 'nsp2', 'nsp4', 'nsp5_C145A', 'nsp7', 'nsp8', 'nsp9', 'nsp10', 'nsp12', 'nsp13', 'nsp14', 'nsp15', 'orf3a', 'orf3b', 'orf8', 'orf9b', 'orf9c', 'orf10']	[4, 4, 4, 4, 4, 3, 4, 5, 4, 3, 4, 4, 3, 3, 4, 4, 3, 5, 2, 4, 4, 4]	-	-
1040	CBX4	ENSG00000141582	Head/Tail	4	M	0	0.237397	5.56327e-07	0.000219998	1.56933e-06	14	6.6241e-05	3.63558e-05	2	['E', 'M', 'N', 'S', 'nsp1', 'nsp2', 'nsp4', 'nsp5_C145A', 'nsp7', 'nsp8', 'nsp9', 'nsp10', 'nsp12', 'nsp13', 'nsp14', 'nsp15', 'orf3a', 'orf3b', 'orf8', 'orf9b', 'orf9c', 'orf10']	[5, 4, 5, 5, 5, 5, 5, 5, 5, 4, 4, 4, 4, 4, 5, 5, 5, 5, 4, 4, 5, 5]	-	-
1041	CBX5	ENSG00000094916	Head	3	nsp12	0	0.270009	0.000184077	0.00142999	0.000222158	13.8462	0.000768176	0.000131075	8	['E', 'M', 'N', 'S', 'nsp1', 'nsp2', 'nsp4', 'nsp5_C145A', 'nsp7', 'nsp8', 'nsp9', 'nsp10', 'nsp12', 'nsp13', 'nsp14', 'nsp15', 'orf3a', 'orf3b', 'orf8', 'orf9b', 'orf9c', 'orf10']	[5, 4, 4, 5, 4, 4, 4, 5, 4, 4, 4, 4, 3, 3, 4, 4, 4, 5, 3, 4, 4, 5]	1	Copper
1042	CBX7	ENSG00000100307	Head/Tail	3	nsp13	0	0.254291	0	0.000109999	0	145	0.000638798	2.19054e-05	1	['E', 'M', 'N', 'S', 'nsp1', 'nsp2', 'nsp4', 'nsp5_C145A', 'nsp7', 'nsp8', 'nsp9', 'nsp10', 'nsp12', 'nsp13', 'nsp14', 'nsp15', 'orf3a', 'orf3b', 'orf8', 'orf9b', 'orf9c', 'orf10']	[5, 4, 4, 4, 4, 4, 5, 5, 4, 4, 4, 4, 4, 3, 5, 4, 5, 5, 4, 4, 4, 5]	-	-
1043	CBX8	ENSG00000141570	Control hub	2	nsp13	0.0710848	0.344215	0.00149546	0.00813992	0.00133208	121.473	0.0362481	0.000458374	28	['E', 'M', 'N', 'S', 'nsp1', 'nsp2', 'nsp4', 'nsp5_C145A', 'nsp7', 'nsp8', 'nsp9', 'nsp10', 'nsp12', 'nsp13', 'nsp14', 'nsp15', 'orf3a', 'orf3b', 'orf8', 'orf9b', 'orf9c', 'orf10']	[4, 3, 3, 3, 3, 3, 4, 4, 3, 3, 3, 3, 3, 2, 3, 3, 3, 4, 2, 3, 3, 4]	-	-
1044	CBY1	ENSG00000100211	Head	3	M	0.030303	0.299046	5.7511e-05	0.00131999	8.5672e-05	79.9167	0.00356211	0.000103322	9	['E', 'M', 'N', 'S', 'nsp1', 'nsp2', 'nsp4', 'nsp5_C145A', 'nsp7', 'nsp8', 'nsp9', 'nsp10', 'nsp12', 'nsp13', 'nsp14', 'nsp15', 'orf3a', 'orf3b', 'orf8', 'orf9b', 'orf9c', 'orf10']	[5, 3, 4, 4, 4, 4, 4, 4, 4, 3, 3, 4, 3, 3, 4, 4, 4, 4, 3, 3, 4, 5]	-	-
1045	CBY2	ENSG00000174015	Control hub	2	nsp2	0.0518766	0.342383	0.00190561	0.0123199	0.00183522	73.2946	0.0413996	0.000693287	28	['E', 'M', 'N', 'S', 'nsp1', 'nsp2', 'nsp4', 'nsp5_C145A', 'nsp7', 'nsp8', 'nsp9', 'nsp10', 'nsp12', 'nsp13', 'nsp14', 'nsp15', 'orf3a', 'orf3b', 'orf8', 'orf9b', 'orf9c', 'orf10']	[4, 3, 3, 4, 3, 2, 3, 4, 4, 3, 3, 3, 3, 2, 4, 3, 4, 4, 3, 3, 3, 4]	-	-
1046	CC2D1B	ENSG00000154222	Head/Tail	3	nsp2	0	0.264317	0	0.000109999	0	370	0.00123177	2.23953e-05	1	['E', 'M', 'N', 'S', 'nsp1', 'nsp2', 'nsp4', 'nsp5_C145A', 'nsp7', 'nsp8', 'nsp9', 'nsp10', 'nsp12', 'nsp13', 'nsp14', 'nsp15', 'orf3a', 'orf3b', 'orf8', 'orf9b', 'orf9c', 'orf10']	[5, 4, 4, 5, 4, 3, 4, 5, 3, 4, 4, 4, 4, 3, 5, 4, 4, 5, 3, 4, 4, 5]	-	-
1047	CCAR1	ENSG00000060339	Head	2	nsp13	0	0.276313	4.03929e-06	0.000329997	5.4829e-06	243.333	0.00253952	3.53872e-05	3	['E', 'M', 'N', 'S', 'nsp1', 'nsp2', 'nsp4', 'nsp5_C145A', 'nsp7', 'nsp8', 'nsp9', 'nsp10', 'nsp12', 'nsp13', 'nsp14', 'nsp15', 'orf3a', 'orf3b', 'orf8', 'orf9b', 'orf9c', 'orf10']	[4, 4, 4, 4, 3, 4, 4, 5, 3, 3, 4, 4, 3, 2, 5, 4, 4, 5, 4, 3, 4, 5]	-	-
1048	CCAR2	ENSG00000158941	Head/Tail	4	M	0	0.231563	0	0.000109999	0	23	8.71441e-05	2.28163e-05	1	['E', 'M', 'N', 'S', 'nsp1', 'nsp2', 'nsp4', 'nsp5_C145A', 'nsp7', 'nsp8', 'nsp9', 'nsp10', 'nsp12', 'nsp13', 'nsp14', 'nsp15', 'orf3a', 'orf3b', 'orf8', 'orf9b', 'orf9c', 'orf10']	[6, 4, 5, 5, 4, 5, 5, 5, 5, 4, 4, 5, 4, 4, 5, 5, 5, 6, 4, 5, 5, 5]	-	-
1049	CCBE1	ENSG00000183287	Tail	3	M	0.0357143	0.30029	2.17888e-05	0.000879991	2.77592e-05	125	0.00356679	6.45565e-05	7	['E', 'M', 'N', 'S', 'nsp1', 'nsp2', 'nsp4', 'nsp5_C145A', 'nsp7', 'nsp8', 'nsp9', 'nsp10', 'nsp12', 'nsp13', 'nsp14', 'nsp15', 'orf3a', 'orf3b', 'orf8', 'orf9b', 'orf9c', 'orf10']	[5, 3, 4, 4, 4, 4, 4, 4, 4, 3, 3, 4, 3, 3, 4, 4, 4, 4, 3, 3, 4, 5]	-	-
1050	CCDC102B	ENSG00000150636	Control hub	3	M	0.08	0.352415	0.00253413	0.0112199	0.00236567	85.049	0.0382268	0.000644759	28	['E', 'M', 'N', 'S', 'nsp1', 'nsp2', 'nsp4', 'nsp5_C145A', 'nsp7', 'nsp8', 'nsp9', 'nsp10', 'nsp12', 'nsp13', 'nsp14', 'nsp15', 'orf3a', 'orf3b', 'orf8', 'orf9b', 'orf9c', 'orf10']	[4, 3, 3, 4, 3, 3, 3, 4, 3, 3, 3, 3, 3, 3, 4, 3, 3, 4, 3, 3, 3, 4]	-	-
1051	CCDC103	ENSG00000167131	Tail	2	nsp13	0.0808824	0.316501	0.000286875	0.00186998	0.000308104	119.294	0.00590575	0.000145475	11	['E', 'M', 'N', 'S', 'nsp1', 'nsp2', 'nsp4', 'nsp5_C145A', 'nsp7', 'nsp8', 'nsp9', 'nsp10', 'nsp12', 'nsp13', 'nsp14', 'nsp15', 'orf3a', 'orf3b', 'orf8', 'orf9b', 'orf9c', 'orf10']	[4, 3, 3, 4, 3, 3, 3, 4, 3, 3, 3, 4, 3, 2, 4, 3, 4, 5, 3, 4, 3, 4]	-	-
1052	CCDC105	ENSG00000160994	Head/Tail	3	S	0	0.255653	1.20808e-05	0.000219998	1.53949e-05	83	0.000278517	3.41487e-05	2	['E', 'M', 'N', 'S', 'nsp1', 'nsp2', 'nsp4', 'nsp5_C145A', 'nsp7', 'nsp8', 'nsp9', 'nsp10', 'nsp12', 'nsp13', 'nsp14', 'nsp15', 'orf3a', 'orf3b', 'orf8', 'orf9b', 'orf9c', 'orf10']	[5, 4, 4, 3, 4, 4, 4, 3, 5, 4, 4, 4, 4, 4, 5, 4, 5, 5, 4, 4, 3, 5]	-	-
1053	CCDC106	ENSG00000173581	Tail	2	nsp15	0.0285714	0.302945	0.000152572	0.00164998	0.000183162	70.6	0.00343787	0.000122982	12	['E', 'M', 'N', 'S', 'nsp1', 'nsp2', 'nsp4', 'nsp5_C145A', 'nsp7', 'nsp8', 'nsp9', 'nsp10', 'nsp12', 'nsp13', 'nsp14', 'nsp15', 'orf3a', 'orf3b', 'orf8', 'orf9b', 'orf9c', 'orf10']	[4, 3, 4, 4, 3, 4, 4, 3, 4, 3, 3, 3, 3, 3, 4, 2, 4, 5, 4, 3, 3, 4]	-	-
1054	CCDC107	ENSG00000159884	Head/Tail	3	M	0	0.236745	1.44759e-06	0.000659993	2.79135e-06	28.1667	8.04907e-05	4.91257e-05	6	['E', 'M', 'N', 'S', 'nsp1', 'nsp2', 'nsp4', 'nsp5_C145A', 'nsp7', 'nsp8', 'nsp9', 'nsp10', 'nsp12', 'nsp13', 'nsp14', 'nsp15', 'orf3a', 'orf3b', 'orf8', 'orf9b', 'orf9c', 'orf10']	[6, 3, 4, 5, 5, 4, 5, 5, 3, 5, 4, 5, 5, 4, 5, 5, 4, 5, 3, 4, 4, 5]	-	-
1055	CCDC110	ENSG00000168491	Tail	4	N	0	0.217146	0	0.000109999	0	6	2.28896e-05	2.6585e-05	1	['E', 'M', 'N', 'S', 'nsp1', 'nsp2', 'nsp4', 'nsp5_C145A', 'nsp7', 'nsp8', 'nsp9', 'nsp10', 'nsp12', 'nsp13', 'nsp14', 'nsp15', 'orf3a', 'orf3b', 'orf8', 'orf9b', 'orf9c', 'orf10']	[5, 5, 4, 5, 5, 5, 5, 6, 4, 5, 4, 5, 4, 4, 5, 5, 5, 6, 5, 5, 5, 5]	-	-
[truncated: 72,045 more rows]

## Sheet: Table S2 - Virus-protein
Supplemental Table S2 - 169 PPIs between human and SARS-CoV-2 proteins
[truncated: 172 more rows]

## Sheet: Table S3 - Drug targets
Supplemental Table S3 - Drugs and their human protein targets.
[truncated: 17,782 more rows]
