# Supplementary material for: Total network controllability analysis discovers explainable drugs for Covid-19 treatment
Source: Biol Direct. 2023 Sep 5;18:55. doi: 10.1186/s13062-023-00410-9 (PMC10478273; doi:10.1186/s13062-023-00410-9)
Supplement: Supplementary file 3 — Supplementary Material 3 [file 13062_2023_410_MOESM3_ESM.xlsx]

## Sheet: Note
The dataset tables S1-S3 are freely available in GitHub at https://github.com/network-control-lab/control-hubs, the Excel spreadsheet file only consists of Tables S4-S5, which are the individual tabs that includes the results.

## Sheet: Table S4 - Control hub(k=2)
Supplemental Table S4 - 677 Control hubs in the human PPI network which are no more than two steps away from a SARS-Cov-2 protein.
Among the 677 control hubs, 65 are druggable control hubs targeted by at least one drug (Table S4A), and the rest 612 control hubs (Table S4B) are potential targets for new drugs.
Table S4A: 65 druggable control hubs
The first seven druggable control hubs we focused on are marked with gray background, the rest 58 druggable control hubs are shown in descending order according to the number of drugs targeting them. "Ensemble Id" and "Protein Name" are used as unique identifiers for these proteins. The viral proteins are shown in "Viral Protein", which engage with host protein via "Distance" steps (no more than …
Host Protein	Ensemble Id	Protein Name	Distance	Viral Protein	Viral Protein Number	Drug Number	Drug	Protein Function	Subcellular Localization	Gene Ontology (Biological Process)	Gene Ontology (Molecular Function)
RIPK1	ENSG00000137275	Receptor Interacting Serine/Threonine Kinase 1	1	nsp12	1	1	Fostamatinib	The encoded protein plays a role in inflammation and cell death in response to tissue damage, pathogen recognition, and as part of developmental regulation	Cytoplasm. Cell membrane.	amyloid fibril formation [GO:1990000]; apoptotic process [GO:0006915]; cell death [GO:0008219]; cellular protein catabolic process [GO:0044257]; cellular response to growth factor stimulus [GO:0071363]; cellular response to hydrogen peroxide [GO:0070301]; cellular response to tumor necrosis factor [GO:0071356]; extrinsic apoptotic signaling pathway [GO:0097191]; inflammatory response [GO:0006954]…	ATP binding [GO:0005524]; death domain binding [GO:0070513]; death receptor binding [GO:0005123]; identical protein binding [GO:0042802]; JUN kinase kinase kinase activity [GO:0004706]; protein-containing complex binding [GO:0044877]; protein homodimerization activity [GO:0042803]; protein kinase activity [GO:0004672]; protein serine/threonine/tyrosine kinase activity [GO:0004712]; protein serine…
CYB5R3	ENSG00000100243	NADH-Cytochrome B5 Reductase 3	1, 2, 2	nsp7, orf9c, M	3	3	NADH, Flavin adenine dinucleotide, Copper	The CYB5R3 encodes cytochrome b5 reductase, which includes a membrane-bound form in somatic cells (anchored in the endoplasmic reticulum, mitochondrial and other membranes) and a soluble form in erythrocytes. The membrane-bound form exists mainly on the cytoplasmic side of the endoplasmic reticulum and functions in desaturation and elongation of fatty acids, in cholesterol biosynthesis, and in dr…	Endoplasmic reticulum membrane; Lipid-anchor; Cytoplasmic side. Mitochondrion outer membrane; Lipid-anchor; Cytoplasmic side; Cytoplasm. Note=Produces the soluble form found in erythrocytes.	blood circulation [GO:0008015]; cholesterol biosynthetic process [GO:0006695]; nitric oxide biosynthetic process [GO:0006809]	cytochrome-b5 reductase activity, acting on NAD(P)H [GO:0004128]; FAD binding [GO:0071949]
COMT	ENSG00000093010	Catechol-O-Methyltransferase	1	nsp7	1	15	Ademetionine, Diethylstilbestrol, Conjugated estrogens, Tolcapone, Entacapone, Epinephrine, Dobutamine, Methyldopa, Dopamine, Micafungin, Testosterone propionate, Nialamide, Nylidrin, Opicapone, 2-Methoxyestradiol	COMT is one of several enzymes that degrade catecholamines (neurotransmitters such as dopamine, epinephrine, and norepinephrine), catecholestrogens, and various drugs and substances having a catechol structure.Also shortens the biological half-lives of certain neuroactive drugs, like L-DOPA, alpha-methyl DOPA and isoproterenol.	Cytoplasm; Cell membrane; Single-pass type II membrane protein; Extracellular side.	catecholamine catabolic process [GO:0042424]; cellular response to phosphate starvation [GO:0016036]; developmental process [GO:0032502]; dopamine catabolic process [GO:0042420]; dopamine metabolic process [GO:0042417]; lipid metabolic process [GO:0006629]; methylation [GO:0032259]; neurotransmitter catabolic process [GO:0042135]	catechol O-methyltransferase activity [GO:0016206]; L-dopa O-methyltransferase activity [GO:0102084]; magnesium ion binding [GO:0000287]; methyltransferase activity [GO:0008168]; O-methyltransferase activity [GO:0008171]; orcinol O-methyltransferase activity [GO:0102938]
SLC10A1	ENSG00000100652	Solute Carrier Family 10 Member 1	2, 2, 2, 2	nsp7, orf8, orf3a, M	4	18	Cyclosporine, Liothyronine, Conjugated estrogens, Indomethacin, Progesterone, Testosterone, Bumetanide, Ethinylestradiol, Probenecid, Liotrix, Ursodeoxycholic acid, Cholic Acid, Deoxycholic Acid, Simeprevir, Pitavastatin, Testosterone cypionate, Testosterone enanthate, Testosterone undecanoate	The protein encoded by this gene belongs to the sodium/bile acid cotransporter family, which are integral membrane glycoproteins that participate in the enterohepatic circulation of bile acids.Bile acids are the catabolic product of cholesterol metabolism, hence this protein is important for cholesterol homeostasis.	Cell membrane; Multi-pass membrane protein.	bile acid and bile salt transport [GO:0015721]; bile acid signaling pathway [GO:0038183]; cellular response to xenobiotic stimulus [GO:0071466]; regulation of bile acid secretion [GO:0120188]; regulation of gene expression [GO:0010468]; response to 17alpha-ethynylestradiol [GO:1904486]; response to ethanol [GO:0045471]; response to nutrient levels [GO:0031667]	adenosylhomocysteinase activity [GO:0004013]
SLC10A6	ENSG00000145283	Solute Carrier Family 10 Member 6	2, 2	nsp7, orf8	2	2	Pregnenolone, Prasterone sulfate	Transports sulfoconjugated steroid hormones, as well as taurolithocholic acid-3-sulfate and sulfoconjugated pyrenes in a sodium-dependent manner.	Membrane; Multi-pass membrane protein.	bile acid and bile salt transport [GO:0015721]; sodium-dependent organic anion transport [GO:0043251]; transmembrane transport [GO:0055085]	beta-endorphin receptor activity [GO:0004979]; filamin binding [GO:0031005]; G-protein alpha-subunit binding [GO:0001965]; G-protein beta-subunit binding [GO:0031681]; G protein-coupled receptor activity [GO:0004930]; morphine receptor activity [GO:0038047]; neuropeptide binding [GO:0042923]; peptide binding [GO:0042277]; protein C-terminus binding [GO:0008022]; protein domain specific binding [G…
MUC1	ENSG00000185499	Mucin 1, Cell Surface Associated	2, 2, 2	nsp7, orf9c, orf8	3	2	Potassium nitrate, TG4010, Fostamatinib	This gene encodes a membrane-bound protein that is a member of the mucin family. Mucins are O-glycosylated proteins that play an essential role in forming protective mucous barriers on epithelial surfaces. These proteins also play a role in intracellular signaling. This protein is expressed on the apical surface of epithelial cells that line the mucosal surfaces of many different tissues includin…	Apical cell membrane; Single-pass type I membrane protein. Note=Exclusively located in the apical domain of the plasma membrane of highly polarized epithelial cells. After endocytosis, internalized and recycled to the cell membrane. Located to microvilli and to the tips of long filopodial protusions; Secreted; Secreted; Secreted; Cell membrane. Cytoplasm. Nucleus. Note=On EGF and PDGFRB stimulati…	DNA damage response, signal transduction by p53 class mediator resulting in cell cycle arrest [GO:0006977]; DNA damage response, signal transduction by p53 class mediator resulting in transcription of p21 class mediator [GO:0006978]; negative regulation of cell adhesion mediated by integrin [GO:0033629]; negative regulation of intrinsic apoptotic signaling pathway in response to DNA damage by p53…	ATP binding [GO:0005524]; protein serine/threonine/tyrosine kinase activity [GO:0004712]; protein serine/threonine kinase activity [GO:0004674]; protein serine kinase activity [GO:0106310]
TTPA	ENSG00000137561	Alpha Tocopherol Transfer Protein	2, 2	nsp13, orf8	2	6	Vitamin E, Tocopherol, Tocofersolan, alpha-Tocopherol succinate, D-alpha-Tocopherol acetate, alpha-Tocopherol acetate	This gene encodes a soluble protein that binds alpha-trocopherol, a form of vitamin E, with high selectivity and affinity. This protein plays an important role in regulating vitamin E levels in the body by transporting vitamin E between membrane vesicles and facilitating the secretion of vitamin E from hepatocytes to circulating lipoproteins.	Cytoplasm.	embryonic placenta development [GO:0001892]; intermembrane lipid transfer [GO:0120009]; lipid metabolic process [GO:0006629]; negative regulation of establishment of blood-brain barrier [GO:0090212]; positive regulation of amyloid-beta clearance [GO:1900223]; response to toxic substance [GO:0009636]; vitamin E metabolic process [GO:0042360]; vitamin transport [GO:0051180]	ADP binding [GO:0043531]; ATP binding [GO:0005524]; kinase activity [GO:0016301]
OPRM1	ENSG00000112038	Opioid Receptor Mu 1	2	orf8	1	47	Tramadol, Morphine, Codeine, Amitriptyline, Hydromorphone, Methadone, Meperidine, Oxycodone, Levallorphan, Dextromethorphan, Butorphanol, Dextropropoxyphene, Pentazocine, Naltrexone, Sufentanil, Alfentanil, Fentanyl, Loperamide, Nalbuphine, Levorphanol, Remifentanil, Ondansetron, Anileridine, Buprenorphine, Hydrocodone, Diphenoxylate, Naloxone, Oxymorphone, Dezocine, Ketamine, Levacetylmethadol, …	A class of opioid receptors with a high affinity for enkephalins and beta-endorphin, but a low affinity for dynorphins.	Cell membrane; Multi-pass membrane protein. Cell projection, axon. Perikaryon. Cell projection, dendrite. Endosome. Note=Is rapidly internalized after agonist binding.; Cytoplasm. Opioid receptors are found in the nervous system, where they are embedded in the outer membrane of nerve cells (neurons).	acute inflammatory response to antigenic stimulus [GO:0002438]; adenylate cyclase-inhibiting G protein-coupled acetylcholine receptor signaling pathway [GO:0007197]; adenylate cyclase-inhibiting opioid receptor signaling pathway [GO:0031635]; behavioral response to ethanol [GO:0048149]; eating behavior [GO:0042755]; estrous cycle [GO:0044849]; excitatory postsynaptic potential [GO:0060079]; G pro…	aminoacylase activity [GO:0004046]; hydrolase activity, acting on carbon-nitrogen (but not peptide) bonds, in linear amides [GO:0016811]; hydrolase activity, acting on ester bonds [GO:0016788]; identical protein binding [GO:0042802]; metal ion binding [GO:0046872]
TSPO	ENSG00000100300	Translocator Protein	2	orf8	1	12	Lorazepam, Temazepam, Alprazolam, Clorazepic acid, Diazepam, Triazolam, Zaleplon, Clonazepam, Chlormezanone, Zopiclone, Flunitrazepam, Ketazolam	The protein is a key factor in the flow of cholesterol into mitochondria to permit the initiation of steroid hormone synthesis. Cholesterol transport and bile acid biosynthesis TSPO (Translocator protein) acts to regulate heart rate and contractile force by its interaction with voltage-dependent calcium channels in cardiac myocytes. PBRs (TSPOs) have many actions on immune cells including modulat…	Mitochondrion membrane; Multi-pass membrane protein.	adrenal gland development [GO:0030325]; aging [GO:0007568]; anion transport [GO:0006820]; behavioral response to pain [GO:0048266]; C21-steroid hormone biosynthetic process [GO:0006700]; cellular hypotonic response [GO:0071476]; cellular response to lipopolysaccharide [GO:0071222]; cellular response to zinc ion [GO:0071294]; chloride transport [GO:0006821]; contact inhibition [GO:0060242]; glial …	calcium ion binding [GO:0005509]; electron transfer activity [GO:0009055]; peptidyl-aspartic acid 3-dioxygenase activity [GO:0062101]; structural constituent of muscle [GO:0008307]; structural molecule activity [GO:0005198]; transmembrane transporter binding [GO:0044325]
GLUL	ENSG00000135821	Glutamate-Ammonia Ligase	2	orf8	1	8	Pegvisomant, L-Glutamine, Methionine, Glutamic Acid, Diazoxide, Ceftriaxone, Capsaicin, Ammonia	This protein plays a role in ammonia and glutamate detoxification, acid-base homeostasis, cell signaling, and cell proliferation.	Cytoplasm, cytosol. Microsome. Mitochondrion. Cell membrane; Lipid-anchor. Note=Mainly localizes in the cytosol, with a fraction associated with the cell membrane..	ammonia assimilation cycle [GO:0019676]; angiogenesis [GO:0001525]; cell population proliferation [GO:0008283]; cellular response to starvation [GO:0009267]; glutamate catabolic process [GO:0006538]; glutamine biosynthetic process [GO:0006542]; positive regulation of epithelial cell proliferation [GO:0050679]; positive regulation of insulin secretion [GO:0032024]; positive regulation of synaptic …	BH domain binding [GO:0051400]; disordered domain specific binding [GO:0097718]; identical protein binding [GO:0042802]; protein-containing complex binding [GO:0044877]; protein heterodimerization activity [GO:0046982]; protein homodimerization activity [GO:0042803]
IMPDH1	ENSG00000106348	Inosine Monophosphate Dehydrogenase 1	2	nsp14	1	7	NADH, Mycophenolate mofetil, Ribavirin, Mycophenolic acid, Mercaptopurine, Taribavirin, VX-148	The protein encoded by this gene acts as a homotetramer to regulate cell growth. It may also have a role in the development of malignancy and the growth progression of some tumors.	Cytoplasm. Nucleus.	GMP biosynthetic process [GO:0006177]; GTP biosynthetic process [GO:0006183]	ATP binding [GO:0005524]; non-membrane spanning protein tyrosine kinase activity [GO:0004715]; protein serine/threonine/tyrosine kinase activity [GO:0004712]; protein tyrosine kinase activity [GO:0004713]; signaling receptor binding [GO:0005102]
S100A13	ENSG00000189171	S100 Calcium Binding Protein A13	2	orf8	1	7	Olopatadine, Amlexanox, Calcium Chloride, Calcium, Calcium Citrate, Calcium Phosphate, Calcium phosphate dihydrate	S100 proteins are localized in the cytoplasm and/or nucleus of a wide range of cells, and involved in the regulation of a number of cellular processes such as cell cycle progression and differentiation.	Cytoplasm. Secreted. Note=Secretion is mediated by exposure to stress and requires copper ions.	mast cell degranulation [GO:0043303]; positive regulation of cell population proliferation [GO:0008284]; positive regulation of cytokine production [GO:0001819]; positive regulation of I-kappaB kinase/NF-kappaB signaling [GO:0043123]; positive regulation of interleukin-1 alpha production [GO:0032730]; protein transport [GO:0015031]	ATP binding [GO:0005524]; cyclin binding [GO:0030332]; cyclin-dependent protein serine/threonine kinase activity [GO:0004693]; cyclin-dependent protein serine/threonine kinase regulator activity [GO:0016538]; protein serine/threonine/tyrosine kinase activity [GO:0004712]; protein serine kinase activity [GO:0106310]; RNA polymerase II CTD heptapeptide repeat kinase activity [GO:0008353]
RARA	ENSG00000131759	Retinoic Acid Receptor Alpha	2	orf8	1	7	Adapalene, Acitretin, Alitretinoin, Tretinoin, Tazarotene, Isotretinoin, Tamibarotene	This gene represents a nuclear retinoic acid receptor. The encoded protein, retinoic acid receptor alpha, regulates transcription in a ligand-dependent manner. This gene has been implicated in regulation of development, differentiation, apoptosis, granulopoeisis, and transcription of clock genes.	Nucleus. Cytoplasm. Note=Nuclear localization depends on ligand binding, phosphorylation and sumoylation . Translocation to the nucleus in the absence of ligand is dependent on activation of PKC and the downstream MAPK phosphorylation . Increased nuclear localization upon pulsatile shear stress ..	apoptotic cell clearance [GO:0043277]; cell differentiation [GO:0030154]; cellular response to estrogen stimulus [GO:0071391]; cellular response to lipopolysaccharide [GO:0071222]; cellular response to retinoic acid [GO:0071300]; chondroblast differentiation [GO:0060591]; embryonic camera-type eye development [GO:0031076]; face development [GO:0060324]; female pregnancy [GO:0007565]; germ cell de…	calcium activated cation channel activity [GO:0005227]; voltage-gated calcium channel activity [GO:0005245]
MAPK1	ENSG00000100030	Mitogen-Activated Protein Kinase 1	2	nsp13	1	6	Isoprenaline, Arsenic trioxide, Perifosine, Seliciclib, Ulixertinib, Turpentine	This gene encodes a member of the MAP kinase family. MAP kinases, also known as extracellular signal-regulated kinases (ERKs), act as an integration point for multiple biochemical signals, and are involved in a wide variety of cellular processes such as proliferation, differentiation, transcription regulation and development.	Cytoplasm, cytoskeleton, spindle. Nucleus. Cytoplasm, cytoskeleton, microtubule organizing center, centrosome. Cytoplasm. Membrane, caveola. Cell junction, focal adhesion. Note=Associated with the spindle during prometaphase and metaphase . PEA15-binding and phosphorylated DAPK1 promote its cytoplasmic retention. Phosphorylation at Ser- 246 and Ser-248 as well as autophosphorylation at Thr-190 pr…	apoptotic process [GO:0006915]; B cell receptor signaling pathway [GO:0050853]; Bergmann glial cell differentiation [GO:0060020]; cardiac neural crest cell development involved in heart development [GO:0061308]; caveolin-mediated endocytosis [GO:0072584]; cell cycle [GO:0007049]; cell surface receptor signaling pathway [GO:0007166]; cellular response to amino acid starvation [GO:0034198]; cellula…	ATP binding [GO:0005524]; identical protein binding [GO:0042802]; protein serine/threonine/tyrosine kinase activity [GO:0004712]; protein serine/threonine kinase activity [GO:0004674]; protein serine kinase activity [GO:0106310]; protein tyrosine kinase activity [GO:0004713]
SLC16A2	ENSG00000147100	Solute Carrier Family 16 Member 2	2	nsp7	1	6	Pyruvic acid, Tyrosine, L-Leucine, L-Tryptophan, Levothyroxine, Liotrix	This gene encodes an integral membrane protein that functions as a transporter of thyroid hormone. The encoded protein facilitates the cellular importation of thyroxine (T4), triiodothyronine (T3), reverse triiodothyronine (rT3) and diidothyronine (T2). This gene is expressed in many tissues and likely plays an important role in the development of the central nervous system. Loss of function muta…	Cell membrane; Multi-pass membrane protein.	amino acid import across plasma membrane [GO:0089718]; cellular amino acid metabolic process [GO:0006520]; monocarboxylic acid transport [GO:0015718]; negative regulation of neural precursor cell proliferation [GO:2000178]; thyroid hormone generation [GO:0006590]; thyroid hormone metabolic process [GO:0042403]; thyroid hormone transport [GO:0070327]; thyroid-stimulating hormone secretion [GO:0070…	ATP binding [GO:0005524]; identical protein binding [GO:0042802]; protein serine/threonine/tyrosine kinase activity [GO:0004712]; protein serine/threonine kinase activity [GO:0004674]; protein serine kinase activity [GO:0106310]; protein tyrosine kinase activity [GO:0004713]; RNA binding [GO:0003723]
CDK4	ENSG00000135446	Cyclin Dependent Kinase 4	2	nsp13	1	4	Palbociclib, Ribociclib, Abemaciclib, Fostamatinib	The protein encoded by this gene is a member of the Ser/Thr protein kinase family.CDK4, along with its partner CDK6, are key players in cell cycle progression.deregulated CDK4 is considered to be a potential therapeutic target in some cancer types and various CDK4 inhibitors are being tested for cancer treatment in clinical trials.	Cytoplasm. Nucleus. Nucleus membrane. Note=Cytoplasmic when non-complexed. Forms a cyclin D-CDK4 complex in the cytoplasm as cells progress through G phase. The complex accumulates on the nuclear membrane and enters the nucleus on transition from G to S phase. Also present in nucleoli and heterochromatin lumps. Colocalizes with RB1 after release into the nucleus..	adipose tissue development [GO:0060612]; cell division [GO:0051301]; cellular response to insulin stimulus [GO:0032869]; cellular response to interleukin-4 [GO:0071353]; cellular response to ionomycin [GO:1904637]; cellular response to lipopolysaccharide [GO:0071222]; cellular response to phorbol 13-acetate 12-myristate [GO:1904628]; G1/S transition of mitotic cell cycle [GO:0000082]; positive re…	identical protein binding [GO:0042802]; IgE binding [GO:0019863]; IgE receptor activity [GO:0019767]; IgG binding [GO:0019864]
HDAC4	ENSG00000068024	Histone Deacetylase 4	2	nsp13	1	4	Zinc, Romidepsin, Zinc acetate, Zinc chloride	Histones play a critical role in transcriptional regulation, cell cycle progression, and developmental events. Histone acetylation/deacetylation alters chromosome structure and affects transcription factor access to DNA. It possesses histone deacetylase activity and represses transcription when tethered to a promoter.	Nucleus. Cytoplasm. Note=Shuttles between the nucleus and the cytoplasm. Upon muscle cells differentiation, it accumulates in the nuclei of myotubes, suggesting a positive role of nuclear HDAC4 in muscle differentiation. The export to cytoplasm depends on the interaction with a 14-3-3 chaperone protein and is due to its phosphorylation at Ser-246, Ser-467 and Ser-632 by CaMK4 and SIK1. The nuclea…	B cell activation [GO:0042113]; B cell differentiation [GO:0030183]; cardiac muscle hypertrophy in response to stress [GO:0014898]; chromatin remodeling [GO:0006338]; histone deacetylation [GO:0016575]; histone H3 deacetylation [GO:0070932]; histone H4 deacetylation [GO:0070933]; inflammatory response [GO:0006954]; negative regulation of DNA-binding transcription factor activity [GO:0043433]; neg…	ATP binding [GO:0005524]; dynein light chain binding [GO:0045503]; glutamate-ammonia ligase activity [GO:0004356]; glutamate binding [GO:0016595]; identical protein binding [GO:0042802]; magnesium ion binding [GO:0000287]; manganese ion binding [GO:0030145]; protein-cysteine S-palmitoyltransferase activity [GO:0019706]
PEF1	ENSG00000162517	Penta-EF-Hand Domain Containing 1	2	M	1	3	Calcium Citrate, Calcium Phosphate, Calcium phosphate dihydrate	This gene encodes a calcium-binding protein belonging to the penta-EF-hand protein family. The encoded protein has been shown to form a heterodimer with the programmed cell death 6 gene product and may modulate its function in Ca(2+) signaling. Also acts as a negative regulator of ER-Golgi transport	Cytoplasm. Endoplasmic reticulum. Membrane; Peripheral membrane protein. Cytoplasmic vesicle, COPII-coated vesicle membrane; Peripheral membrane protein. Note=Membrane-associated in the presence of Ca . Localizes to endoplasmic reticulum exit site ..	COPII vesicle coating [GO:0048208]; endoplasmic reticulum to Golgi vesicle-mediated transport [GO:0006888]; neural crest cell development [GO:0014032]; neural crest formation [GO:0014029]; positive regulation of protein monoubiquitination [GO:1902527]; response to calcium ion [GO:0051592]	RNA binding [GO:0003723]; single-stranded RNA binding [GO:0003727]
CATSPER1	ENSG00000175294	Cation Channel Sperm Associated 1	2	M	1	3	Calcium Citrate, Calcium Phosphate, Calcium phosphate dihydrate	Calcium ions play a primary role in the regulation of sperm motility. This gene belongs to a family of putative cation channels that are specific to spermatozoa and localize to the flagellum.	Cell projection, cilium, flagellum membrane; Multi-pass membrane protein. Note=Specifically located in the principal piece of the sperm tail..	calcium ion transport [GO:0006816]; cell differentiation [GO:0030154]; flagellated sperm motility [GO:0030317]; regulation of cilium beat frequency involved in ciliary motility [GO:0060296]; regulation of ion transmembrane transport [GO:0034765]; spermatogenesis [GO:0007283]	folic acid binding [GO:0005542]; glycine binding [GO:0016594]; glycine N-methyltransferase activity [GO:0017174]; identical protein binding [GO:0042802]; S-adenosyl-L-methionine binding [GO:1904047]
GNMT	ENSG00000124713	Glycine N-Methyltransferase	2	orf8	1	3	Ademetionine, Glycine, Citric acid	Glycine N-methyltransferase catalyzes the synthesis of N-methylglycine (sarcosine) from glycine using S-adenosylmethionine(SAM) (AdoMet) as the methyl donor. GNMT acts as an enzyme to regulate the ratio of S-adenosylmethionine(SAM) to S-adenosylhomocysteine (SAH) (AdoHcy)[19] and participates in the detoxification pathway in liver cells. There is mounting evidence that supports the involvement of…	Cytoplasm.	cellular protein modification process [GO:0006464]; glycogen metabolic process [GO:0005977]; methionine metabolic process [GO:0006555]; methylation [GO:0032259]; one-carbon metabolic process [GO:0006730]; protein homotetramerization [GO:0051289]; regulation of gluconeogenesis [GO:0006111]; S-adenosylhomocysteine metabolic process [GO:0046498]; S-adenosylmethionine metabolic process [GO:0046500]; …	ephrin receptor binding [GO:0046875]; epidermal growth factor receptor binding [GO:0005154]; identical protein binding [GO:0042802]; insulin receptor substrate binding [GO:0043560]; neurotrophin TRKA receptor binding [GO:0005168]; phosphotyrosine residue binding [GO:0001784]; protein-containing complex binding [GO:0044877]; protein kinase binding [GO:0019901]; protein-macromolecule adaptor activi…
PCYT1A	ENSG00000161217	Phosphate Cytidylyltransferase 1A, Choline	2	orf8	1	3	Choline, Lamivudine, Choline salicylate	This gene belongs to the cytidylyltransferase family and is involved in the regulation of phosphatidylcholine biosynthesis.	Cytoplasm, cytosol. Membrane; Peripheral membrane protein. Endoplasmic reticulum. Nucleus. Note=It can interconvert between an inactive cytosolic form and an active membrane-bound form..	CDP-choline pathway [GO:0006657]; phosphatidylcholine biosynthetic process [GO:0006656]	DNA-binding transcription factor binding [GO:0140297]; histone deacetylase activity [GO:0004407]; histone deacetylase binding [GO:0042826]; identical protein binding [GO:0042802]; NAD-dependent histone deacetylase activity (H3-K14 specific) [GO:0032041]; potassium ion binding [GO:0030955]; protein deacetylase activity [GO:0033558]; RNA polymerase II cis-regulatory region sequence-specific DNA bin…
SLC7A1	ENSG00000139514	Solute Carrier Family 7 Member 1	2	nsp7	1	3	L-Lysine, L-Arginine, Ornithine	Enables L-arginine transmembrane transporter activity and L-histidine transmembrane transporter activity. Involved in amino acid transport.	Cell membrane; Multi-pass membrane protein.	amino acid import across plasma membrane [GO:0089718]; amino acid transport [GO:0006865]; arginine transmembrane transport [GO:1903826]; basic amino acid transmembrane transport [GO:1990822]; L-amino acid transport [GO:0015807]; L-arginine import across plasma membrane [GO:0097638]; L-histidine import across plasma membrane [GO:1903810]; L-ornithine transmembrane transport [GO:1903352]; lysine tr…	DNA binding [GO:0003677]; identical protein binding [GO:0042802]; IMP dehydrogenase activity [GO:0003938]; metal ion binding [GO:0046872]; nucleic acid binding [GO:0003676]; nucleotide binding [GO:0000166]; RNA binding [GO:0003723]
YES1	ENSG00000176105	YES Proto-Oncogene 1, Src Family Tyrosine Kinase	2	nsp13	1	2	Dasatinib, Fostamatinib	Non-receptor protein tyrosine kinase that is involved in the regulation of cell growth and survival, apoptosis, cell-cell adhesion, cytoskeleton remodeling, and differentiation.	Cell membrane. Cytoplasm, cytoskeleton, microtubule organizing center, centrosome. Cytoplasm, cytosol. Note=Newly synthesized protein initially accumulates in the Golgi region and traffics to the plasma membrane through the exocytic pathway.	cell differentiation [GO:0030154]; cellular protein modification process [GO:0006464]; cellular response to platelet-derived growth factor stimulus [GO:0036120]; cellular response to retinoic acid [GO:0071300]; cellular response to transforming growth factor beta stimulus [GO:0071560]; ephrin receptor signaling pathway [GO:0048013]; Fc-gamma receptor signaling pathway involved in phagocytosis [GO…	NADH dehydrogenase (ubiquinone) activity [GO:0008137]
ASPH	ENSG00000198363	Aspartate Beta-Hydroxylase	2	orf8	1	2	Aspartic acid, Succinic acid	Membrane-bound Ca(2+)-sensing protein, which is a structural component of the ER-plasma membrane junctions. Isoform 8 regulates the activity of Ca(+2) released-activated Ca(+2) (CRAC) channels in T-cells. And this gene is thought to play an important role in calcium homeostasis.	Endoplasmic reticulum membrane; Single-pass type II membrane protein; Sarcoplasmic reticulum membrane; Single-pass type II membrane protein; Endoplasmic reticulum membrane; Single-pass type II membrane protein.	activation of cysteine-type endopeptidase activity [GO:0097202]; activation of store-operated calcium channel activity [GO:0032237]; calcium ion homeostasis [GO:0055074]; calcium ion transmembrane transport [GO:0070588]; cellular response to calcium ion [GO:0071277]; detection of calcium ion [GO:0005513]; face morphogenesis [GO:0060325]; limb morphogenesis [GO:0035108]; muscle contraction [GO:000…	acetyltransferase activity [GO:0016407]; DNA-binding transcription factor binding [GO:0140297]; histone acetyltransferase activity [GO:0004402]; histone binding [GO:0042393]; metal ion binding [GO:0046872]; peptide-lysine-N-acetyltransferase activity [GO:0061733]; transcription coactivator activity [GO:0003713]; transcription coregulator activity [GO:0003712]
MAT2A	ENSG00000168906	Methionine Adenosyltransferase 2A 2	2	nsp9	1	2	Ademetionine, Methionine	The protein encoded by this gene catalyzes the production of S-adenosylmethionine (AdoMet) from methionine and ATP. AdoMet is the key methyl donor in cellular processes		cellular response to leukemia inhibitory factor [GO:1990830]; one-carbon metabolic process [GO:0006730]; protein heterooligomerization [GO:0051291]; protein hexamerization [GO:0034214]; S-adenosylmethionine biosynthetic process [GO:0006556]	carbohydrate binding [GO:0030246]; chemoattractant activity [GO:0042056]; IgE binding [GO:0019863]; laminin binding [GO:0043236]; oligosaccharide binding [GO:0070492]; protein phosphatase binding [GO:0019903]; protein phosphatase inhibitor activity [GO:0004864]; RNA binding [GO:0003723]
PCNA	ENSG00000132646	Proliferating Cell Nuclear Antigen	2	nsp15	1	2	Liothyronine, Acetylsalicylic acid	Proliferating cell nuclear antigen (PCNA) is a DNA clamp that acts as a processivity factor for DNA polymerase δ in eukaryotic cells and is essential for replication. PCNA is a homotrimer and achieves its processivity by encircling the DNA, where it acts as a scaffold to recruit proteins involved in DNA replication, DNA repair, chromatin remodeling and epigenetics. PCNA is a potential therapeutic…	Nucleus. Note=Colocalizes with CREBBP, EP300 and POLD1 to sites of DNA damage . Forms nuclear foci representing sites of ongoing DNA replication and vary in morphology and number during S phase . Co-localizes with SMARCA5/SNF2H and BAZ1B/WSTF at replication foci during S phase . Together with APEX2, is redistributed in discrete nuclear foci in presence of oxidative DNA damaging agents..	base-excision repair, gap-filling [GO:0006287]; cellular response to hydrogen peroxide [GO:0070301]; cellular response to UV [GO:0034644]; cellular response to xenobiotic stimulus [GO:0071466]; epithelial cell differentiation [GO:0030855]; estrous cycle [GO:0044849]; heart development [GO:0007507]; leading strand elongation [GO:0006272]; liver regeneration [GO:0097421]; mismatch repair [GO:000629…	ATP binding [GO:0005524]; DNA binding [GO:0003677]; identical protein binding [GO:0042802]; MAP kinase activity [GO:0004707]; MAP kinase kinase activity [GO:0004708]; phosphatase binding [GO:0019902]; phosphotyrosine residue binding [GO:0001784]; protein serine/threonine kinase activity [GO:0004674]; protein serine kinase activity [GO:0106310]; RNA polymerase II CTD heptapeptide repeat kinase act…
SRR	ENSG00000167720	Serine Racemase	2	nsp15	1	2	Pyridoxal phosphate, Serine	Catalyzes the synthesis of D-serine from L-serine. D-serine is a key coagonist with glutamate at NMDA receptors. Has dehydratase activity towards both L-serine and D-serine		aging [GO:0007568]; brain development [GO:0007420]; D-serine biosynthetic process [GO:0070179]; D-serine metabolic process [GO:0070178]; L-serine metabolic process [GO:0006563]; pyruvate biosynthetic process [GO:0042866]; response to lipopolysaccharide [GO:0032496]; response to morphine [GO:0043278]; response to xenobiotic stimulus [GO:0009410]; serine family amino acid metabolic process [GO:0009…	ATP binding [GO:0005524]; identical protein binding [GO:0042802]; metal ion binding [GO:0046872]; methionine adenosyltransferase activity [GO:0004478]
SULT2B1	ENSG00000088002	Sulfotransferase Family 2B Member 1	2	nsp8	1	2	Prasterone, Pregnenolone	Sulfotransferase enzymes catalyze the sulfate conjugation of many hormones, neurotransmitters, drugs, and xenobiotic compounds.	Cytoplasm, cytosol. Microsome. Nucleus. Note=Phosphorylation of Ser-348 is required for translocation to the nucleus..	3'-phosphoadenosine 5'-phosphosulfate metabolic process [GO:0050427]; cholesterol metabolic process [GO:0008203]; negative regulation of cell population proliferation [GO:0008285]; positive regulation of epidermal cell differentiation [GO:0045606]; steroid metabolic process [GO:0008202]; sulfation [GO:0051923]	ATP binding [GO:0005524]; N-acetylglucosamine kinase activity [GO:0045127]
EBP	ENSG00000147155	EBP Cholestenol Delta-Isomerase	2, 2, 2, 2, 2	nsp7, orf9c, orf8, orf3a, M	5	1	Tamoxifen	The protein encoded by this gene is an integral membrane protein of the endoplasmic reticulum. It is a high affinity binding protein for the antiischemic phenylalkylamine Ca2+ antagonist [3H]emopamil and the photoaffinity label [3H]azidopamil. It is similar to sigma receptors and may be a member of a superfamily of high affinity drug-binding proteins in the endoplasmic reticulum of different tiss…	Endoplasmic reticulum membrane; Multi-pass membrane protein. Nucleus envelope. Cytoplasmic vesicle. Note=During interphase, detected on the endoplasmic reticulum and the nuclear envelope. During mitosis, detected on cytoplasmic vesicles..	cholesterol biosynthetic process [GO:0006695]; cholesterol biosynthetic process via desmosterol [GO:0033489]; cholesterol biosynthetic process via lathosterol [GO:0033490]; cholesterol metabolic process [GO:0008203]; ossification involved in bone maturation [GO:0043931]; sterol biosynthetic process [GO:0016126]	C-8 sterol isomerase activity [GO:0000247]; cholestenol delta-isomerase activity [GO:0047750]; identical protein binding [GO:0042802]; steroid delta-isomerase activity [GO:0004769]
HGS	ENSG00000185359	Hepatocyte Growth Factor-Regulated Tyrosine Kinase Substrate	2, 2, 2, 2, 2	nsp13, nsp12, nsp9, nsp4, M	5	1	Citric acid	Involved in intracellular signal transduction mediated by cytokines and growth factors. When associated with STAM, it suppresses DNA signaling upon stimulation by IL-2 and GM-CSF. Could be a direct effector of PI3-kinase in vesicular pathway via early endosomes and may regulate trafficking to early and late endosomes by recruiting clathrin. May concentrate ubiquitinated receptors within clathrin-…	Cytoplasm. Early endosome membrane; Peripheral membrane protein; Cytoplasmic side. Endosome, multivesicular body membrane; Peripheral membrane protein. Note=Colocalizes with UBQLN1 in ubiquitin-rich cytoplasmic aggregates that are not endocytic compartments.	endosomal transport [GO:0016197]; macroautophagy [GO:0016236]; membrane invagination [GO:0010324]; multivesicular body assembly [GO:0036258]; negative regulation of angiogenesis [GO:0016525]; negative regulation of cell population proliferation [GO:0008285]; negative regulation of platelet-derived growth factor receptor signaling pathway [GO:0010642]; negative regulation of receptor signaling pat…	metal ion binding [GO:0046872]; phosphatidylinositol binding [GO:0035091]; protein domain specific binding [GO:0019904]; ubiquitin binding [GO:0043130]; ubiquitin-like protein ligase binding [GO:0044389]
EHHADH	ENSG00000113790	Enoyl-CoA Hydratase And 3-Hydroxyacyl CoA Dehydrogenase	2, 2, 2	nsp10, nsp13, M	3	1	NADH	The protein encoded by this gene is a bifunctional enzyme and is one of the four enzymes of the peroxisomal beta-oxidation pathway.	Peroxisome.	fatty acid beta-oxidation [GO:0006635]; fatty acid beta-oxidation using acyl-CoA oxidase [GO:0033540]	adenylate cyclase inhibiting G protein-coupled glutamate receptor activity [GO:0001640]; calcium channel regulator activity [GO:0005246]; glutamate receptor activity [GO:0008066]; G protein-coupled receptor activity [GO:0004930]; group II metabotropic glutamate receptor activity [GO:0001641]; scaffold protein binding [GO:0097110]
GPX8	ENSG00000164294	Glutathione Peroxidase 8 (Putative)	2, 2, 2	orf9c, orf8, M	3	1	Glutathione	Enables peroxidase activity. Predicted to be involved in cellular response to oxidative stress. Predicted to be located in endoplasmic reticulum lumen.	Membrane; Single-pass membrane protein.	cellular response to oxidative stress [GO:0034599]	p53 binding [GO:0002039]; RNA polymerase II cis-regulatory region sequence-specific DNA binding [GO:0000978]; transcription coregulator activity [GO:0003712]
GRM2	ENSG00000164082	Glutamate Metabotropic Receptor 2	2, 2, 2	nsp9, nsp13, orf8	3	1	LY2140023	L-glutamate is the major excitatory neurotransmitter in the central nervous system and activates both ionotropic and metabotropic glutamate receptors. Glutamatergic neurotransmission is involved in most aspects of normal brain function and can be perturbed in many neuropathologic conditions.	Cell membrane; Multi-pass membrane protein. Cell junction, synapse Cell projection, dendrite	behavioral response to nicotine [GO:0035095]; chemical synaptic transmission [GO:0007268]; gene expression [GO:0010467]; glutamate homeostasis [GO:0090461]; glutamate secretion [GO:0014047]; G protein-coupled glutamate receptor signaling pathway [GO:0007216]; negative regulation of adenylate cyclase activity [GO:0007194]; regulation of dopamine secretion [GO:0014059]; regulation of glutamate secr…	bile acid:sodium symporter activity [GO:0008508]; virus receptor activity [GO:0001618]
STK3	ENSG00000104375	Serine/Threonine Kinase 3	2, 2	N, orf8	2	1	Fostamatinib	Stress-activated, pro-apoptotic kinase which, following caspase-cleavage, enters the nucleus and induces chromatin condensation followed by internucleosomal DNA fragmentation. Key component of the Hippo signaling pathway which plays a pivotal role in organ size control and tumor suppression by restricting proliferation and promoting apoptosis.	Cytoplasm. Nucleus. Note=The caspase-cleaved form cycles between nucleus and cytoplasm . Phosphorylation at Thr-117 leads to inhibition of nuclear translocation ..	apoptotic process [GO:0006915]; cell differentiation involved in embryonic placenta development [GO:0060706]; central nervous system development [GO:0007417]; endocardium development [GO:0003157]; hepatocyte apoptotic process [GO:0097284]; hippo signaling [GO:0035329]; intracellular signal transduction [GO:0035556]; negative regulation of canonical Wnt signaling pathway [GO:0090090]; negative reg…	3-hydroxyacyl-CoA dehydrogenase activity [GO:0003857]; dodecenoyl-CoA delta-isomerase activity [GO:0004165]; enoyl-CoA hydratase activity [GO:0004300]; enzyme binding [GO:0019899]; intramolecular oxidoreductase activity, transposing C=C bonds [GO:0016863]; long-chain-3-hydroxyacyl-CoA dehydrogenase activity [GO:0016509]; long-chain-enoyl-CoA hydratase activity [GO:0016508]; NAD+ binding [GO:00704…
PKN1	ENSG00000123143	Protein Kinase N1	2, 2	nsp13, M	2	1	Fostamatinib	PKC-related serine/threonine-protein kinase involved in various processes such as regulation of the intermediate filaments of the actin cytoskeleton, cell migration, tumor cell invasion and transcription regulation.	Cytoplasm. Nucleus. Endosome. Cell membrane; Peripheral membrane protein. Cleavage furrow. Midbody. Note=Associates with chromatin in a ligand-dependent manner. Localization to endosomes is mediated via its interaction with RHOB. Association to the cell membrane is dependent on Ser-377 phosphorylation. Accumulates during telophase at the cleavage furrow and finally concentrates around the midbody…	B cell apoptotic process [GO:0001783]; B cell homeostasis [GO:0001782]; chromatin organization [GO:0006325]; epithelial cell migration [GO:0010631]; histone H3-T11 phosphorylation [GO:0035407]; hyperosmotic response [GO:0006972]; intracellular signal transduction [GO:0035556]; negative regulation of B cell proliferation [GO:0030889]; negative regulation of protein kinase activity [GO:0006469]; pe…	14-3-3 protein binding [GO:0071889]; ATP binding [GO:0005524]; magnesium ion binding [GO:0000287]; protein serine/threonine/tyrosine kinase activity [GO:0004712]; protein serine/threonine kinase activity [GO:0004674]; protein serine kinase activity [GO:0106310]; RNA binding [GO:0003723]
HIBADH	ENSG00000106049	3-Hydroxyisobutyrate Dehydrogenase	2, 2	nsp7, orf9c	2	1	NADH	This gene encodes a mitochondrial 3-hydroxyisobutyrate dehydrogenase enzyme. The encoded protein plays a critical role in the catabolism of L-valine by catalyzing the oxidation of 3-hydroxyisobutyrate to methylmalonate semialdehyde	Mitochondrion.	valine catabolic process [GO:0006574]	cAMP binding [GO:0030552]; cAMP-dependent protein kinase inhibitor activity [GO:0004862]; cAMP-dependent protein kinase regulator activity [GO:0008603]; protein domain specific binding [GO:0019904]; protein kinase A catalytic subunit binding [GO:0034236]; ubiquitin protein ligase binding [GO:0031625]
CKS1B	ENSG00000173207	CDC28 Protein Kinase Regulatory Subunit 1B	2, 2	nsp12, nsp13	2	1	Fluoxetine	CKS1B protein binds to the catalytic subunit of the cyclin dependent kinases and is essential for their biological function. The CKS1B mRNA is found to be expressed in different patterns through the cell cycle in HeLa cells, which reflects a specialized role for the encoded protein.		cell division [GO:0051301]; cell population proliferation [GO:0008283]; mitotic cell cycle phase transition [GO:0044772]; regulation of mitotic cell cycle [GO:0007346]; regulation of transcription, DNA-templated [GO:0006355]	androgen receptor binding [GO:0050681]; ATP binding [GO:0005524]; calcium-dependent protein kinase C activity [GO:0004698]; chromatin binding [GO:0003682]; histone binding [GO:0042393]; histone deacetylase binding [GO:0042826]; histone kinase activity (H3-T11 specific) [GO:0035402]; nuclear receptor coactivator activity [GO:0030374]; protein kinase activity [GO:0004672]; protein kinase C activity…
FARS2	ENSG00000145982	Phenylalanyl-TRNA Synthetase 2, Mitochondrial	2, 2	orf8, M	2	1	L-Phenylalanine	Is responsible for the charging of tRNA(Phe) with phenylalanine in mitochondrial translation. To a lesser extent, also catalyzes direct attachment of m-Tyr (an oxidized version of Phe) to tRNA(Phe), thereby opening the way for delivery of the misacylated tRNA to the ribosome and incorporation of ROS-damaged amino acid into proteins.	Mitochondrion matrix. Mitochondrion.	phenylalanyl-tRNA aminoacylation [GO:0006432]; tRNA aminoacylation for protein translation [GO:0006418]; tRNA processing [GO:0008033]	protein kinase binding [GO:0019901]
HNRNPK	ENSG00000165119	Heterogeneous Nuclear Ribonucleoprotein K	2, 2	nsp12, nsp13	2	1	Phenethyl Isothiocyanate	One of the major pre-mRNA-binding proteins. Binds tenaciously to poly(C) sequences. Likely to play a role in the nuclear metabolism of hnRNAs, particularly for pre-mRNAs that contain cytidine-rich sequences. Can also bind poly(C) single-stranded DNA. Plays an important role in p53/TP53 response to DNA damage, acting at the level of both transcription activation and repression.	Cytoplasm, Nucleus, nucleoplasm Cell projection, podosome Note=Recruited to p53/TP53-responsive promoters, in the presence of functional p53/TP53 In case of ASFV infection, there is a shift in the localization which becomes predominantly nuclear	mRNA splicing, via spliceosome [GO:0000398]; negative regulation of apoptotic process [GO:0043066]; negative regulation of mRNA splicing, via spliceosome [GO:0048025]; negative regulation of transcription, DNA-templated [GO:0045892]; positive regulation of low-density lipoprotein receptor activity [GO:1905599]; positive regulation of receptor-mediated endocytosis [GO:0048260]; positive regulation…	bile acid:sodium symporter activity [GO:0008508]; sodium-dependent organic anion transmembrane transporter activity [GO:0043250]
PRKAB2	ENSG00000131791	Protein Kinase AMP-Activated Non-Catalytic Subunit Beta 2	2, 2	nsp12, nsp13	2	1	Adenosine phosphate	Non-catalytic subunit of AMP-activated protein kinase (AMPK), an energy sensor protein kinase that plays a key role in regulating cellular energy metabolism. In response to reduction of intracellular ATP levels, AMPK activates energy-producing pathways and inhibits energy-consuming processes: inhibits protein, carbohydrate and lipid biosynthesis, as well as cell growth and proliferation. AMPK act…		cellular response to nutrient levels [GO:0031669]; fatty acid biosynthetic process [GO:0006633]; positive regulation of cold-induced thermogenesis [GO:0120162]; protein phosphorylation [GO:0006468]; regulation of catalytic activity [GO:0050790]; regulation of primary metabolic process [GO:0080090]; signal transduction [GO:0007165]	ATP binding [GO:0005524]; identical protein binding [GO:0042802]; magnesium ion binding [GO:0000287]; protein kinase activity [GO:0004672]; protein serine/threonine/tyrosine kinase activity [GO:0004712]; protein serine/threonine kinase activator activity [GO:0043539]; protein serine/threonine kinase activity [GO:0004674]; protein serine kinase activity [GO:0106310]
PRKAR1A	ENSG00000108946	Protein Kinase CAMP-Dependent Type I Regulatory Subunit	2, 2	M, nsp7	2	1	LY2140023	Protein kinase A (PKA, aka cAMP-dependent protein kinase) is involved in the regulation of lipid and glucose metabolism and is a component of the signal transduction mechanism of certain GPCRs. PKA is composed of two regulatory subunits and two catalytic subunits.	Cell membrane	cardiac muscle cell proliferation [GO:0060038]; intracellular signal transduction [GO:0035556]; mesoderm formation [GO:0001707]; negative regulation of activated T cell proliferation [GO:0046007]; negative regulation of cAMP-dependent protein kinase activity [GO:2000480]; negative regulation of gene expression [GO:0010629]; regulation of transcription by RNA polymerase II [GO:0006357]; sarcomere …	actin filament binding [GO:0051015]
SRPK2	ENSG00000135250	SRSF Protein Kinase 2	2, 2	N, nsp13	2	1	Adenine	Serine/arginine-rich protein-specific kinase which specifically phosphorylates its substrates at serine residues located in regions rich in arginine/serine dipeptides, known as RS domains and is involved in the phosphorylation of SR splicing factors and the regulation of splicing. Promotes neuronal apoptosis by up-regulating cyclin-D1 (CCND1) expression. This is done by the phosphorylation of SRS…	Cytoplasm. Nucleus, nucleoplasm. Nucleus speckle. Chromosome. Note=Shuttles between the nucleus and the cytoplasm . KAT5/TIP60 inhibits its nuclear translocation . Phosphorylation at Thr-492 by PKB/AKT1 promotes nuclear translocation . Preferentially localizes across the entire gene coding region . During transcription, accumulates at chromatin loci where unscheduled R-loops form and colocalizes …	angiogenesis [GO:0001525]; cell differentiation [GO:0030154]; innate immune response [GO:0045087]; intracellular signal transduction [GO:0035556]; negative regulation of viral genome replication [GO:0045071]; nuclear speck organization [GO:0035063]; peptidyl-serine phosphorylation [GO:0018105]; positive regulation of cell cycle [GO:0045787]; positive regulation of cell population proliferation [G…	lipid transfer activity [GO:0120013]; phosphatidylinositol-3,4-bisphosphate binding [GO:0043325]; phosphatidylinositol-4,5-bisphosphate binding [GO:0005546]; phosphatidylinositol bisphosphate binding [GO:1902936]; vitamin E binding [GO:0008431]
TPM3	ENSG00000143549	Tropomyosin 3	2, 2	nsp12, nsp13	2	1	Phenethyl Isothiocyanate	Binds to actin filaments in muscle and non-muscle cells. Plays a central role, in association with the troponin complex, in the calcium dependent regulation of vertebrate striated muscle contraction. Smooth muscle contraction is regulated by interaction with caldesmon. In non-muscle cells is implicated in stabilizing cytoskeleton actin filaments.	Cytoplasm, cytoskeleton	actin filament organization [GO:0007015]; muscle contraction [GO:0006936]	glutathione peroxidase activity [GO:0004602]; peroxidase activity [GO:0004601]
CLK2	ENSG00000261893	CDC Like Kinase 2	2	N	1	1	Fostamatinib	This gene encodes a dual specificity protein kinase that phosphorylates serine/threonine and tyrosine-containing substrates. Activity of this protein regulates serine- and arginine-rich (SR) proteins of the spliceosomal complex, thereby influencing alternative transcript splicing.	Nucleus. Nucleus speckle. Note=Inhibition of phosphorylation at Ser-142 results in accumulation in the nuclear speckle.; Nucleus speckle. Note=Co-localizes with serine- and arginine-rich proteins in the nuclear speckles..	negative regulation of gluconeogenesis [GO:0045721]; protein autophosphorylation [GO:0046777]; protein phosphorylation [GO:0006468]; regulation of RNA splicing [GO:0043484]; response to ionizing radiation [GO:0010212]	endopeptidase activity [GO:0004175]; threonine-type endopeptidase activity [GO:0004298]
CLK3	ENSG00000179335	CDC Like Kinase 3	2	N	1	1	Fostamatinib	This gene encodes a protein belonging to the serine/threonine type protein kinase family. This protein is a nuclear dual-specificity kinase that regulates the intranuclear distribution of the serine/arginine-rich (SR) family of splicing factors.	Nucleus. Cytoplasm. Cytoplasmic vesicle, secretory vesicle, acrosome; Nucleus speckle. Note=Co-localizes with serine- and arginine-rich proteins in the nuclear speckles.	protein autophosphorylation [GO:0046777]; protein phosphorylation [GO:0006468]; regulation of RNA splicing [GO:0043484]	alpha-actinin binding [GO:0051393]; chromatin binding [GO:0003682]; chromatin DNA binding [GO:0031490]; DNA-binding transcription factor activity [GO:0003700]; DNA-binding transcription factor activity, RNA polymerase II-specific [GO:0000981]; DNA-binding transcription repressor activity [GO:0001217]; enzyme binding [GO:0019899]; histone deacetylase binding [GO:0042826]; mRNA 5'-UTR binding [GO:0…
PAK5	ENSG00000101349	P21 (RAC1) Activated Kinase 5	2	nsp13	1	1	Fostamatinib	Serine/threonine protein kinase that plays a role in a variety of different signaling pathways including cytoskeleton regulation, cell migration, proliferation or cell survival. Activation by various effectors including growth factor receptors or active CDC42 and RAC1 results in a conformational change and a subsequent autophosphorylation on several serine and/or threonine residues. Phosphorylate…	Mitochondrion. Cytoplasm. Nucleus. Note=Shuttles between the nucleus and the mitochondria, and mitochondrial localization is essential for the role in cell survival.	apoptotic process [GO:0006915]; cell migration [GO:0016477]; cell population proliferation [GO:0008283]; cytoskeleton organization [GO:0007010]; intracellular signal transduction [GO:0035556]; learning [GO:0007612]; locomotory behavior [GO:0007626]; memory [GO:0007613]; negative regulation of extrinsic apoptotic signaling pathway [GO:2001237]; protein phosphorylation [GO:0006468]; regulation of c…	androgen binding [GO:0005497]; benzodiazepine receptor activity [GO:0008503]; cholesterol binding [GO:0015485]; cholesterol transfer activity [GO:0120020]; transmembrane transporter binding [GO:0044325]
BLK	ENSG00000136573	BLK Proto-Oncogene, Src Family Tyrosine Kinase	2	nsp13	1	1	Fostamatinib	This gene encodes a nonreceptor tyrosine-kinase of the src family of proto-oncogenes that are typically involved in cell proliferation and differentiation. The protein has a role in B-cell receptor signaling and B-cell development.	Cell membrane; Lipid-anchor. Note=Present and active in lipid rafts. Membrane location is required for the phosphorylation of CD79A and CD79B ..	B cell receptor signaling pathway [GO:0050853]; cell differentiation [GO:0030154]; cellular response to DNA damage stimulus [GO:0006974]; dendritic cell differentiation [GO:0097028]; Fc receptor mediated stimulatory signaling pathway [GO:0002431]; innate immune response [GO:0045087]; intracellular signal transduction [GO:0035556]; negative regulation of B cell proliferation [GO:0030889]; negative…	FMN binding [GO:0010181]; identical protein binding [GO:0042802]; phosphopantothenoylcysteine decarboxylase activity [GO:0004633]
COQ8A	ENSG00000163050	Coenzyme Q8A	2	M	1	1	Fostamatinib	This gene encodes a mitochondrial protein similar to yeast ABC1, which functions in an electron-transferring membrane protein complex in the respiratory chain. It is not related to the family of ABC transporter proteins. Expression of this gene is induced by the tumor suppressor p53 and in response to DNA damage, and inhibiting its expression partially suppresses p53-induced apoptosis.	Mitochondrion. Membrane; Single-pass membrane protein.	phosphorylation [GO:0016310]; ubiquinone biosynthetic process [GO:0006744]	calcium-dependent protein binding [GO:0048306]; calcium ion binding [GO:0005509]; copper ion binding [GO:0005507]; fibroblast growth factor binding [GO:0017134]; lipid binding [GO:0008289]; protein homodimerization activity [GO:0042803]; RAGE receptor binding [GO:0050786]; zinc ion binding [GO:0008270]
NDUFB7	ENSG00000099795	NADH:Ubiquinone Oxidoreductase Subunit B7	2	nsp13	1	1	NADH	The protein encoded by this gene is a subunit of the multisubunit NADH:ubiquinone oxidoreductase (complex I).	Mitochondrion inner membrane; Peripheral membrane protein. Mitochondrion intermembrane space.	mitochondrial electron transport, NADH to ubiquinone [GO:0006120]; mitochondrial respiratory chain complex I assembly [GO:0032981]	actin binding [GO:0003779]; actin filament binding [GO:0051015]; cytoskeletal protein binding [GO:0008092]; identical protein binding [GO:0042802]; protein heterodimerization activity [GO:0046982]; protein homodimerization activity [GO:0042803]; structural constituent of cytoskeleton [GO:0005200]; structural constituent of muscle [GO:0008307]
ACY3	ENSG00000132744	Aminoacylase 3	2	orf8	1	1	Aspartic acid	Plays an important role in deacetylating mercapturic acids in kidney proximal tubules	Apical cell membrane; Peripheral membrane protein. Cytoplasm. Note=Predominantly localized in the apical membrane of cells in the S1 segment. In the proximal straight tubules is expressed diffusely throughout the cytoplasm.		chromatin binding [GO:0003682]; damaged DNA binding [GO:0003684]; dinucleotide insertion or deletion binding [GO:0032139]; DNA polymerase binding [GO:0070182]; DNA polymerase processivity factor activity [GO:0030337]; enzyme binding [GO:0019899]; estrogen receptor binding [GO:0030331]; histone acetyltransferase binding [GO:0035035]; identical protein binding [GO:0042802]; MutLalpha complex bindin…
AHCY	ENSG00000101444	Adenosylhomocysteinase	2	nsp13	1	1	Copper	Adenosylhomocysteine is a competitive inhibitor of S-adenosyl-L-methionine-dependent methyl transferase reactions; therefore adenosylhomocysteinase may play a key role in the control of methylations via regulation of the intracellular concentration of adenosylhomocysteine.	Cytoplasm. Melanosome. Note=Identified by mass spectrometry in melanosome fractions from stage I to stage IV.	one-carbon metabolic process [GO:0006730]; S-adenosylmethionine cycle [GO:0033353]	calmodulin binding [GO:0005516]; choline-phosphate cytidylyltransferase activity [GO:0004105]; identical protein binding [GO:0042802]; phosphatidylcholine binding [GO:0031210]; protein homodimerization activity [GO:0042803]
BCL2L2	ENSG00000129473	BCL2 Like 2	2	nsp13	1	1	Coenzyme A	This gene encodes a member of the BCL-2 protein family. The proteins of this family form hetero- or homodimers and act as anti- and pro-apoptotic regulators. Expression of this gene in cells has been shown to contribute to reduced cell apoptosis under cytotoxic conditions. Studies of the related gene in mice indicated a role in the survival of NGF- and BDNF-dependent neurons. Mutation and knockou…	Mitochondrion membrane, Peripheral membrane protein, Note=Loosely associated with the mitochondrial membrane in healthy cells. During apoptosis, tightly bound to the membrane.	brain development [GO:0007420]; cellular response to amyloid-beta [GO:1904646]; cellular response to estradiol stimulus [GO:0071392]; cellular response to glycine [GO:1905430]; extrinsic apoptotic signaling pathway in absence of ligand [GO:0097192]; intrinsic apoptotic signaling pathway in response to DNA damage [GO:0008630]; negative regulation of apoptotic process [GO:0043066]; negative regulat…	calcium-dependent protein binding [GO:0048306]; calcium ion binding [GO:0005509]; identical protein binding [GO:0042802]; protein dimerization activity [GO:0046983]; protein heterodimerization activity [GO:0046982]; RNA binding [GO:0003723]; ubiquitin ligase-substrate adaptor activity [GO:1990756]
FCER1G	ENSG00000158869	Fc Epsilon Receptor Ig	2	M	1	1	Benzylpenicilloyl Polylysine	Adapter protein containing an immunoreceptor tyrosine-based activation motif (ITAM) that transduces activation signals from various immunoreceptors. As a component of the high-affinity immunoglobulin E (IgE) receptor, mediates allergic inflammatory signaling in mast cells. As a constitutive component of interleukin-3 receptor complex, selectively mediates interleukin 4/IL4 production by basophils…	Cell membrane; Single-pass type I membrane protein.	antigen processing and presentation of exogenous peptide antigen via MHC class I [GO:0042590]; antigen processing and presentation of exogenous peptide antigen via MHC class II [GO:0019886]; cellular response to low-density lipoprotein particle stimulus [GO:0071404]; defense response to bacterium [GO:0042742]; Fc-epsilon receptor signaling pathway [GO:0038095]; Fc-gamma receptor signaling pathway…	sodium channel inhibitor activity [GO:0019871]; sodium channel regulator activity [GO:0017080]; transmembrane transporter binding [GO:0044325]; voltage-gated ion channel activity [GO:0005244]; voltage-gated sodium channel activity involved in cardiac muscle cell action potential [GO:0086006]
GRB2	ENSG00000177885	Growth Factor Receptor Bound Protein 2	2	nsp13	1	1	Pegademase	Adapter protein that provides a critical link between cell surface growth factor receptors and the Ras signaling pathway.	Nucleus. Cytoplasm. Endosome. Golgi apparatus.	actin cytoskeleton reorganization [GO:0031532]; aging [GO:0007568]; anatomical structure formation involved in morphogenesis [GO:0048646]; branching involved in labyrinthine layer morphogenesis [GO:0060670]; cell differentiation [GO:0030154]; cellular response to ionizing radiation [GO:0071479]; epidermal growth factor receptor signaling pathway [GO:0007173]; insulin receptor signaling pathway [G…	amino acid transmembrane transporter activity [GO:0015171]; monocarboxylic acid transmembrane transporter activity [GO:0008028]; symporter activity [GO:0015293]; thyroid hormone transmembrane transporter activity [GO:0015349]; transporter activity [GO:0005215]
HNRNPF	ENSG00000169813	Heterogeneous Nuclear Ribonucleoprotein F	2	M	1	1	Navitoclax	Component of the heterogeneous nuclear ribonucleoprotein (hnRNP) complexes which provide the substrate for the processing events that pre-mRNAs undergo before becoming functional, translatable mRNAs in the cytoplasm.	Nucleus, nucleoplasm.	mRNA splicing, via spliceosome [GO:0000398]; regulation of RNA splicing [GO:0043484]; RNA processing [GO:0006396]	amino acid transmembrane transporter activity [GO:0015171]; arginine transmembrane transporter activity [GO:0015181]; basic amino acid transmembrane transporter activity [GO:0015174]; L-arginine transmembrane transporter activity [GO:0061459]; L-histidine transmembrane transporter activity [GO:0005290]; L-lysine transmembrane transporter activity [GO:0015189]; L-ornithine transmembrane transporte…
KAT5	ENSG00000172977	Lysine Acetyltransferase 5	2	nsp9	1	1	Phenethyl Isothiocyanate	The protein encoded by this gene belongs to the MYST family of histone acetyl transferases (HATs) and was originally isolated as an HIV-1 TAT-interactive protein. HATs play important roles in regulating chromatin remodeling, transcription and other nuclear processes by acetylating histone and nonhistone proteins. This protein is a histone acetylase that has a role in DNA repair and apoptosis and …	Nucleus, Chromosome, Cytoplasm, centromere, kinetochore Cytoplasm, cytoskeleton, spindle pole Nucleus, nucleolus Cytoplasm, perinuclear region. Note=Upon stimulation with EDN1, it is exported from the nucleus to the perinuclear region and UV irradiation induces translocation into punctuate subnuclear structures named nuclear bodies Transiently localizes to kinetochores in early mitosis Localizes …	cellular response to estradiol stimulus [GO:0071392]; cellular senescence [GO:0090398]; chromatin organization [GO:0006325]; DNA damage response, signal transduction by p53 class mediator resulting in transcription of p21 class mediator [GO:0006978]; double-strand break repair [GO:0006302]; histone acetylation [GO:0016573]; histone H2A acetylation [GO:0043968]; histone H4 acetylation [GO:0043967]…	ATP binding [GO:0005524]; calcium ion binding [GO:0005509]; D-serine ammonia-lyase activity [GO:0008721]; glycine binding [GO:0016594]; identical protein binding [GO:0042802]; L-serine ammonia-lyase activity [GO:0003941]; magnesium ion binding [GO:0000287]; PDZ domain binding [GO:0030165]; protein homodimerization activity [GO:0042803]; pyridoxal phosphate binding [GO:0030170]; serine racemase ac…
LGALS3	ENSG00000131981	Galectin 3	2	nsp13	1	1	Lactose	This gene encodes a member of the galectin family of carbohydrate binding proteins. Members of this protein family have an affinity for beta-galactosides. The encoded protein is characterized by an N-terminal proline-rich tandem repeat domain and a single C-terminal carbohydrate recognition domain. This protein can self-associate through the N-terminal domain allowing it to bind to multivalent sa…	Cytoplasm. Nucleus. Secreted. Note=Secreted by a non-classical secretory pathway and associates with the cell surface. Can be secreted; the secretion is dependent on protein unfolding and facilitated by the cargo receptor TMED10; it results in protein translocation from the cytoplasm into the ERGIC followed by vesicle entry and secretion ..	antimicrobial humoral immune response mediated by antimicrobial peptide [GO:0061844]; eosinophil chemotaxis [GO:0048245]; epithelial cell differentiation [GO:0030855]; innate immune response [GO:0045087]; killing of cells of other organism [GO:0031640]; macrophage chemotaxis [GO:0048246]; monocyte chemotaxis [GO:0002548]; mononuclear cell migration [GO:0071674]; mRNA processing [GO:0006397]; nega…	alcohol sulfotransferase activity [GO:0004027]; cholesterol binding [GO:0015485]; nucleic acid binding [GO:0003676]; steroid hormone binding [GO:1990239]; steroid sulfotransferase activity [GO:0050294]; sulfotransferase activity [GO:0008146]
NAGK	ENSG00000124357	N-Acetylglucosamine Kinase	2	nsp12	1	1	N-Acetylglucosamine	Converts endogenous N-acetylglucosamine (GlcNAc), a major component of complex carbohydrates, from lysosomal degradation or nutritional sources into GlcNAc 6-phosphate.		N-acetylglucosamine metabolic process [GO:0006044]; N-acetylmannosamine metabolic process [GO:0006051]; N-acetylneuraminate catabolic process [GO:0019262]	heme binding [GO:0020037]; molybdenum ion binding [GO:0030151]; molybdopterin cofactor binding [GO:0043546]; sulfite oxidase activity [GO:0008482]
PPCDC	ENSG00000138621	Phosphopantothenoylcysteine Decarboxylase	2	orf8	1	1	Flavin mononucleotide	Biosynthesis of coenzyme A (CoA) from pantothenic acid (vitamin B5) is an essential universal pathway in prokaryotes and eukaryotes. PPCDC (EC 4.1.1.36), one of the last enzymes in this pathway, converts phosphopantothenoylcysteine to 4-prime-phosphopantetheine		coenzyme A biosynthetic process [GO:0015937]	protein-disulfide reductase (NAD(P)) activity [GO:0047134]; protein-disulfide reductase activity [GO:0015035]; protein homodimerization activity [GO:0042803]; RNA binding [GO:0003723]; thioredoxin-disulfide reductase activity [GO:0004791]
PSMB8	ENSG00000230669	Proteasome 20S Subunit Beta 8	2	nsp12	1	1	Carfilzomib	The proteasome has an ATP-dependent proteolytic activity. This subunit is involved in antigen processing to generate class I binding peptides. Replacement of PSMB5 by PSMB8 increases the capacity of the immunoproteasome to cleave model peptides after hydrophobic and basic residues. Acts as a major component of interferon gamma-induced sensitivity. Plays a key role in apoptosis via the degradation…	Cytoplasm. Nucleus.	antigen processing and presentation [GO:0019882]; fat cell differentiation [GO:0045444]; proteasomal protein catabolic process [GO:0010498]; regulation of endopeptidase activity [GO:0052548]	cysteine-type endopeptidase inhibitor activity involved in apoptotic process [GO:0043027]; identical protein binding [GO:0042802]; metal ion binding [GO:0046872]; protein serine/threonine kinase binding [GO:0120283]; ubiquitin protein ligase activity [GO:0061630]; ubiquitin-protein transferase activity [GO:0004842]
SCN3B	ENSG00000166257	Sodium Voltage-Gated Channel Beta Subunit 3	2	M	1	1	Zonisamide	Voltage-gated sodium channels are transmembrane glycoprotein complexes composed of a large alpha subunit and one or more regulatory beta subunits. They are responsible for the generation and propagation of action potentials in neurons and muscle. This gene encodes one member of the sodium channel beta subunit gene family, and influences the inactivation kinetics of the sodium channel.	Membrane; Single-pass type I membrane protein.	atrial cardiac muscle cell action potential [GO:0086014]; cardiac muscle cell action potential involved in contraction [GO:0086002]; cardiac muscle contraction [GO:0060048]; membrane depolarization [GO:0051899]; membrane depolarization during action potential [GO:0086010]; membrane depolarization during cardiac muscle cell action potential [GO:0086012]; nervous system development [GO:0007399]; po…	ATP binding [GO:0005524]; enzyme binding [GO:0019899]; non-membrane spanning protein tyrosine kinase activity [GO:0004715]; phosphotyrosine residue binding [GO:0001784]; protein serine/threonine/tyrosine kinase activity [GO:0004712]; protein tyrosine kinase activity [GO:0004713]; signaling receptor binding [GO:0005102]; transmembrane transporter binding [GO:0044325]
SUOX	ENSG00000139531	Sulfite Oxidase	2	nsp9	1	1	Ferrous sulfate anhydrous	Sulfite oxidase is a homodimeric protein localized to the intermembrane space of mitochondria. Each subunit contains a heme domain and a molybdopterin-binding domain. The enzyme catalyzes the oxidation of sulfite to sulfate, the final reaction in the oxidative degradation of the sulfur amino acids cysteine and methionine. Sulfite oxidase deficiency results in neurological abnormalities which are …	Mitochondrion intermembrane space.	sulfur compound metabolic process [GO:0006790]	cyclin-dependent protein serine/threonine kinase activator activity [GO:0061575]; histone binding [GO:0042393]; protein kinase binding [GO:0019901]; ubiquitin binding [GO:0043130]
TPM1	ENSG00000140416	Tropomyosin 1	2	nsp13	1	1	Phenethyl Isothiocyanate	Plays a central role, in association with the troponin complex, in the calcium dependent regulation of vertebrate striated muscle contraction	Cytoplasm, cytoskeleton Note=Associates with F-actin stress fibers.	actin filament organization [GO:0007015]; cardiac muscle contraction [GO:0060048]; cellular response to reactive oxygen species [GO:0034614]; cytoskeleton organization [GO:0007010]; muscle contraction [GO:0006936]; muscle filament sliding [GO:0030049]; negative regulation of cell migration [GO:0030336]; negative regulation of vascular associated smooth muscle cell migration [GO:1904753]; negative…	ATP binding [GO:0005524]; phenylalanine-tRNA ligase activity [GO:0004826]; tRNA binding [GO:0000049]
TXN	ENSG00000136810	Thioredoxin	2	nsp9	1	1	Phenethyl Isothiocyanate	The protein encoded by this gene acts as a homodimer and is involved in many redox reactions. The encoded protein is active in the reversible S-nitrosylation of cysteines in certain proteins, which is part of the response to intracellular nitric oxide.	Nucleus. Cytoplasm, Secreted, Note=Translocates from the cytoplasm into the nucleus after phorbol 12-myristate 13-acetate induction. Predominantly in the cytoplasm in non irradiated cells Radiation induces translocation of TRX from the cytoplasm to the nucleus Secreted by a leaderless secretory pathway	activation of protein kinase B activity [GO:0032148]; cell redox homeostasis [GO:0045454]; glycerol ether metabolic process [GO:0006662]; negative regulation of hydrogen peroxide-induced cell death [GO:1903206]; negative regulation of protein export from nucleus [GO:0046826]; negative regulation of transcription by RNA polymerase II [GO:0000122]; positive regulation of DNA binding [GO:0043388]; p…	3-hydroxyisobutyrate dehydrogenase activity [GO:0008442]; NAD binding [GO:0051287]; NADP binding [GO:0050661]; oxidoreductase activity, acting on the CH-OH group of donors, NAD or NADP as acceptor [GO:0016616]
XIAP	ENSG00000101966	X-Linked Inhibitor Of Apoptosis	2	nsp13	1	1	Dequalinium	This gene encodes a protein that belongs to a family of apoptotic suppressor proteins. Members of this family share a conserved motif termed, baculovirus IAP repeat, which is necessary for their anti-apoptotic function. This protein functions through binding to tumor necrosis factor receptor-associated factors TRAF1 and TRAF2 and inhibits apoptosis induced by menadione, a potent inducer of free r…	Cytoplasm. Nucleus. Note=TLE3 promotes its nuclear localization.	cellular response to DNA damage stimulus [GO:0006974]; copper ion homeostasis [GO:0055070]; inhibition of cysteine-type endopeptidase activity [GO:0097340]; inhibition of cysteine-type endopeptidase activity involved in apoptotic process [GO:1990001]; negative regulation of apoptotic process [GO:0043066]; negative regulation of cysteine-type endopeptidase activity involved in apoptotic process [G…	cadherin binding [GO:0045296]; DNA binding [GO:0003677]; identical protein binding [GO:0042802]; mRNA binding [GO:0003729]; protein domain specific binding [GO:0019904]; RNA binding [GO:0003723]
Table S4B: 612 control hubs as potential targets of new drugs
These 612 potential druggable control hubs are listed in descending order according to the distance from arbitrary viral protein and the number of viral protein interacting with them.
Host Protein	Ensemble Id	Protein Name	Distance	Viral Protein	Viral Protein Number	Subcellular Localization		Gene Ontology (Biological Process)		Gene Ontology (Molecular Function)
TLE5	ENSG00000104964	TLE family member 5 (Amino-terminal enhancer of split) (Amino enhancer of split) (Gp130-associated protein GAM) (Grg-5) (Groucho-related protein 5) (Protein ESP1) (Protein GRG) (TLE family member 5, transcriptional modulator)	1, 2, 2, 2, 2, 2, 2	nsp13, nsp2, nsp8, nsp9, nsp12, nsp15, M	7	Nucleus		animal organ morphogenesis [GO:0009887]; cellular response to extracellular stimulus [GO:0031668]; multicellular organism development [GO:0007275]; negative regulation of canonical Wnt signaling pathway [GO:0090090]; negative regulation of gene expression [GO:0010629]; negative regulation of protein binding [GO:0032091]; negative regulation of response to cytokine stimulus [GO:0060761]; negative …		identical protein binding [GO:0042802]; transcription corepressor activity [GO:0003714]
GOLGA2	ENSG00000167110	Golgin subfamily A member 2 (130 kDa cis-Golgi matrix protein) (GM130) (GM130 autoantigen) (Golgin-95)	1, 2, 2, 2, 2, 2	nsp13, nsp1, nsp7, nsp8, nsp12, orf9b	6	Golgi apparatus, cis-Golgi network membrane Peripheral membrane protein Cytoplasmic side Endoplasmic reticulum-Golgi intermediate compartment membrane Peripheral membrane protein Cytoplasmic side Cytoplasm, cytoskeleton, spindle pole Note=Associates with the mitotic spindle during mitosis		asymmetric cell division [GO:0008356]; centrosome cycle [GO:0007098]; endoplasmic reticulum to Golgi vesicle-mediated transport [GO:0006888]; Golgi disassembly [GO:0090166]; Golgi organization [GO:0007030]; Golgi ribbon formation [GO:0090161]; meiotic spindle assembly [GO:0090306]; microtubule nucleation [GO:0007020]; mitotic spindle assembly [GO:0090307]; negative regulation of autophagy [GO:001…		cadherin binding [GO:0045296]; identical protein binding [GO:0042802]; importin-alpha family protein binding [GO:0061676]; microtubule binding [GO:0008017]; protein kinase binding [GO:0019901]; syntaxin binding [GO:0019905]
NUTF2	ENSG00000102898	Nuclear transport factor 2 (NTF-2) (Placental protein 15) (PP15)	1, 2, 2, 2	nsp15, nsp9, nsp12, nsp13	4	Cytoplasm, cytosol Nucleus outer membrane Nucleus, nuclear pore complex Nucleus inner membrane Nucleus, nucleoplasm Note=At steady state it is essentially nucleoplasmic, enriched in nucleoplasmic foci.		mRNA transport [GO:0051028]; nucleocytoplasmic transport [GO:0006913]; protein export from nucleus [GO:0006611]; protein import into nucleus [GO:0006606]; protein localization to nuclear pore [GO:0090204]		identical protein binding [GO:0042802]; small GTPase binding [GO:0031267]; structural constituent of nuclear pore [GO:0017056]
PLEKHF2	ENSG00000175895	Pleckstrin homology domain-containing family F member 2 (PH domain-containing family F member 2) (Endoplasmic reticulum-associated apoptosis-involved protein containing PH and FYVE domains) (EAPF) (PH and FYVE domain-containing protein 2) (Phafin-2) (Phafin2) (Zinc finger FYVE domain-containing protein 18)	1, 2, 2, 2	orf8, M, nsp8, nsp10	4	Early endosome membrane Peripheral membrane protein Endoplasmic reticulum Note=Colocalizes with EEA1 and RAB5 at endosomal membrane fusion hot spots May translocate to the endoplasmic reticulum in the early phase of apoptosis		protein transport [GO:0015031]		metal ion binding [GO:0046872]; phosphatidylinositol binding [GO:0035091]
UBAP2	ENSG00000137073	Ubiquitin-associated protein 2 (UBAP-2)	1, 2, 2	nsp12, nsp13, nsp15	3			regulation of gene expression [GO:0010468]		cadherin binding [GO:0045296]; RNA binding [GO:0003723]
FKBP7	ENSG00000079150	Peptidyl-prolyl cis-trans isomerase FKBP7 (PPIase FKBP7) (EC 5.2.1.8) (23 kDa FK506-binding protein) (23 kDa FKBP) (FKBP-23) (FK506-binding protein 7) (FKBP-7) (Rotamase)	1, 2, 2	M, orf8, orf9c	3	Endoplasmic reticulum lumen		peptidyl-proline modification [GO:0018208]		calcium ion binding [GO:0005509]; FK506 binding [GO:0005528]; peptidyl-prolyl cis-trans isomerase activity [GO:0003755]
USP54	ENSG00000166348	Inactive ubiquitin carboxyl-terminal hydrolase 54 (Inactive ubiquitin-specific peptidase 54)	1, 2, 2	nsp12, nsp2, nsp13	3			protein deubiquitination [GO:0016579]		thiol-dependent deubiquitinase [GO:0004843]
MIPOL1	ENSG00000151338	Mirror-image polydactyly gene 1 protein	1, 2, 2,	nsp13, nsp2, nsp12	3					identical protein binding [GO:0042802]
RETREG3	ENSG00000141699	Reticulophagy regulator 3	1, 2, 2,	orf9c, M, nsp7	3	Membrane Multi-pass membrane protein		positive regulation of neuron projection development [GO:0010976]; reticulophagy [GO:0061709]
NUP54	ENSG00000138750	Nucleoporin p54 (54 kDa nucleoporin)	1, 2	nsp9, nsp15	2	Nucleus, nuclear pore complex Nucleus membrane Peripheral membrane protein Cytoplasmic side Nucleus membrane Peripheral membrane protein Nucleoplasmic side Note=Biased towards cytoplasmic side. Central region of the nuclear pore complex, within the transporter.		mRNA transport [GO:0051028]; NLS-bearing protein import into nucleus [GO:0006607]; nuclear pore organization [GO:0006999]; protein localization to nuclear inner membrane [GO:0036228]; protein targeting [GO:0006605]; regulation of protein import into nucleus [GO:0042306]		identical protein binding [GO:0042802]; protein-containing complex binding [GO:0044877]; structural constituent of nuclear pore [GO:0017056]
NUP62	ENSG00000213024	Nuclear pore glycoprotein p62 (62 kDa nucleoporin) (Nucleoporin Nup62)	1, 2	nsp9, nsp15	2	Nucleus, nuclear pore complex Cytoplasm, cytoskeleton, spindle pole Nucleus envelope Cytoplasm, cytoskeleton, microtubule organizing center, centrosome Note=Central region of the nuclear pore, within the transporter During mitotic cell division, it associates with the poles of the mitotic spindle		cell aging [GO:0007569]; cell death [GO:0008219]; cell surface receptor signaling pathway [GO:0007166]; centriole assembly [GO:0098534]; centrosome cycle [GO:0007098]; mitotic centrosome separation [GO:0007100]; mitotic metaphase plate congression [GO:0007080]; mRNA transport [GO:0051028]; negative regulation of apoptotic process [GO:0043066]; negative regulation of cell population proliferation …		chromatin binding [GO:0003682]; Hsp70 protein binding [GO:0030544]; Hsp90 protein binding [GO:0051879]; phospholipid binding [GO:0005543]; PTB domain binding [GO:0051425]; SH2 domain binding [GO:0042169]; signaling receptor complex adaptor activity [GO:0030159]; structural constituent of nuclear pore [GO:0017056]; ubiquitin binding [GO:0043130]
REEP6	ENSG00000115255	Receptor expression-enhancing protein 6 (Polyposis locus protein 1-like 1)	1, 2	M, orf9c	2	Endoplasmic reticulum membrane Multi-pass membrane protein Cytoplasmic vesicle, clathrin-coated vesicle membrane Multi-pass membrane protein		detection of light stimulus involved in visual perception [GO:0050908]; endoplasmic reticulum organization [GO:0007029]; regulation of intracellular transport [GO:0032386]
SAAL1	ENSG00000166788	Protein SAAL1 (Synoviocyte proliferation-associated in collagen-induced arthritis protein 1) (SPACIA1)	1, 2	M, orf8	2	Nucleus		positive regulation of synoviocyte proliferation [GO:1901647]
STOM	ENSG00000148175	Stomatin (Erythrocyte band 7 integral membrane protein) (Erythrocyte membrane protein band 7.2) (Protein 7.2b)	1, 2	M, nsp7	2	Cell membrane Peripheral membrane protein Cytoplasmic side Cytoplasm, cytoskeleton Cell membrane Lipid-anchor Cytoplasmic side Membrane raft Melanosome Cytoplasmic vesicle Note=Localizes to juxtanuclear structure probably derived from the Golgi apparatus Colocalizes with cortical actin microfilaments at small plasma membrane protrusions Associates with alpha-granular lipid rafts Translocates from…		positive regulation by host of viral genome replication [GO:0044829]; positive regulation of protein targeting to membrane [GO:0090314]; positive regulation of viral process [GO:0048524]; regulation of acid-sensing ion channel activity [GO:1901585]		identical protein binding [GO:0042802]; protein homodimerization activity [GO:0042803]; RNA polymerase binding [GO:0070063]
TCF12	ENSG00000140262	Transcription factor 12 (TCF-12) (Class B basic helix-loop-helix protein 20) (bHLHb20) (DNA-binding protein HTF4) (E-box-binding protein) (Transcription factor HTF-4)	1, 2	nsp12, orf8	2	Nucleus.		cell differentiation [GO:0030154]; immune response [GO:0006955]; muscle organ development [GO:0007517]; nervous system development [GO:0007399]; positive regulation of gene expression [GO:0010628]; positive regulation of neuron differentiation [GO:0045666]; positive regulation of transcription by RNA polymerase II [GO:0045944]; regulation of transcription by RNA polymerase II [GO:0006357]		bHLH transcription factor binding [GO:0043425]; cAMP response element binding [GO:0035497]; cis-regulatory region sequence-specific DNA binding [GO:0000987]; DNA-binding transcription activator activity, RNA polymerase II-specific [GO:0001228]; DNA-binding transcription factor activity [GO:0003700]; DNA-binding transcription factor activity, RNA polymerase II-specific [GO:0000981]; DNA-binding tr…
YIF1A	ENSG00000174851	Protein YIF1A (54TMp) (YIP1-interacting factor homolog A)	1, 2	M, orf8	2	Endoplasmic reticulum membrane Multi-pass membrane protein Golgi apparatus membrane Multi-pass membrane protein Endoplasmic reticulum-Golgi intermediate compartment membrane Multi-pass membrane protein Note=Cycles between the endoplasmic reticulum and the endoplasmic reticulum-Golgi intermediate compartment.		endoplasmic reticulum to Golgi vesicle-mediated transport [GO:0006888]; protein transport [GO:0015031]
GORASP1	ENSG00000114745	Golgi reassembly-stacking protein 1 (Golgi peripheral membrane protein p65) (Golgi phosphoprotein 5) (GOLPH5) (Golgi reassembly-stacking protein of 65 kDa) (GRASP65)	1, 2	nsp13, nsp7	2	Golgi apparatus, cis-Golgi network membrane Peripheral membrane protein Cytoplasmic side Endoplasmic reticulum-Golgi intermediate compartment membrane		establishment of protein localization to plasma membrane [GO:0061951]; Golgi organization [GO:0007030]; negative regulation of dendrite morphogenesis [GO:0050774]; protein N-linked glycosylation [GO:0006487]; protein transport [GO:0015031]		metal ion binding [GO:0046872]
GRIPAP1	ENSG00000068400	GRIP1-associated protein 1 (GRASP-1) [Cleaved into: GRASP-1 C-terminal chain (30kDa C-terminus form)]	1, 2	nsp13, nsp1	2	Early endosome membrane Peripheral membrane protein Recycling endosome membrane Peripheral membrane protein Cell projection, axon Cell projection, dendrite Cell junction, synapse Note=Localizes to recycling endosomal tubules that are emanating from early endosomes.		neurotransmitter receptor transport, endosome to postsynaptic membrane [GO:0098887]; regulation of modification of synaptic structure [GO:1905244]; regulation of neurotransmitter receptor transport, endosome to postsynaptic membrane [GO:0099152]; regulation of recycling endosome localization within postsynapse [GO:0099158]		identical protein binding [GO:0042802]
NGLY1	ENSG00000151092	Peptide-N(4)-(N-acetyl-beta-glucosaminyl)asparagine amidase (PNGase) (hPNGase) (EC 3.5.1.52) (N-glycanase 1) (Peptide:N-glycanase)	1, 2	orf8, nsp12,	2	Cytoplasm		ER-associated misfolded protein catabolic process [GO:0071712]; glycoprotein catabolic process [GO:0006516]; protein deglycosylation [GO:0006517]; protein folding [GO:0006457]; protein quality control for misfolded or incompletely synthesized proteins [GO:0006515]		metal ion binding [GO:0046872]; peptide-N4-(N-acetyl-beta-glucosaminyl)asparagine amidase activity [GO:0000224]
PTBP2	ENSG00000117569	Polypyrimidine tract-binding protein 2 (Neural polypyrimidine tract-binding protein) (Neurally-enriched homolog of PTB) (PTB-like protein)	1, 2	orf9b, nsp13	2	Nucleus		cerebellum development [GO:0021549]; mRNA splice site selection [GO:0006376]; negative regulation of RNA splicing [GO:0033119]; regulation of neural precursor cell proliferation [GO:2000177]; regulation of RNA splicing [GO:0043484]; spinal cord development [GO:0021510]		mRNA binding [GO:0003729]; RNA binding [GO:0003723]
AKAP9	ENSG00000127914	A-kinase anchor protein 9 (AKAP-9) (A-kinase anchor protein 350 kDa) (AKAP 350) (hgAKAP 350) (A-kinase anchor protein 450 kDa) (AKAP 450) (AKAP 120-like protein) (Centrosome- and Golgi-localized PKN-associated protein) (CG-NAP) (Protein hyperion) (Protein kinase A-anchoring protein 9) (PRKA9) (Protein yotiao)	1	nsp13	1	Golgi apparatus Cytoplasm Cytoplasm, cytoskeleton, microtubule organizing center, centrosome Note=Cytoplasmic in parietal cells Recruited to the Golgi apparatus by GM130/GOLGA2 Localization at the centrosome versus Golgi apparatus may be cell line-dependent. In SKBr3 and HEK293F cells, exclusively located at the centrosome In HeLa, MDA-MB231 and RPE-1 cells, detected at the Golgi apparatus In SK-…		cellular response to cAMP [GO:0071320]; chemical synaptic transmission [GO:0007268]; maintenance of centrosome location [GO:0051661]; microtubule nucleation [GO:0007020]; negative regulation of adenylate cyclase activity [GO:0007194]; positive regulation of microtubule polymerization [GO:0031116]; positive regulation of peptidyl-serine phosphorylation [GO:0033138]; positive regulation of potassiu…		DNA binding [GO:0003677]; molecular adaptor activity [GO:0060090]; potassium channel regulator activity [GO:0015459]; protein kinase A regulatory subunit binding [GO:0034237]; signaling receptor binding [GO:0005102]; transmembrane transporter binding [GO:0044325]
AP2M1	ENSG00000161203	AP-2 complex subunit mu (AP-2 mu chain) (Adaptin-mu2) (Adaptor protein complex AP-2 subunit mu) (Adaptor-related protein complex 2 subunit mu) (Clathrin assembly protein complex 2 mu medium chain) (Clathrin coat assembly protein AP50) (Clathrin coat-associated protein AP50) (HA2 50 kDa subunit) (Plasma membrane adaptor AP-2 50 kDa protein)	1	nsp10	1	Cell membrane Membrane, coated pit Peripheral membrane protein; Cytoplasmic side. Note=AP-2 appears to be excluded from internalizing CCVs and to disengage from sites of endocytosis seconds before internalization of the nascent CCV.		cellular protein-containing complex assembly [GO:0034622]; clathrin-dependent endocytosis [GO:0072583]; endocytosis [GO:0006897]; intracellular protein transport [GO:0006886]; negative regulation of protein localization to plasma membrane [GO:1903077]; positive regulation of receptor internalization [GO:0002092]; positive regulation of synaptic vesicle endocytosis [GO:1900244]; postsynaptic neuro…		clathrin adaptor activity [GO:0035615]; disordered domain specific binding [GO:0097718]; lipid binding [GO:0008289]; low-density lipoprotein particle receptor binding [GO:0050750]; signal sequence binding [GO:0005048]; transmembrane transporter binding [GO:0044325]
DCTPP1	ENSG00000179958	dCTP pyrophosphatase 1 (EC 3.6.1.12) (Deoxycytidine-triphosphatase 1) (dCTPase 1) (RS21C6) (XTP3-transactivated gene A protein)	1	orf9b	1	Mitochondrion Nucleus Cytoplasm, cytosol		dCTP catabolic process [GO:0006253]; DNA protection [GO:0042262]; nucleoside triphosphate catabolic process [GO:0009143]		dCTP diphosphatase activity [GO:0047840]; identical protein binding [GO:0042802]; magnesium ion binding [GO:0000287]; nucleoside-triphosphate diphosphatase activity [GO:0047429]; pyrimidine deoxyribonucleotide binding [GO:0032556]
EXOSC8	ENSG00000120699	Exosome complex component RRP43 (Exosome component 8) (Opa-interacting protein 2) (OIP-2) (Ribosomal RNA-processing protein 43) (p9)	1	nsp8	1	Cytoplasm Nucleus Nucleus, nucleolus		exonucleolytic catabolism of deadenylated mRNA [GO:0043928]; exonucleolytic trimming to generate mature 3'-end of 5.8S rRNA from tricistronic rRNA transcript (SSU-rRNA, 5.8S rRNA, LSU-rRNA) [GO:0000467]; nuclear mRNA surveillance [GO:0071028]; nuclear polyadenylation-dependent mRNA catabolic process [GO:0071042]; nuclear polyadenylation-dependent rRNA catabolic process [GO:0071035]; nuclear polya…		identical protein binding [GO:0042802]; mRNA 3'-UTR AU-rich region binding [GO:0035925]
GRPEL1	ENSG00000109519	GrpE protein homolog 1, mitochondrial (HMGE) (Mt-GrpE#1)	1	nsp10	1	Mitochondrion matrix		protein folding [GO:0006457]; protein import into mitochondrial matrix [GO:0030150]		adenyl-nucleotide exchange factor activity [GO:0000774]; chaperone binding [GO:0051087]; identical protein binding [GO:0042802]; protein homodimerization activity [GO:0042803]; unfolded protein binding [GO:0051082]
JAKMIP1	ENSG00000152969	Janus kinase and microtubule-interacting protein 1 (GABA-B receptor-binding protein) (Multiple alpha-helices and RNA-linker protein 1) (Marlin-1)	1	nsp13	1	Cytoplasm, cytoskeleton. Membrane; Peripheral membrane protein. Note=Colocalizes with the microtubule network. Localizes to the cell body and neurites of hippocampal neurons where it accumulates in granules. Localizes to the tail and to a lower extent to the head of sperm cells.		cognition [GO:0050890]; protein transport [GO:0015031]		GABA receptor binding [GO:0050811]; kinase binding [GO:0019900]; microtubule binding [GO:0008017]; RNA binding [GO:0003723]
NUP58	ENSG00000139496	Nucleoporin p58/p45 (58 kDa nucleoporin) (Nucleoporin-like protein 1)	1	nsp9	1	Nucleus, nuclear pore complex Nucleus membrane Peripheral membrane protein Cytoplasmic side Nucleus membrane Peripheral membrane protein Nucleoplasmic side Note=Biased towards cytoplasmic side. Central region of the nuclear pore complex, within the transporter.		mRNA transport [GO:0051028]; protein transport [GO:0015031]; regulation of protein import into nucleus [GO:0042306]		identical protein binding [GO:0042802]; nuclear localization sequence binding [GO:0008139]; protein-containing complex binding [GO:0044877]; structural constituent of nuclear pore [GO:0017056]
PDE4DIP	ENSG00000178104	Myomegalin (Cardiomyopathy-associated protein 2) (Phosphodiesterase 4D-interacting protein)	1	nsp13	1	Golgi apparatus Cytoplasm, cytoskeleton, microtubule organizing center, centrosome; Cytoplasm, cytoskeleton, microtubule organizing center, centrosome Cytoplasm, cytoskeleton Golgi apparatus Note=Associated with the microtubule network at the growing distal tip of microtubules Targeting to the Golgi apparatus requires AKAP9		astral microtubule organization [GO:0030953]; cellular protein-containing complex assembly [GO:0034622]; positive regulation of microtubule nucleation [GO:0090063]; regulation of Golgi organization [GO:1903358]		enzyme binding [GO:0019899]; molecular adaptor activity [GO:0060090]
RAP1GDS1	ENSG00000138698	Rap1 GTPase-GDP dissociation stimulator 1 (Exchange factor smgGDS) (SMG GDS protein) (SMG P21 stimulatory GDP/GTP exchange protein)	1	nsp2	1	Cytoplasm, cytosol Endoplasmic reticulum Mitochondrion		myosin filament assembly [GO:0031034]; negative regulation of endoplasmic reticulum calcium ion concentration [GO:0032471]; positive regulation of GTPase activity [GO:0043547]; positive regulation of mitochondrial calcium ion concentration [GO:0051561]; vascular associated smooth muscle contraction [GO:0014829]		GTPase activator activity [GO:0005096]
TLE3	ENSG00000140332	Transducin-like enhancer protein 3 (Enhancer of split groucho-like protein 3) (ESG3)	1	nsp13	1	Nucleus.		animal organ morphogenesis [GO:0009887]; negative regulation of canonical Wnt signaling pathway [GO:0090090]; negative regulation of cold-induced thermogenesis [GO:0120163]; signal transduction [GO:0007165]; Wnt signaling pathway [GO:0016055]		transcription corepressor activity [GO:0003714]
KRT40	ENSG00000262845	Keratin, type I cytoskeletal 40 (Cytokeratin-40) (CK-40) (Keratin-40) (K40) (Type I hair keratin Ka36)	2, 2, 2, 2, 2, 2	nsp2, nsp7, nsp12, nsp13, orf8, orf9c	6					structural molecule activity [GO:0005198]
TRIM27	ENSG00000234495	Zinc finger protein RFP (EC 2.3.2.27) (RING finger protein 76) (RING-type E3 ubiquitin transferase TRIM27) (Ret finger protein) (Tripartite motif-containing protein 27)	2, 2, 2, 2, 2, 2	nsp2, nsp9, nsp12, nsp13, orf9b, M,	6	Nucleus Cytoplasm Nucleus, PML body Early endosome Note=Nuclear or cytoplasmic depending on the cell type Colocalized with PML and EIF3S6 in nuclear bodies. Recruited to retromer-containing endosomes via interaction with MAGEL2		Arp2/3 complex-mediated actin nucleation [GO:0034314]; innate immune response [GO:0045087]; negative regulation of adaptive immune response [GO:0002820]; negative regulation of calcium ion import [GO:0090281]; negative regulation of gene expression, epigenetic [GO:0045814]; negative regulation of interleukin-2 production [GO:0032703]; negative regulation of protein kinase activity [GO:0006469]; n…		DNA binding [GO:0003677]; identical protein binding [GO:0042802]; metal ion binding [GO:0046872]; nucleic acid binding [GO:0003676]; protein homodimerization activity [GO:0042803]; protein kinase binding [GO:0019901]; SUMO transferase activity [GO:0019789]; transcription coactivator activity [GO:0003713]; ubiquitin protein ligase activity [GO:0061630]; ubiquitin-protein transferase activity [GO:0…
C1orf109	ENSG00000116922	Uncharacterized protein C1orf109	2, 2, 2, 2, 2	nsp9, nsp12, nsp13, nsp15, orf9c	5	Nucleus Cytoplasm
CCDC85B	ENSG00000175602	Coiled-coil domain-containing protein 85B (Hepatitis delta antigen-interacting protein A) (Delta-interacting protein A)	2, 2, 2, 2, 2	nsp9, nsp12, nsp13, orf8, M	5	Nucleus Cytoplasm, cytoskeleton, microtubule organizing center, centrosome Cell junction, adherens junction		cell differentiation [GO:0030154]; negative regulation of cell growth [GO:0030308]; negative regulation of fat cell differentiation [GO:0045599]; negative regulation of transcription, DNA-templated [GO:0045892]		delta-catenin binding [GO:0070097]
CD79A	ENSG00000105369	B-cell antigen receptor complex-associated protein alpha chain (Ig-alpha) (MB-1 membrane glycoprotein) (Membrane-bound immunoglobulin-associated protein) (Surface IgM-associated protein) (CD antigen CD79a)	2, 2, 2, 2, 2	nsp7, orf3a, orf8, orf9c, M	5	Cell membrane; Single-pass type I membrane protein. Note=Following antigen binding, the BCR has been shown to translocate from detergent-soluble regions of the cell membrane to lipid rafts although signal transduction through the complex can also occur outside lipid rafts.		adaptive immune response [GO:0002250]; B cell activation [GO:0042113]; B cell differentiation [GO:0030183]; B cell proliferation [GO:0042100]; B cell receptor signaling pathway [GO:0050853]		identical protein binding [GO:0042802]; transmembrane signaling receptor activity [GO:0004888]
GPR152	ENSG00000175514	Probable G-protein coupled receptor 152 (G-protein coupled receptor PGR5)	2, 2, 2, 2, 2	M, nsp7, orf3a, orf8, orf9c	5	Cell membrane; Multi-pass membrane protein.		G protein-coupled receptor signaling pathway [GO:0007186]		G protein-coupled receptor activity [GO:0004930]; identical protein binding [GO:0042802]
KRT31	ENSG00000262993	Keratin, type I cuticular Ha1 (Hair keratin, type I Ha1) (Keratin-31) (K31)	2, 2, 2, 2, 2	nsp1, nsp2, nsp7, nsp8, nsp13	5			epidermis development [GO:0008544]		structural constituent of cytoskeleton [GO:0005200]
KRTAP10-8	ENSG00000187766	Keratin-associated protein 10-8 (High sulfur keratin-associated protein 10.8) (Keratin-associated protein 10.8) (Keratin-associated protein 18-8) (Keratin-associated protein 18.8)	2, 2, 2, 2, 2	nsp2, nsp13, orf3a, orf8, orf9c	5					identical protein binding [GO:0042802]
KRTAP10-9	ENSG00000221837	Keratin-associated protein 10-9 (High sulfur keratin-associated protein 10.9) (Keratin-associated protein 10.9) (Keratin-associated protein 18-9) (Keratin-associated protein 18.9)	2, 2, 2, 2, 2	nsp2, nsp7, nsp13, orf8, orf9c	5
LZTS2	ENSG00000107816	Leucine zipper putative tumor suppressor 2 (hLZTS2) (Protein LAPSER1)	2, 2, 2, 2, 2	nsp2, nsp8, nsp12, nsp13, nsp15	5	Cytoplasm. Cytoplasm, cytoskeleton, microtubule organizing center, centrosome. Note=Localized to the centrosome throughout the cell cycle. Localized to the midbody in cells undergoing cytokinesis.		microtubule severing [GO:0051013]; mitotic cytokinesis [GO:0000281]; negative regulation of canonical Wnt signaling pathway [GO:0090090]; negative regulation of cell population proliferation [GO:0008285]; negative regulation of protein localization to nucleus [GO:1900181]; nuclear export [GO:0051168]; primary ureteric bud growth [GO:0060682]; spindle midzone assembly [GO:0051255]; ureter morphoge…
MFAP1	ENSG00000140259	Microfibrillar-associated protein 1 (Spliceosome B complex protein MFAP1)	2, 2, 2, 2, 2	N, nsp8, nsp10, nsp13, orf8	5	Nucleus		mRNA splicing, via spliceosome [GO:0000398]		RNA binding [GO:0003723]
NTAQ1	ENSG00000156795	Protein N-terminal glutamine amidohydrolase (EC 3.5.1.122) (Protein NH2-terminal glutamine deamidase) (N-terminal Gln amidase) (Nt(Q)-amidase) (WDYHV motif-containing protein 1)	2, 2, 2, 2, 2	M, N, nsp8, nsp13, orf9b	5	Cytoplasm, cytosol Nucleus		cellular protein modification process [GO:0006464]		protein-N-terminal asparagine amidohydrolase activity [GO:0008418]; protein-N-terminal glutamine amidohydrolase activity [GO:0070773]
PICK1	ENSG00000100151	PRKCA-binding protein (Protein interacting with C kinase 1) (Protein kinase C-alpha-binding protein)	2, 2, 2, 2, 2	M, N, nsp8, nsp9, nsp13	5	Cytoplasm, perinuclear region. Membrane Peripheral membrane protein Membrane Lipid-anchor Cell junction, synapse, postsynaptic density Cell junction, synapse, synaptosome Cytoplasm, cytoskeleton Note=Also membrane-associated, present at excitatory synapses.		cellular response to decreased oxygen levels [GO:0036294]; cellular response to glucose starvation [GO:0042149]; dendritic spine maintenance [GO:0097062]; dendritic spine organization [GO:0097061]; DNA methylation involved in embryo development [GO:0043045]; DNA methylation involved in gamete generation [GO:0043046]; glial cell development [GO:0021782]; intracellular protein transport [GO:0006886…		actin filament binding [GO:0051015]; Arp2/3 complex binding [GO:0071933]; enzyme binding [GO:0019899]; G protein-coupled receptor binding [GO:0001664]; identical protein binding [GO:0042802]; membrane curvature sensor activity [GO:0140090]; metal ion binding [GO:0046872]; phospholipid binding [GO:0005543]; protein C-terminus binding [GO:0008022]; protein domain specific binding [GO:0019904]; prot…
TMEM14B	ENSG00000137210	Transmembrane protein 14B	2, 2, 2, 2, 2	M, nsp7, orf3a, orf8, orf9c	5	Membrane Multi-pass membrane protein		cerebral cortex development [GO:0021987]; mitochondrial transport [GO:0006839]; neural precursor cell proliferation [GO:0061351]; regulation of G1/S transition of mitotic cell cycle [GO:2000045]		identical protein binding [GO:0042802]
TRIM54	ENSG00000138100	Tripartite motif-containing protein 54 (Muscle-specific RING finger protein) (MuRF) (Muscle-specific RING finger protein 3) (MuRF-3) (MuRF3) (RING finger protein 30)	2, 2, 2, 2, 2	N, nsp2, nsp8, nsp12, orf8	5	Cytoplasm, cytoskeleton Cytoplasm, myofibril, sarcomere, Z line Note=Associates with microtubules. Localizes to the Z-lines in skeletal muscles		cell differentiation [GO:0030154]; microtubule-based process [GO:0007017]; negative regulation of microtubule depolymerization [GO:0007026]; protein ubiquitination [GO:0016567]; signal transduction [GO:0007165]		microtubule binding [GO:0008017]; ubiquitin protein ligase activity [GO:0061630]; zinc ion binding [GO:0008270]
AMOTL2	ENSG00000114019	Angiomotin-like protein 2 (Leman coiled-coil protein) (LCCP)	2, 2, 2, 2	M, nsp2, nsp7, nsp13	4	Recycling endosome		actin cytoskeleton organization [GO:0030036]; angiogenesis [GO:0001525]; establishment of cell polarity involved in ameboidal cell migration [GO:0003365]; hippo signaling [GO:0035329]; regulation of cell migration [GO:0030334]; Wnt signaling pathway [GO:0016055]
CTNNA3	ENSG00000183230	Catenin alpha-3 (Alpha T-catenin) (Cadherin-associated protein)	2, 2, 2, 2	nsp7, nsp8, nsp13, orf9c	4	Cytoplasm, cytoskeleton Note=Localizes to intercalated disks of cardiomyocytes and in peritubular myoid cells of testis, and colocalizes with CTNNA1 and CTNNA2.		actin filament organization [GO:0007015]; bundle of His cell-Purkinje myocyte adhesion involved in cell communication [GO:0086073]; cell-cell adhesion [GO:0098609]; cell migration [GO:0016477]; epithelial cell-cell adhesion [GO:0090136]; regulation of heart rate by cardiac conduction [GO:0086091]; regulation of ventricular cardiac muscle cell action potential [GO:0098911]		actin filament binding [GO:0051015]; beta-catenin binding [GO:0008013]; cadherin binding [GO:0045296]
DAZAP2	ENSG00000183283	DAZ-associated protein 2 (Deleted in azoospermia-associated protein 2)	2, 2, 2, 2	nsp8, nsp12, nsp13, orf8	4	Cytoplasm. Nucleus. Note=Predominantly nuclear in macrophages, stimulation of IL17RB with its ligand IL17E induces accumulation in the cytoplasm.				identical protein binding [GO:0042802]; mitogen-activated protein kinase kinase kinase binding [GO:0031435]; protein serine/threonine kinase activator activity [GO:0043539]; receptor tyrosine kinase binding [GO:0030971]; WW domain binding [GO:0050699]
DDIT4L	ENSG00000145358	DNA damage-inducible transcript 4-like protein (HIF-1 responsive protein RTP801-like) (Protein regulated in development and DNA damage response 2) (REDD-2)	2, 2, 2, 2	M, nsp8, nsp9, orf9b	4	Cytoplasm		negative regulation of signal transduction [GO:0009968]
ERGIC3	ENSG00000125991	Endoplasmic reticulum-Golgi intermediate compartment protein 3 (Serologically defined breast cancer antigen NY-BR-84)	2, 2, 2, 2	M, orf3a, orf8, orf9c	4	Endoplasmic reticulum-Golgi intermediate compartment membrane Multi-pass membrane protein Golgi apparatus, cis-Golgi network membrane Multi-pass membrane protein Endoplasmic reticulum membrane Multi-pass membrane protein Note=Cycles between the endoplasmic reticulum and the Golgi.		endoplasmic reticulum to Golgi vesicle-mediated transport [GO:0006888]; positive regulation of intracellular protein transport [GO:0090316]; retrograde vesicle-mediated transport, Golgi to endoplasmic reticulum [GO:0006890]		protein self-association [GO:0043621]
GEM	ENSG00000164949	GTP-binding protein GEM (GTP-binding mitogen-induced T-cell protein) (RAS-like protein KIR)	2, 2, 2, 2	nsp8, nsp13, orf8, orf9c	4	Cell membrane; Peripheral membrane protein; Cytoplasmic side.		cell surface receptor signaling pathway [GO:0007166]; chromosome organization [GO:0051276]; immune response [GO:0006955]; metaphase plate congression [GO:0051310]; mitotic cell cycle [GO:0000278]; negative regulation of high voltage-gated calcium channel activity [GO:1901842]; signal transduction [GO:0007165]		calcium channel regulator activity [GO:0005246]; calmodulin binding [GO:0005516]; GDP binding [GO:0019003]; GTPase activity [GO:0003924]; GTP binding [GO:0005525]; magnesium ion binding [GO:0000287]
INCA1	ENSG00000196388	Protein INCA1 (Inhibitor of CDK interacting with cyclin A1)	2, 2, 2, 2	M, nsp8, nsp13, orf9b	4	Nucleus Cytoplasm		negative regulation of cell population proliferation [GO:0008285]; negative regulation of cyclin-dependent protein serine/threonine kinase activity [GO:0045736]; positive regulation of apoptotic signaling pathway [GO:2001235]		cyclin binding [GO:0030332]; cyclin-dependent protein serine/threonine kinase inhibitor activity [GO:0004861]; identical protein binding [GO:0042802]; protein-containing complex binding [GO:0044877]
MDFI	ENSG00000112559	MyoD family inhibitor (Myogenic repressor I-mf)	2, 2, 2, 2	nsp2, nsp7, nsp13, orf8	4	Nucleus Cytoplasm		cytoplasmic sequestering of transcription factor [GO:0042994]; dorsal/ventral axis specification [GO:0009950]; embryonic skeletal system morphogenesis [GO:0048704]; negative regulation of DNA binding [GO:0043392]; negative regulation of transcription by RNA polymerase II [GO:0000122]; negative regulation of Wnt signaling pathway [GO:0030178]; trophoblast giant cell differentiation [GO:0060707]		identical protein binding [GO:0042802]; transcription regulator inhibitor activity [GO:0140416]
MEOX2	ENSG00000106511	Homeobox protein MOX-2 (Growth arrest-specific homeobox) (Mesenchyme homeobox 2)	2, 2, 2, 2	nsp8, nsp13, nsp15, orf9c	4	Nucleus Nucleus speckle		angiogenesis [GO:0001525]; blood circulation [GO:0008015]; limb development [GO:0060173]; multicellular organism development [GO:0007275]; negative regulation of cell migration involved in sprouting angiogenesis [GO:0090051]; positive regulation of transcription by RNA polymerase II [GO:0045944]; regulation of transcription by RNA polymerase II [GO:0006357]; roof of mouth development [GO:0060021]…		DNA-binding transcription activator activity, RNA polymerase II-specific [GO:0001228]; DNA-binding transcription factor activity [GO:0003700]; DNA-binding transcription factor activity, RNA polymerase II-specific [GO:0000981]; RNA polymerase II cis-regulatory region sequence-specific DNA binding [GO:0000978]; sequence-specific DNA binding [GO:0043565]; sequence-specific double-stranded DNA bindin…
MID2	ENSG00000080561	Probable E3 ubiquitin-protein ligase MID2 (EC 2.3.2.27) (Midin-2) (Midline defect 2) (Midline-2) (RING finger protein 60) (RING-type E3 ubiquitin transferase MID2) (Tripartite motif-containing protein 1)	2, 2, 2, 2	M, S, nsp12, nsp13	4	Cytoplasm. Cytoplasm, cytoskeleton. Note=Microtubule-associated.		innate immune response [GO:0045087]; negative regulation of viral entry into host cell [GO:0046597]; negative regulation of viral transcription [GO:0032897]; positive regulation of autophagy [GO:0010508]; positive regulation of DNA-binding transcription factor activity [GO:0051091]; positive regulation of I-kappaB kinase/NF-kappaB signaling [GO:0043123]; positive regulation of NF-kappaB transcrip…		enzyme binding [GO:0019899]; identical protein binding [GO:0042802]; microtubule binding [GO:0008017]; phosphoprotein binding [GO:0051219]; protein homodimerization activity [GO:0042803]; transcription coactivator activity [GO:0003713]; transferase activity [GO:0016740]; zinc ion binding [GO:0008270]
MORF4L1	ENSG00000185787	Mortality factor 4-like protein 1 (MORF-related gene 15 protein) (Protein MSL3-1) (Transcription factor-like protein MRG15)	2, 2, 2, 2	E, nsp8, nsp12, nsp13	4	Nucleus.		cell population proliferation [GO:0008283]; double-strand break repair via homologous recombination [GO:0000724]; heterochromatin assembly [GO:0031507]; histone acetylation [GO:0016573]; histone deacetylation [GO:0016575]; histone H2A acetylation [GO:0043968]; histone H4 acetylation [GO:0043967]; positive regulation of double-strand break repair via homologous recombination [GO:1905168]; regulati…		chromatin binding [GO:0003682]; protein N-terminus binding [GO:0047485]
NBPF19	ENSG00000271383	Neuroblastoma breakpoint family member 19	2, 2, 2, 2	nsp2, nsp13, orf8, orf9c	4	Cytoplasm
NECAB2	ENSG00000103154	N-terminal EF-hand calcium-binding protein 2 (EF-hand calcium-binding protein 2) (Neuronal calcium-binding protein 2) (Synaptotagmin-interacting protein 2) (Stip-2)	2, 2, 2, 2	nsp2, nsp8, nsp13, orf3a	4	Cytoplasm Cell projection, dendrite Cell projection, axon Cell membrane Note=Colocalizes with ADORA2A and/or mGluR5/GRM5 at the plasma membrane Found in neuronal somata Detected in the cytoplasm of striatal neurons, at postsynaptic sites, filling dendritic shafts and spines, and at presynaptic sites, filling axon terminals		negative regulation of G protein-coupled receptor internalization [GO:1904021]; positive regulation of adenosine receptor signaling pathway [GO:0060168]; positive regulation of ERK1 and ERK2 cascade [GO:0070374]; positive regulation of glutamate receptor signaling pathway [GO:1900451]; positive regulation of protein localization to membrane [GO:1905477]; regulation of amyloid precursor protein bi…		A2A adenosine receptor binding [GO:0031687]; calcium ion binding [GO:0005509]; identical protein binding [GO:0042802]; type 5 metabotropic glutamate receptor binding [GO:0031802]
NOTCH2NLA	ENSG00000264343	Notch homolog 2 N-terminal-like protein A (Notch homolog 2 N-terminal-like protein)	2, 2, 2, 2	nsp2, nsp13, orf8, orf9c	4	Secreted Cytoplasm		cell differentiation [GO:0030154]; cerebral cortex development [GO:0021987]; Notch signaling pathway [GO:0007219]; positive regulation of Notch signaling pathway [GO:0045747]		calcium ion binding [GO:0005509]; Notch binding [GO:0005112]
RABAC1	ENSG00000105404	Prenylated Rab acceptor protein 1 (PRA1 family protein 1)	2, 2, 2, 2	nsp7, orf3b, orf8, orf9c	4	Cell membrane Multi-pass membrane protein Cytoplasm Golgi apparatus Cytoplasmic vesicle, secretory vesicle, synaptic vesicle Note=According to some authors, it is an integral membrane protein, while others showed that it is cytoplasmic and membrane-associated to Golgi and synaptic vesicles.				identical protein binding [GO:0042802]; proline-rich region binding [GO:0070064]; protein C-terminus binding [GO:0008022]
TENT5B	ENSG00000158246	Terminal nucleotidyltransferase 5B (EC 2.7.7.19) (Non-canonical poly(A) polymerase FAM46B)	2, 2, 2, 2	M, nsp9, nsp12, nsp13	4	Cytoplasm Nucleus		mRNA stabilization [GO:0048255]; negative regulation of apoptotic process [GO:0043066]; negative regulation of cell cycle [GO:0045786]; negative regulation of cell population proliferation [GO:0008285]; positive regulation of translation [GO:0045727]		polynucleotide adenylyltransferase activity [GO:0004652]; RNA adenylyltransferase activity [GO:1990817]
TFIP11	ENSG00000100109	Tuftelin-interacting protein 11 (Septin and tuftelin-interacting protein 1) (STIP-1)	2, 2, 2, 2	nsp8, nsp9, nsp13, orf3a	4	Cytoplasm Nucleus Note=In the nucleus localizes to unique speckle domains in close proximity to nuclear speckles and not identical to paraspeckles.		biomineral tissue development [GO:0031214]; mRNA splicing, via spliceosome [GO:0000398]; negative regulation of DNA ligase activity [GO:1904876]; negative regulation of double-strand break repair via nonhomologous end joining [GO:2001033]; negative regulation of protein binding [GO:0032091]; negative regulation of protein-containing complex assembly [GO:0031333]; protection from non-homologous en…		nucleic acid binding [GO:0003676]
THAP1	ENSG00000131931	THAP domain-containing protein 1	2, 2, 2, 2	nsp9, nsp12, nsp13, orf9b	4	Nucleus, nucleoplasm Nucleus, PML body		cell cycle [GO:0007049]; endothelial cell proliferation [GO:0001935]; negative regulation of transcription by RNA polymerase II [GO:0000122]; regulation of mitotic cell cycle [GO:0007346]; regulation of transcription, DNA-templated [GO:0006355]; regulation of transcription by RNA polymerase II [GO:0006357]; transcription, DNA-templated [GO:0006351]		DNA-binding transcription factor activity [GO:0003700]; DNA-binding transcription factor activity, RNA polymerase II-specific [GO:0000981]; DNA-binding transcription repressor activity, RNA polymerase II-specific [GO:0001227]; identical protein binding [GO:0042802]; protein homodimerization activity [GO:0042803]; RNA polymerase II cis-regulatory region sequence-specific DNA binding [GO:0000978]; …
TRAF1	ENSG00000056558	TNF receptor-associated factor 1 (Epstein-Barr virus-induced protein 6)	2, 2, 2, 2	nsp7, nsp9, nsp12, nsp13	4			apoptotic process [GO:0006915]; positive regulation of JNK cascade [GO:0046330]; positive regulation of NF-kappaB transcription factor activity [GO:0051092]; protein-containing complex assembly [GO:0065003]; protein K63-linked ubiquitination [GO:0070534]; regulation of extrinsic apoptotic signaling pathway [GO:2001236]; regulation of I-kappaB kinase/NF-kappaB signaling [GO:0043122]; tumor necrosi…		identical protein binding [GO:0042802]; thioesterase binding [GO:0031996]; tumor necrosis factor receptor binding [GO:0005164]; ubiquitin protein ligase binding [GO:0031625]; zinc ion binding [GO:0008270]
USHBP1	ENSG00000130307	Usher syndrome type-1C protein-binding protein 1 (USH1C-binding protein 1) (AIE-75-binding protein) (MCC-2) (Mutated in colon cancer protein 2)	2, 2, 2, 2	M, nsp2, nsp9, nsp13	4					PDZ domain binding [GO:0030165]
ABI2	ENSG00000138443	Abl interactor 2 (Abelson interactor 2) (Abi-2) (Abl-binding protein 3) (AblBP3) (Arg-binding protein 1) (ArgBP1)	2, 2, 2	M, nsp9, nsp13	3	Cytoplasm Nucleus; Cell projection, lamellipodium Cell projection, filopodium Cytoplasm, cytoskeleton Cell junction, adherens junction Note=Isoform 1 but not isoform 3 is localized to protruding lamellipodia and filopodia tips Present at nascent adherens junctions, where it clusters adjacent to the tips of F-actin protrusions		actin polymerization or depolymerization [GO:0008154]; cell migration [GO:0016477]; cytoskeleton organization [GO:0007010]; lens fiber cell morphogenesis [GO:0070309]; nervous system development [GO:0007399]; peptidyl-tyrosine phosphorylation [GO:0018108]; positive regulation of Arp2/3 complex-mediated actin nucleation [GO:2000601]; positive regulation of lamellipodium assembly [GO:0010592]; Rac …		cytoskeletal anchor activity [GO:0008093]; identical protein binding [GO:0042802]; kinase binding [GO:0019900]; proline-rich region binding [GO:0070064]; SH3 domain binding [GO:0017124]; signaling adaptor activity [GO:0035591]; ubiquitin protein ligase binding [GO:0031625]
AGR2	ENSG00000106541	Anterior gradient protein 2 homolog (AG-2) (hAG-2) (HPC8) (Secreted cement gland protein XAG-2 homolog)	2, 2, 2	nsp9, nsp13, nsp14	3	Secreted Endoplasmic reticulum		digestive tract morphogenesis [GO:0048546]; lung goblet cell differentiation [GO:0060480]; mucus secretion [GO:0070254]; negative regulation of cell death [GO:0060548]; positive regulation of cell-substrate adhesion [GO:0010811]; positive regulation of developmental growth [GO:0048639]; positive regulation of epidermal growth factor receptor signaling pathway [GO:0045742]; positive regulation of …		dystroglycan binding [GO:0002162]; epidermal growth factor receptor binding [GO:0005154]; identical protein binding [GO:0042802]
APPBP2	ENSG00000062725	Amyloid protein-binding protein 2 (Amyloid beta precursor protein-binding protein 2) (APP-BP2) (Protein interacting with APP tail 1)	2, 2, 2	nsp13, orf8, orf9b	3	Nucleus Cytoplasm, cytoskeleton Membrane Peripheral membrane protein Note=Associated with membranes and microtubules.		intracellular protein transport [GO:0006886]; intracellular transport [GO:0046907]; proteasome-mediated ubiquitin-dependent protein catabolic process [GO:0043161]		microtubule motor activity [GO:0003777]; ubiquitin ligase-substrate adaptor activity [GO:1990756]
ARFIP2	ENSG00000132254	Arfaptin-2 (ADP-ribosylation factor-interacting protein 2) (Partner of RAC1) (POR1)	2, 2, 2	M, nsp9, nsp13	3	Golgi apparatus Golgi apparatus, trans-Golgi network membrane		actin cytoskeleton organization [GO:0030036]; intracellular protein transport [GO:0006886]; lamellipodium assembly [GO:0030032]; mitophagy [GO:0000423]; protein localization to phagophore assembly site [GO:0034497]; regulation of Arp2/3 complex-mediated actin nucleation [GO:0034315]; ruffle organization [GO:0031529]; small GTPase mediated signal transduction [GO:0007264]		cadherin binding [GO:0045296]; GTP binding [GO:0005525]; GTP-dependent protein binding [GO:0030742]; identical protein binding [GO:0042802]; membrane curvature sensor activity [GO:0140090]; phosphatidylinositol-4-phosphate binding [GO:0070273]; phospholipid binding [GO:0005543]; protein domain specific binding [GO:0019904]; small GTPase binding [GO:0031267]
BANP	ENSG00000172530	Protein BANP (BEN domain-containing protein 1) (Btg3-associated nuclear protein) (Scaffold/matrix-associated region-1-binding protein)	2, 2, 2	N, nsp12, orf9b	3	Nucleus		cell cycle [GO:0007049]; chromatin organization [GO:0006325]; negative regulation of protein catabolic process [GO:0042177]; protein localization to nucleus [GO:0034504]		DNA binding [GO:0003677]; identical protein binding [GO:0042802]
C1orf35	ENSG00000143793		2, 2, 2	nsp10, nsp13, orf8	3
CALCOCO2	ENSG00000136436	Calcium-binding and coiled-coil domain-containing protein 2 (Antigen nuclear dot 52 kDa protein) (Nuclear domain 10 protein NDP52) (Nuclear domain 10 protein 52) (Nuclear dot protein 52)	2, 2, 2	nsp8, nsp13, orf9b	3	Cytoplasm, perinuclear region Cytoplasm, cytoskeleton Cytoplasmic vesicle, autophagosome membrane Peripheral membrane protein Note=According to PubMed:7540613, localizes to nuclear dots. According to PubMed:9230084 and PubMed:12869526, it is not a nuclear dot-associated protein but localizes predominantly in the cytoplasm with a coarse-grained distribution preferentially close to the nucleus.		positive regulation of autophagosome maturation [GO:1901098]; response to interferon-gamma [GO:0034341]; viral process [GO:0016032]; xenophagy [GO:0098792]		metal ion binding [GO:0046872]; protein homodimerization activity [GO:0042803]
CARD9	ENSG00000187796	Caspase recruitment domain-containing protein 9 (hCARD9)	2, 2, 2	nsp1, nsp2, nsp13	3	Cytoplasm		antifungal innate immune response [GO:0061760]; defense response to Gram-positive bacterium [GO:0050830]; defense response to virus [GO:0051607]; host-mediated regulation of intestinal microbiota composition [GO:0048874]; I-kappaB kinase/NF-kappaB signaling [GO:0007249]; immunoglobulin mediated immune response [GO:0016064]; neutrophil mediated immunity [GO:0002446]; positive regulation of chemoki…		CARD domain binding [GO:0050700]; identical protein binding [GO:0042802]; metal ion binding [GO:0046872]; protein homodimerization activity [GO:0042803]; protein self-association [GO:0043621]
CCDC120	ENSG00000147144	Coiled-coil domain-containing protein 120	2, 2, 2	M, nsp1, nsp13	3	Cytoplasm, cytoskeleton, microtubule organizing center, centrosome, centriole Cytoplasm Cell projection, neuron projection Cell projection, growth cone Endosome Note=Localizes to the subdistal appendages of mother centrioles and proximal ends of both centrioles in interphase cells Recruited to subdistal appendages by ODF2 In differentiating neuroblastoma cells, colocalizes with CYTH2 in both neur…		microtubule anchoring at centrosome [GO:0034454]; protein localization [GO:0008104]
CCDC146	ENSG00000135205	Coiled-coil domain-containing protein 146	2, 2, 2	nsp9, nsp13, orf8	3	Cytoplasm, cytoskeleton, microtubule organizing center, centrosome, centriole Note=Localized to only one centriole identified as the mother centriole by co-staining with CEP164.
CPLX4	ENSG00000166569	Complexin-4 (Complexin IV) (CPX IV)	2, 2, 2	nsp7, orf3a, orf9c	3	Cell junction, synapse Cell membrane; Lipid-anchor Note=Enriched at the synaptic terminal.		regulation of neurotransmitter secretion [GO:0046928]; response to stimulus [GO:0050896]; synaptic vesicle exocytosis [GO:0016079]; visual perception [GO:0007601]		SNARE binding [GO:0000149]; syntaxin binding [GO:0019905]
CREB3L1	ENSG00000157613	Cyclic AMP-responsive element-binding protein 3-like protein 1 (cAMP-responsive element-binding protein 3-like protein 1) (Old astrocyte specifically-induced substance) (OASIS) [Cleaved into: Processed cyclic AMP-responsive element-binding protein 3-like protein 1]	2, 2, 2	nsp7, orf8, orf9c	3	Endoplasmic reticulum membrane Single-pass type II membrane protein. Note=ER membrane resident protein. Upon ER stress, translocated to the Golgi apparatus where it is cleaved. The cytosolic N-terminal fragment is transported into the nucleus.; Nucleus Note=Upon ER stress, transported into the nucleus.		endoplasmic reticulum unfolded protein response [GO:0030968]; extracellular matrix constituent secretion [GO:0070278]; negative regulation of endoplasmic reticulum stress-induced intrinsic apoptotic signaling pathway [GO:1902236]; negative regulation of fibroblast growth factor receptor signaling pathway [GO:0040037]; negative regulation of gene expression [GO:0010629]; negative regulation of spr…		cAMP response element binding [GO:0035497]; chromatin binding [GO:0003682]; DNA-binding transcription activator activity, RNA polymerase II-specific [GO:0001228]; DNA-binding transcription factor activity, RNA polymerase II-specific [GO:0000981]; DNA-binding transcription repressor activity, RNA polymerase II-specific [GO:0001227]; sequence-specific double-stranded DNA binding [GO:1990837]; SMAD …
CYSRT1	ENSG00000197191	Cysteine-rich tail protein 1	2, 2, 2	nsp12, nsp13, orf8	3					identical protein binding [GO:0042802]
DVL3	ENSG00000161202	Segment polarity protein dishevelled homolog DVL-3 (Dishevelled-3) (DSH homolog 3)	2, 2, 2	M, N, nsp13	3	Cytoplasm		canonical Wnt signaling pathway [GO:0060070]; intracellular signal transduction [GO:0035556]; non-canonical Wnt signaling pathway [GO:0035567]; non-canonical Wnt signaling pathway via JNK cascade [GO:0038031]; planar cell polarity pathway involved in neural tube closure [GO:0090179]; positive regulation of GTPase activity [GO:0043547]; positive regulation of JUN kinase activity [GO:0043507]; posi…		beta-catenin binding [GO:0008013]; frizzled binding [GO:0005109]; protease binding [GO:0002020]; signaling receptor binding [GO:0005102]; small GTPase binding [GO:0031267]
EXOC8	ENSG00000116903	Exocyst complex component 8 (Exocyst complex 84 kDa subunit)	2, 2, 2	nsp9, nsp12, nsp13	3	Cytoplasm Cytoplasm, perinuclear region Cell projection, growth cone Cell projection Note=Perinuclear in undifferentiated PC12 cells. Redistributes to growing neurites and growth cones during neuronal differentiation Binds lipids with phosphatidylinositol 3,4,5-trisphosphate groups Localizes at the leading edge of migrating cells		cellular protein localization [GO:0034613]; endosome organization [GO:0007032]; exocytosis [GO:0006887]; extracellular matrix disassembly [GO:0022617]; Golgi to plasma membrane transport [GO:0006893]; protein localization [GO:0008104]; protein transport [GO:0015031]; regulation of macroautophagy [GO:0016241]		phosphatidylinositol binding [GO:0035091]; small GTPase binding [GO:0031267]
FAM209A	ENSG00000124103	Protein FAM209A	2, 2, 2	nsp7, orf3a, orf9c	3	Nucleus inner membrane Single-pass type I membrane protein
FAM210B	ENSG00000124098	Protein FAM210B, mitochondrial	2, 2, 2	M, nsp7, orf3a	3	Mitochondrion Mitochondrion outer membrane Multi-pass membrane protein		cellular response to estradiol stimulus [GO:0071392]; erythrocyte maturation [GO:0043249]; positive regulation of erythrocyte differentiation [GO:0045648]
FAM90A1	ENSG00000171847	Protein FAM90A1	2, 2, 2	nsp8, nsp10, nsp13	3
FHL3	ENSG00000183386	Four and a half LIM domains protein 3 (FHL-3) (Skeletal muscle LIM-protein 2) (SLIM-2)	2, 2, 2	nsp1, nsp12, orf8	3	Nucleus Cytoplasm		actin cytoskeleton organization [GO:0030036]; muscle organ development [GO:0007517]		actin binding [GO:0003779]; metal ion binding [GO:0046872]; transcription coregulator activity [GO:0003712]
FUNDC2	ENSG00000165775	FUN14 domain-containing protein 2 (Cervical cancer proto-oncogene 3 protein) (HCC-3) (Hepatitis C virus core-binding protein 6)	2, 2, 2	M, nsp7, orf9c	3	Mitochondrion outer membrane Multi-pass membrane protein Nucleus		autophagy of mitochondrion [GO:0000422]; cellular triglyceride homeostasis [GO:0035356]; regulation of platelet activation [GO:0010543]		phosphatidylinositol-3,4,5-trisphosphate binding [GO:0005547]
FXR2	ENSG00000129245	Fragile X mental retardation syndrome-related protein 2	2, 2, 2	M, nsp10, nsp12	3	Cytoplasm.		negative regulation of translation [GO:0017148]; positive regulation of protein phosphorylation [GO:0001934]; positive regulation of response to DNA damage stimulus [GO:2001022]; positive regulation of translation [GO:0045727]; regulation of alternative mRNA splicing, via spliceosome [GO:0000381]; regulation of filopodium assembly [GO:0051489]; regulation of mRNA stability [GO:0043488]		identical protein binding [GO:0042802]; mRNA 3'-UTR binding [GO:0003730]; protein heterodimerization activity [GO:0046982]; protein homodimerization activity [GO:0042803]; RNA binding [GO:0003723]; translation regulator activity [GO:0045182]
GJA8	ENSG00000121634	Gap junction alpha-8 protein (Connexin-50) (Cx50) (Lens fiber protein MP70)	2, 2, 2	M, orf3a, orf9c	3	Cell membrane Multi-pass membrane protein Cell junction, gap junction		cell-cell signaling [GO:0007267]; gap junction-mediated intercellular transport [GO:1990349]; lens development in camera-type eye [GO:0002088]		gap junction channel activity [GO:0005243]; identical protein binding [GO:0042802]
GPR42	ENSG00000126251	G-protein coupled receptor 42	2, 2, 2	M, nsp7, orf9c	3	Cell membrane Multi-pass membrane protein		G protein-coupled receptor signaling pathway [GO:0007186]		G protein-coupled receptor activity [GO:0004930]
HEXIM2	ENSG00000168517	Protein HEXIM2 (Hexamethylene bis-acetamide-inducible protein 2)	2, 2, 2	nsp10, nsp12, nsp13	3	Nucleus		negative regulation of cyclin-dependent protein serine/threonine kinase activity [GO:0045736]; negative regulation of transcription, DNA-templated [GO:0045892]; negative regulation of transcription by RNA polymerase II [GO:0000122]		7SK snRNA binding [GO:0097322]; cyclin-dependent protein serine/threonine kinase inhibitor activity [GO:0004861]; identical protein binding [GO:0042802]; snRNA binding [GO:0017069]
HOMEZ	ENSG00000215271	Homeobox and leucine zipper protein Homez (Homeodomain leucine zipper-containing factor)	2, 2, 2	M, nsp2, nsp13	3	Nucleus		regulation of transcription by RNA polymerase II [GO:0006357]		DNA binding [GO:0003677]; DNA-binding transcription factor activity, RNA polymerase II-specific [GO:0000981]
HSD17B13	ENSG00000170509	17-beta-hydroxysteroid dehydrogenase 13 (17-beta-HSD 13) (EC 1.1.-.-) (Short chain dehydrogenase/reductase family 16C member 3) (Short-chain dehydrogenase/reductase 9)	2, 2, 2	M, nsp7, orf9c	3	Endoplasmic reticulum Lipid droplet Note=Redistributed from the endoplasmic reticulum to lipids droplets in the cell upon induction of lipids droplet formation.		positive regulation of lipid biosynthetic process [GO:0046889]		oxidoreductase activity, acting on the CH-OH group of donors, NAD or NADP as acceptor [GO:0016616]; steroid dehydrogenase activity [GO:0016229]
IKZF3	ENSG00000161405	Zinc finger protein Aiolos (Ikaros family zinc finger protein 3)	2, 2, 2	nsp7, nsp8, nsp13	3	Nucleus. Cytoplasm.		B cell activation [GO:0042113]; mesoderm development [GO:0007498]; regulation of apoptotic process [GO:0042981]; regulation of B cell differentiation [GO:0045577]; regulation of B cell proliferation [GO:0030888]; regulation of lymphocyte differentiation [GO:0045619]; regulation of transcription by RNA polymerase II [GO:0006357]; response to bacterium [GO:0009617]		DNA-binding transcription activator activity, RNA polymerase II-specific [GO:0001228]; DNA-binding transcription factor activity [GO:0003700]; histone deacetylase binding [GO:0042826]; identical protein binding [GO:0042802]; metal ion binding [GO:0046872]; promoter-specific chromatin binding [GO:1990841]; protein homodimerization activity [GO:0042803]; RNA polymerase II cis-regulatory region sequ…
KANK2	ENSG00000197256	KN motif and ankyrin repeat domain-containing protein 2 (Ankyrin repeat domain-containing protein 25) (Matrix-remodeling-associated protein 3) (SRC-1-interacting protein) (SIP) (SRC-interacting protein) (SRC1-interacting protein)	2, 2, 2	nsp8, nsp12, nsp13	3	Cytoplasm Mitochondrion		apoptotic process [GO:0006915]; glomerular visceral epithelial cell migration [GO:0090521]; kidney epithelium development [GO:0072073]; negative regulation of cell population proliferation [GO:0008285]; negative regulation of G1/S transition of mitotic cell cycle [GO:2000134]; negative regulation of intracellular estrogen receptor signaling pathway [GO:0033147]; negative regulation of programmed …
KASH5	ENSG00000161609	Protein KASH5 (Coiled-coil domain-containing protein 155) (KASH domain-containing protein 5)	2, 2, 2	N, orf3a, orf9b	3	Nucleus outer membrane Single-pass type IV membrane protein Cytoplasmic side Nucleus Chromosome, telomere Note=Localized exclusively at telomeres from the leptotene to diplotene stages. Colocalizes with SUN2 at sites of telomere attachment in meiocytes. At oocyte MI stage localized around the spindle, at MII stage localized to the spindle poles.		actin filament organization [GO:0007015]; chromosome localization to nuclear envelope involved in homologous chromosome segregation [GO:0090220]; double-strand break repair via homologous recombination [GO:0000724]; homologous chromosome pairing at meiosis [GO:0007129]; microtubule cytoskeleton organization involved in homologous chromosome segregation [GO:0090172]; oogenesis [GO:0048477]; sperma…		dynein complex binding [GO:0070840]; identical protein binding [GO:0042802]
KIFC3	ENSG00000140859	Kinesin-like protein KIFC3	2, 2, 2	nsp9, nsp12, nsp13	3	Cell junction, adherens junction Cytoplasm, cytoskeleton, microtubule organizing center, centrosome Cytoplasmic vesicle membrane Peripheral membrane protein Note=Apical cell membrane. On membrane organelles immediately beneath the apical plasma membrane of renal tubular epithelial cells. Localized in the distal tubules and loops of Henle in the kidney, but not in the proximal tubules or the glome…		epithelial cell-cell adhesion [GO:0090136]; Golgi organization [GO:0007030]; microtubule-based movement [GO:0007018]; visual perception [GO:0007601]; zonula adherens maintenance [GO:0045218]		ATP binding [GO:0005524]; identical protein binding [GO:0042802]; microtubule binding [GO:0008017]; microtubule motor activity [GO:0003777]; minus-end-directed microtubule motor activity [GO:0008569]
KRT13	ENSG00000171401	Keratin, type I cytoskeletal 13 (Cytokeratin-13) (CK-13) (Keratin-13) (K13)	2, 2, 2	nsp2, nsp8, nsp13	3			cytoskeleton organization [GO:0007010]		structural molecule activity [GO:0005198]
KRT27	ENSG00000171446	Keratin, type I cytoskeletal 27 (Cytokeratin-27) (CK-27) (Keratin-25C) (K25C) (Keratin-27) (K27) (Type I inner root sheath-specific keratin-K25irs3)	2, 2, 2	nsp8, nsp9, nsp12	3	Cytoplasm		hair follicle morphogenesis [GO:0031069]		structural molecule activity [GO:0005198]
KRTAP12-2	ENSG00000221864	Keratin-associated protein 12-2 (High sulfur keratin-associated protein 12.2) (Keratin-associated protein 12.2)	2, 2, 2	nsp13, orf8, orf10	3
KRTAP6-3	ENSG00000212938	Keratin-associated protein 6-3	2, 2, 2	nsp13, orf8, orf9c	3			keratinization [GO:0031424]
LDOC1	ENSG00000182195	Protein LDOC1 (Leucine zipper protein down-regulated in cancer cells)	2, 2, 2	nsp8, nsp13, orf8	3	Nucleus		cellular response to lipopolysaccharide [GO:0071222]; cellular response to muramyl dipeptide [GO:0071225]; maternal placenta development [GO:0001893]; maternal process involved in parturition [GO:0060137]; negative regulation of cell population proliferation [GO:0008285]; regulation of growth hormone activity [GO:1903547]
MAGED1	ENSG00000179222	Melanoma-associated antigen D1 (MAGE tumor antigen CCF) (MAGE-D1 antigen) (Neurotrophin receptor-interacting MAGE homolog)	2, 2, 2	nsp2, nsp12, nsp13	3	Cytoplasm Cell membrane Peripheral membrane protein Nucleus Note=Expression shifts from the cytoplasm to the plasma membrane upon stimulation with NGF.		circadian regulation of gene expression [GO:0032922]; negative regulation of epithelial cell proliferation [GO:0050680]; negative regulation of protein localization to nucleus [GO:1900181]; negative regulation of transcription by RNA polymerase II [GO:0000122]; positive regulation of apoptotic signaling pathway [GO:2001235]; positive regulation of branching involved in ureteric bud morphogenesis …		identical protein binding [GO:0042802]; transcription coactivator activity [GO:0003713]
MBIP	ENSG00000151332	MAP3K12-binding inhibitory protein 1 (MAPK upstream kinase-binding inhibitory protein) (MUK-binding inhibitory protein)	2, 2, 2	nsp2, nsp13, orf8	3	Nucleus. Cytoplasm. Note=Shows a cytoplasmic localization when coexpressed with MAP3K12.		histone H3 acetylation [GO:0043966]; histone H3-K14 acetylation [GO:0044154]; positive regulation of gene expression [GO:0010628]; positive regulation of JNK cascade [GO:0046330]; regulation of cell cycle [GO:0051726]; regulation of cell division [GO:0051302]; regulation of embryonic development [GO:0045995]; regulation of histone deacetylation [GO:0031063]; regulation of transcription, DNA-templ…		identical protein binding [GO:0042802]; protein kinase inhibitor activity [GO:0004860]
MKRN3	ENSG00000179455	Probable E3 ubiquitin-protein ligase makorin-3 (EC 2.3.2.27) (RING finger protein 63) (RING-type E3 ubiquitin transferase makorin-3) (Zinc finger protein 127)	2, 2, 2	nsp12, nsp13, orf9c	3			protein polyubiquitination [GO:0000209]; protein ubiquitination [GO:0016567]		identical protein binding [GO:0042802]; metal ion binding [GO:0046872]; RNA binding [GO:0003723]; ubiquitin protein ligase activity [GO:0061630]
MTUS2	ENSG00000132938	Microtubule-associated tumor suppressor candidate 2 (Cardiac zipper protein) (Microtubule plus-end tracking protein TIP150) (Tracking protein of 150 kDa)	2, 2, 2	nsp1, nsp12, nsp13	3	Cytoplasm, cytoskeleton Note=Associated with the microtubule network at the growing distal tip of microtubules.				microtubule binding [GO:0008017]; protein homodimerization activity [GO:0042803]
NRM	ENSG00000236843	Nurim (Nuclear envelope membrane protein) (Nuclear rim protein)	2, 2, 2	nsp7, orf3a, orf9c	3	Nucleus inner membrane Multi-pass membrane protein
OIP5	ENSG00000104147	Protein Mis18-beta (Cancer/testis antigen 86) (CT86) (Opa-interacting protein 5) (OIP-5)	2, 2, 2	nsp9, nsp12, nsp13	3	Nucleus Chromosome Chromosome, centromere Note=Associated with centromeres in interphase cells, from late anaphase to the G1 phase. Not detected on centromeres during earlier phases of mitosis. Associated with chromatin.		cell communication [GO:0007154]; cell cycle [GO:0007049]; cell division [GO:0051301]; CENP-A containing chromatin assembly [GO:0034080]; chromosome segregation [GO:0007059]		identical protein binding [GO:0042802]; metal ion binding [GO:0046872]
PBX4	ENSG00000105717	Pre-B-cell leukemia transcription factor 4 (Homeobox protein PBX4)	2, 2, 2	nsp13, nsp15, orf10	3	Nucleus		animal organ morphogenesis [GO:0009887]; brain development [GO:0007420]; embryonic organ development [GO:0048568]; eye development [GO:0001654]; neuron development [GO:0048666]; positive regulation of transcription, DNA-templated [GO:0045893]; regulation of transcription by RNA polymerase II [GO:0006357]		DNA-binding transcription factor activity, RNA polymerase II-specific [GO:0000981]; RNA polymerase II cis-regulatory region sequence-specific DNA binding [GO:0000978]; sequence-specific DNA binding [GO:0043565]
PDZK1IP1	ENSG00000162366	PDZK1-interacting protein 1 (17 kDa membrane-associated protein) (Protein DD96)	2, 2, 2	nsp7, orf3a, orf9c	3	Membrane; Single-pass membrane protein.
PIN1	ENSG00000127445	Peptidyl-prolyl cis-trans isomerase NIMA-interacting 1 (EC 5.2.1.8) (Peptidyl-prolyl cis-trans isomerase Pin1) (PPIase Pin1) (Rotamase Pin1)	2, 2, 2	nsp9, nsp12, nsp13	3	Nucleus Nucleus speckle Cytoplasm Note=Colocalizes with NEK6 in the nucleus Mainly localized in the nucleus but phosphorylation at Ser-71 by DAPK1 results in inhibition of its nuclear localization		cell cycle [GO:0007049]; negative regulation of amyloid-beta formation [GO:1902430]; negative regulation of cell motility [GO:2000146]; negative regulation of ERK1 and ERK2 cascade [GO:0070373]; negative regulation of protein binding [GO:0032091]; negative regulation of protein catabolic process [GO:0042177]; negative regulation of transforming growth factor beta receptor signaling pathway [GO:00…		beta-catenin binding [GO:0008013]; cis-trans isomerase activity [GO:0016859]; cytoskeletal motor activity [GO:0003774]; GTPase activating protein binding [GO:0032794]; mitogen-activated protein kinase kinase binding [GO:0031434]; peptidyl-prolyl cis-trans isomerase activity [GO:0003755]; phosphoprotein binding [GO:0051219]; phosphoserine residue binding [GO:0050815]; phosphothreonine residue bind…
POLR1C	ENSG00000171453	DNA-directed RNA polymerases I and III subunit RPAC1 (DNA-directed RNA polymerase I subunit C) (RNA polymerases I and III subunit AC1) (AC40) (DNA-directed RNA polymerases I and III 40 kDa polypeptide) (RPA40) (RPA39) (RPC40)	2, 2, 2	nsp10, nsp12, nsp13	3	Nucleus		transcription by RNA polymerase I [GO:0006360]		DNA binding [GO:0003677]; DNA-directed 5'-3' RNA polymerase activity [GO:0003899]; protein dimerization activity [GO:0046983]; RNA polymerase I activity [GO:0001054]; RNA polymerase III activity [GO:0001056]
PRDM14	ENSG00000147596	PR domain zinc finger protein 14 (EC 2.1.1.-) (PR domain-containing protein 14)	2, 2, 2	nsp2, nsp13, orf8	3	Nucleus		cell fate specification [GO:0001708]; cell morphogenesis [GO:0000902]; embryo implantation [GO:0007566]; fertilization [GO:0009566]; germ cell development [GO:0007281]; germ-line stem cell population maintenance [GO:0030718]; histone H3-R26 methylation [GO:0034972]; homeostasis of number of cells within a tissue [GO:0048873]; inactivation of paternal X chromosome [GO:0060817]; inner cell mass cel…		chromatin DNA binding [GO:0031490]; metal ion binding [GO:0046872]; methyltransferase activity [GO:0008168]; RNA binding [GO:0003723]; RNA polymerase II transcription regulatory region sequence-specific DNA binding [GO:0000977]
PSMA1	ENSG00000129084	Proteasome subunit alpha type-1 (30 kDa prosomal protein) (PROS-30) (Macropain subunit C2) (Multicatalytic endopeptidase complex subunit C2) (Proteasome component C2) (Proteasome nu chain)	2, 2, 2	nsp12, nsp13, orf9b	3	Cytoplasm Nucleus		immune system process [GO:0002376]; negative regulation of inflammatory response to antigenic stimulus [GO:0002862]; proteasomal protein catabolic process [GO:0010498]; ubiquitin-dependent protein catabolic process [GO:0006511]		lipopolysaccharide binding [GO:0001530]; RNA binding [GO:0003723]
REL	ENSG00000162924	Proto-oncogene c-Rel	2, 2, 2	nsp2, nsp8, nsp13	3	Nucleus		I-kappaB kinase/NF-kappaB signaling [GO:0007249]; inflammatory response [GO:0006954]; innate immune response [GO:0045087]; negative regulation of gene expression [GO:0010629]; negative regulation of interferon-beta production [GO:0032688]; NIK/NF-kappaB signaling [GO:0038061]; positive regulation of I-kappaB kinase/NF-kappaB signaling [GO:0043123]; positive regulation of transcription by RNA poly…		DNA-binding transcription activator activity, RNA polymerase II-specific [GO:0001228]; DNA-binding transcription factor activity [GO:0003700]; DNA-binding transcription factor activity, RNA polymerase II-specific [GO:0000981]; RNA polymerase II cis-regulatory region sequence-specific DNA binding [GO:0000978]
RUSC1	ENSG00000160753	AP-4 complex accessory subunit RUSC1 (New molecule containing SH3 at the carboxy-terminus) (Nesca) (RUN and SH3 domain-containing protein 1)	2, 2, 2	M, nsp8, nsp13	3	Cytoplasm Nucleus Cytoplasm, cytoskeleton Cytoplasmic vesicle Early endosome Cell junction, synapse, postsynaptic density Golgi apparatus Note=Translocated to the nuclear envelope upon stimulation with NGF Associated with membranes and microtubules		protein polyubiquitination [GO:0000209]		actin binding [GO:0003779]
RUSF1	ENSG00000140688	RUS family member 1	2, 2, 2	orf3a, orf8, orf9c	3	Membrane Single-pass membrane protein
SDCBP	ENSG00000137575	Syntenin-1 (Melanoma differentiation-associated protein 9) (MDA-9) (Pro-TGF-alpha cytoplasmic domain-interacting protein 18) (TACIP18) (Scaffold protein Pbp1) (Syndecan-binding protein 1)	2, 2, 2	M, nsp13, orf9b	3	Cell junction, focal adhesion Cell junction, adherens junction Cell membrane Peripheral membrane protein Endoplasmic reticulum membrane Peripheral membrane protein Nucleus Melanosome Cytoplasm, cytosol Cytoplasm, cytoskeleton Secreted, extracellular exosome Membrane raft Note=Mainly membrane-associated. Localized to adherens junctions, focal adhesions and endoplasmic reticulum. Colocalized with a…		actin cytoskeleton organization [GO:0030036]; chemical synaptic transmission [GO:0007268]; intracellular signal transduction [GO:0035556]; negative regulation of proteasomal ubiquitin-dependent protein catabolic process [GO:0032435]; negative regulation of receptor internalization [GO:0002091]; negative regulation of transcription by RNA polymerase II [GO:0000122]; positive regulation of cell gro…		cell adhesion molecule binding [GO:0050839]; cytoskeletal anchor activity [GO:0008093]; ephrin receptor binding [GO:0046875]; frizzled binding [GO:0005109]; growth factor binding [GO:0019838]; identical protein binding [GO:0042802]; interleukin-5 receptor binding [GO:0005137]; neurexin family protein binding [GO:0042043]; phosphatidylinositol-4,5-bisphosphate binding [GO:0005546]; protein-contain…
SERTAD3	ENSG00000167565	SERTA domain-containing protein 3 (Replication protein-binding trans-activator) (RPA-binding trans-activator)	2, 2, 2	M, nsp9, nsp13	3	Nucleus		negative regulation of cell growth [GO:0030308]; positive regulation of transcription, DNA-templated [GO:0045893]; regulation of transcription, DNA-templated [GO:0006355]
SHC3	ENSG00000148082	SHC-transforming protein 3 (Neuronal Shc) (N-Shc) (Protein Rai) (SHC-transforming protein C) (Src homology 2 domain-containing-transforming protein C3) (SH2 domain protein C3)	2, 2, 2	M, nsp12, nsp13	3			central nervous system development [GO:0007417]; epidermal growth factor receptor signaling pathway [GO:0007173]; intracellular signal transduction [GO:0035556]; transmembrane receptor protein tyrosine kinase signaling pathway [GO:0007169]		phosphotyrosine residue binding [GO:0001784]; protein kinase binding [GO:0019901]; receptor tyrosine kinase binding [GO:0030971]
SMCO4	ENSG00000166002	Single-pass membrane and coiled-coil domain-containing protein 4 (Protein FN5)	2, 2, 2	M, orf8, orf9c	3	Membrane Single-pass membrane protein
SNRPC	ENSG00000124562	U1 small nuclear ribonucleoprotein C (U1 snRNP C) (U1-C) (U1C)	2, 2, 2	M, nsp8, nsp13	3	Nucleus		mRNA 5'-splice site recognition [GO:0000395]; mRNA splicing, via spliceosome [GO:0000398]; spliceosomal snRNP assembly [GO:0000387]		mRNA binding [GO:0003729]; pre-mRNA 5'-splice site binding [GO:0030627]; protein homodimerization activity [GO:0042803]; RNA binding [GO:0003723]; single-stranded RNA binding [GO:0003727]; zinc ion binding [GO:0008270]
SPTA1	ENSG00000163554	Spectrin alpha chain, erythrocytic 1 (Erythroid alpha-spectrin)	2, 2, 2	nsp1, nsp8, nsp12	3	Cytoplasm, cytoskeleton. Cytoplasm, cell cortex.		actin cytoskeleton organization [GO:0030036]; actin filament capping [GO:0051693]; actin filament organization [GO:0007015]; hemopoiesis [GO:0030097]; lymphocyte homeostasis [GO:0002260]; plasma membrane organization [GO:0007009]; porphyrin-containing compound biosynthetic process [GO:0006779]; positive regulation of protein binding [GO:0032092]; positive regulation of T cell proliferation [GO:00…		actin filament binding [GO:0051015]; calcium ion binding [GO:0005509]; structural constituent of cytoskeleton [GO:0005200]
STAMBPL1	ENSG00000138134	AMSH-like protease (AMSH-LP) (EC 3.4.19.-) (STAM-binding protein-like 1)	2, 2, 2	nsp7, nsp13, orf8	3			protein deubiquitination [GO:0016579]; protein K63-linked deubiquitination [GO:0070536]		isopeptidase activity [GO:0070122]; Lys63-specific deubiquitinase activity [GO:0061578]; metal ion binding [GO:0046872]; metallopeptidase activity [GO:0008237]; thiol-dependent deubiquitinase [GO:0004843]
STX8	ENSG00000170310	Syntaxin-8	2, 2, 2	nsp7, orf8, orf9c	3	Membrane Single-pass type IV membrane protein Note=Preferentially associated with the early endosome. To a lesser extent, also present in late endosome, the plasma membrane and coated pits		cellular response to interferon-gamma [GO:0071346]; early endosome to late endosome transport [GO:0045022]; endosome to lysosome transport [GO:0008333]; intracellular protein transport [GO:0006886]; regulation of protein localization to plasma membrane [GO:1903076]; vesicle docking [GO:0048278]; vesicle fusion [GO:0006906]		chloride channel inhibitor activity [GO:0019869]; SNAP receptor activity [GO:0005484]; SNARE binding [GO:0000149]; syntaxin binding [GO:0019905]; ubiquitin protein ligase binding [GO:0031625]
TCEANC	ENSG00000176896	Transcription elongation factor A N-terminal and central domain-containing protein (TFIIS central domain-containing protein 1)	2, 2, 2	nsp13, nsp15, orf8	3			transcription, DNA-templated [GO:0006351]
TCF4	ENSG00000196628	Transcription factor 4 (TCF-4) (Class B basic helix-loop-helix protein 19) (bHLHb19) (Immunoglobulin transcription factor 2) (ITF-2) (SL3-3 enhancer factor 2) (SEF-2)	2, 2, 2	nsp2, nsp13, orf8	3	Nucleus		cell differentiation [GO:0030154]; nervous system development [GO:0007399]; positive regulation of neuron differentiation [GO:0045666]; positive regulation of transcription, DNA-templated [GO:0045893]; positive regulation of transcription by RNA polymerase II [GO:0045944]; protein-DNA complex assembly [GO:0065004]; regulation of transcription by RNA polymerase II [GO:0006357]		beta-catenin binding [GO:0008013]; DNA binding [GO:0003677]; DNA-binding transcription activator activity, RNA polymerase II-specific [GO:0001228]; DNA-binding transcription factor activity [GO:0003700]; DNA-binding transcription factor activity, RNA polymerase II-specific [GO:0000981]; E-box binding [GO:0070888]; identical protein binding [GO:0042802]; protein C-terminus binding [GO:0008022]; pr…
TEPSIN	ENSG00000167302	AP-4 complex accessory subunit Tepsin (ENTH domain-containing protein 2) (Epsin for AP-4) (Tetra-epsin)	2, 2, 2	nsp9, nsp12, nsp13	3	Golgi apparatus, trans-Golgi network membrane Peripheral membrane protein Cytoplasmic vesicle Cytoplasm, cytosol Note=Extensively colocalizes with AP-4 which mediates the recruitment of TEPSIN to the trans-Golgi network.
TLCD4	ENSG00000152078	TLC domain-containing protein 4 (Transmembrane protein 56)	2, 2, 2	M, nsp7, orf3a	3	Membrane Multi-pass membrane protein		lipid homeostasis [GO:0055088]
TLX3	ENSG00000164438	T-cell leukemia homeobox protein 3 (Homeobox protein Hox-11L2)	2, 2, 2	N, nsp13, orf10	3	Nucleus		animal organ development [GO:0048513]; central nervous system development [GO:0007417]; negative regulation of neuron differentiation [GO:0045665]; neuron fate specification [GO:0048665]; neuron migration [GO:0001764]; regulation of respiratory gaseous exchange by nervous system process [GO:0002087]; regulation of transcription by RNA polymerase II [GO:0006357]; respiratory gaseous exchange by re…		DNA-binding transcription factor activity, RNA polymerase II-specific [GO:0000981]; RNA polymerase II cis-regulatory region sequence-specific DNA binding [GO:0000978]; sequence-specific double-stranded DNA binding [GO:1990837]
TMEM31	ENSG00000179363	Transmembrane protein 31	2, 2, 2	M, nsp7, orf9c	3	Membrane Multi-pass membrane protein
TMEM60	ENSG00000135211	Transmembrane protein 60	2, 2, 2	M, nsp7, orf9c	3	Membrane Multi-pass membrane protein
TRAF2	ENSG00000127191	TNF receptor-associated factor 2 (EC 2.3.2.27) (E3 ubiquitin-protein ligase TRAF2) (RING-type E3 ubiquitin transferase TRAF2) (Tumor necrosis factor type 2 receptor-associated protein 3)	2, 2, 2	nsp12, nsp13, nsp14	3	Cytoplasm		activation of NF-kappaB-inducing kinase activity [GO:0007250]; cellular protein-containing complex assembly [GO:0034622]; cellular response to nitric oxide [GO:0071732]; interleukin-17-mediated signaling pathway [GO:0097400]; intrinsic apoptotic signaling pathway in response to endoplasmic reticulum stress [GO:0070059]; mRNA stabilization [GO:0048255]; negative regulation of glial cell apoptotic …		CD40 receptor binding [GO:0005174]; enzyme binding [GO:0019899]; identical protein binding [GO:0042802]; mitogen-activated protein kinase kinase kinase binding [GO:0031435]; protein-containing complex binding [GO:0044877]; protein kinase binding [GO:0019901]; protein-macromolecule adaptor activity [GO:0030674]; protein phosphatase binding [GO:0019903]; sphingolipid binding [GO:0046625]; thioester…
TRIP6	ENSG00000087077	Thyroid receptor-interacting protein 6 (TR-interacting protein 6) (TRIP-6) (Opa-interacting protein 1) (OIP-1) (Zyxin-related protein 1) (ZRP-1)	2, 2, 2	nsp7, nsp13, orf9c	3	Cytoplasm, cytoskeleton Cell junction, focal adhesion Nucleus Cytoplasm Note=Shuttles between nucleus and cytoplasm Colocalizes with actin		chordate embryonic development [GO:0043009]; focal adhesion assembly [GO:0048041]; positive regulation of cell migration [GO:0030335]; positive regulation of NIK/NF-kappaB signaling [GO:1901224]; signal transduction [GO:0007165]		interleukin-1 receptor binding [GO:0005149]; kinase binding [GO:0019900]; metal ion binding [GO:0046872]; RNA binding [GO:0003723]; thyroid hormone receptor binding [GO:0046966]
TSSK3	ENSG00000162526	Testis-specific serine/threonine-protein kinase 3 (TSK-3) (TSSK-3) (Testis-specific kinase 3) (EC 2.7.11.1) (Serine/threonine-protein kinase 22C)	2, 2, 2	nsp12, nsp13, orf9c	3			cell differentiation [GO:0030154]; intracellular signal transduction [GO:0035556]; protein phosphorylation [GO:0006468]; spermatogenesis [GO:0007283]		ATP binding [GO:0005524]; magnesium ion binding [GO:0000287]; protein serine/threonine/tyrosine kinase activity [GO:0004712]; protein serine/threonine kinase activity [GO:0004674]; protein serine kinase activity [GO:0106310]
VPS37C	ENSG00000167987	Vacuolar protein sorting-associated protein 37C (hVps37C) (ESCRT-I complex subunit VPS37C)	2, 2, 2	nsp9, nsp12, nsp13	3	Late endosome membrane Peripheral membrane protein Note=Probably associates with membranes. Recruited to the plasma membrane by HIV-1.		macroautophagy [GO:0016236]; multivesicular body assembly [GO:0036258]; protein targeting to membrane [GO:0006612]; protein targeting to vacuole [GO:0006623]; ubiquitin-dependent protein catabolic process via the multivesicular body sorting pathway [GO:0043162]; viral budding via host ESCRT complex [GO:0039702]		calcium-dependent protein binding [GO:0048306]
ZNF581	ENSG00000171425	Zinc finger protein 581	2, 2, 2	nsp10, nsp13, orf8	3	Nucleus		regulation of transcription by RNA polymerase II [GO:0006357]		DNA-binding transcription factor activity [GO:0003700]; metal ion binding [GO:0046872]; RNA polymerase II cis-regulatory region sequence-specific DNA binding [GO:0000978]
ZNF655	ENSG00000197343	Zinc finger protein 655 (Vav-interacting Krueppel-like protein)	2, 2, 2	nsp4, nsp8, nsp13	3	Nucleus		negative regulation of G1/S transition of mitotic cell cycle [GO:2000134]; regulation of transcription by RNA polymerase II [GO:0006357]		DNA-binding transcription factor activity, RNA polymerase II-specific [GO:0000981]; metal ion binding [GO:0046872]; RNA polymerase II cis-regulatory region sequence-specific DNA binding [GO:0000978]
ABHD16A	ENSG00000231488	Phosphatidylserine lipase ABHD16A (EC 3.1.-.-) (Alpha/beta hydrolase domain-containing protein 16A) (Abhydrolase domain-containing protein 16A) (HLA-B-associated transcript 5) (hBAT5) (Monoacylglycerol lipase ABHD16A) (EC 3.1.1.23) (Protein G5)	2, 2	orf8, orf9c	2	Membrane Multi-pass membrane protein		monoacylglycerol catabolic process [GO:0052651]; phosphatidylserine catabolic process [GO:0006660]; prostaglandin catabolic process [GO:1905344]		acylglycerol lipase activity [GO:0047372]; palmitoyl-(protein) hydrolase activity [GO:0008474]; phospholipase activity [GO:0004620]
ADAMTSL4	ENSG00000143382	ADAMTS-like protein 4 (ADAMTSL-4) (Thrombospondin repeat-containing protein 1)	2, 2	nsp2, nsp8	2	Secreted, extracellular space, extracellular matrix Note=Colocalizes with FMN1 microfibrils in the eye ECM.		apoptotic process [GO:0006915]; epithelial cell development [GO:0002064]; extracellular matrix organization [GO:0030198]; positive regulation of apoptotic process [GO:0043065]		identical protein binding [GO:0042802]; protease binding [GO:0002020]
AGTRAP	ENSG00000177674	Type-1 angiotensin II receptor-associated protein (AT1 receptor-associated protein)	2, 2	nsp7, orf9c	2	Endoplasmic reticulum membrane Multi-pass membrane protein Golgi apparatus membrane Multi-pass membrane protein Cytoplasmic vesicle membrane Multi-pass membrane protein Note=Present in perinuclear vesicular membranes, Endoplasmic reticulum, Golgi and endocytic vesicles.		regulation of blood pressure [GO:0008217]; response to hypoxia [GO:0001666]		angiotensin type II receptor activity [GO:0004945]; identical protein binding [GO:0042802]
AIMP2	ENSG00000106305	Aminoacyl tRNA synthase complex-interacting multifunctional protein 2 (Multisynthase complex auxiliary component p38) (Protein JTV-1)	2, 2	nsp12, orf8	2	Cytoplasm, cytosol Nucleus Note=Following DNA damage, dissociates from the aminoacyl-tRNA synthase complex and translocates from the cytoplasm to the nucleus.		apoptotic process [GO:0006915]; negative regulation of cell population proliferation [GO:0008285]; positive regulation of aminoacyl-tRNA ligase activity [GO:1903632]; positive regulation of neuron death [GO:1901216]; positive regulation of protein ubiquitination [GO:0031398]; protein-containing complex assembly [GO:0065003]; translation [GO:0006412]; type II pneumocyte differentiation [GO:0060510]		molecular adaptor activity [GO:0060090]
ANKRD11	ENSG00000167522	Ankyrin repeat domain-containing protein 11 (Ankyrin repeat-containing cofactor 1)	2, 2	nsp12, nsp13	2	Nucleus Note=Localizes to chromatin during prometaphase.		anatomical structure morphogenesis [GO:0009653]; face morphogenesis [GO:0060325]; odontogenesis of dentin-containing tooth [GO:0042475]; skeletal system morphogenesis [GO:0048705]
ARL13B	ENSG00000169379	ADP-ribosylation factor-like protein 13B (ADP-ribosylation factor-like protein 2-like 1) (ARL2-like protein 1)	2, 2	orf3a, orf9c	2	Cell projection, cilium membrane Lipid-anchor Cell projection, cilium Note=Associates to the cilium membrane via palmitoylation. Localizes to proximal ciliary membranes, to an inversin-like subciliary membrane compartment, excluding the transition zone.		cilium assembly [GO:0060271]; dorsal/ventral pattern formation [GO:0009953]; formation of radial glial scaffolds [GO:0021943]; heart looping [GO:0001947]; interneuron migration from the subpallium to the cortex [GO:0021830]; left/right axis specification [GO:0070986]; neural tube patterning [GO:0021532]; non-motile cilium assembly [GO:1905515]; receptor localization to non-motile cilium [GO:00975…		GTPase activity [GO:0003924]; GTP binding [GO:0005525]
ARL6IP1	ENSG00000170540	ADP-ribosylation factor-like protein 6-interacting protein 1 (ARL-6-interacting protein 1) (Aip-1) (Apoptotic regulator in the membrane of the endoplasmic reticulum)	2, 2	M, orf9c	2	Endomembrane system Multi-pass membrane protein Endoplasmic reticulum membrane Multi-pass membrane protein Endoplasmic reticulum Note=Predominantly localized to intracytoplasmic membranes. Preferentially localizes at the ER tubules and the edge of the ER sheets, both of which are characterized by a high membrane curvature.		apoptotic process [GO:0006915]; cotranslational protein targeting to membrane [GO:0006613]; endoplasmic reticulum tubular network formation [GO:0071787]; endoplasmic reticulum tubular network membrane organization [GO:1990809]; negative regulation of apoptotic process [GO:0043066]; negative regulation of cysteine-type endopeptidase activity involved in apoptotic process [GO:0043154]; positive reg…		identical protein binding [GO:0042802]
ARPC3	ENSG00000111229	Actin-related protein 2/3 complex subunit 3 (Arp2/3 complex 21 kDa subunit) (p21-ARC)	2, 2	nsp13, orf9c	2	Cytoplasm, cytoskeleton Cell projection Nucleus		actin polymerization-dependent cell motility [GO:0070358]; Arp2/3 complex-mediated actin nucleation [GO:0034314]; regulation of actin filament polymerization [GO:0030833]		actin binding [GO:0003779]; structural constituent of cytoskeleton [GO:0005200]
ASB6	ENSG00000148331	Ankyrin repeat and SOCS box protein 6 (ASB-6)	2, 2	M, nsp15	2	Cytoplasm		intracellular signal transduction [GO:0035556]; protein ubiquitination [GO:0016567]
ATPAF2	ENSG00000171953	ATP synthase mitochondrial F1 complex assembly factor 2 (ATP12 homolog)	2, 2	M, nsp12	2	Mitochondrion		mitochondrial proton-transporting ATP synthase complex assembly [GO:0033615]; proton-transporting ATP synthase complex assembly [GO:0043461]
BEND7	ENSG00000165626	BEN domain-containing protein 7	2, 2	nsp15, orf8	2					DNA binding [GO:0003677]
BHLHE40	ENSG00000134107	Class E basic helix-loop-helix protein 40 (bHLHe40) (Class B basic helix-loop-helix protein 2) (bHLHb2) (Differentially expressed in chondrocytes protein 1) (DEC1) (Enhancer-of-split and hairy-related protein 2) (SHARP-2) (Stimulated by retinoic acid gene 13 protein)	2, 2	nsp12, nsp13	2	Cytoplasm Nucleus Note=Predominantly localized in the nucleus		anterior/posterior pattern specification [GO:0009952]; circadian regulation of gene expression [GO:0032922]; circadian rhythm [GO:0007623]; entrainment of circadian clock by photoperiod [GO:0043153]; negative regulation of DNA-binding transcription factor activity [GO:0043433]; negative regulation of transcription, DNA-templated [GO:0045892]; negative regulation of transcription by RNA polymerase…		bHLH transcription factor binding [GO:0043425]; DNA-binding transcription factor activity [GO:0003700]; DNA-binding transcription factor activity, RNA polymerase II-specific [GO:0000981]; DNA-binding transcription repressor activity, RNA polymerase II-specific [GO:0001227]; E-box binding [GO:0070888]; MRF binding [GO:0043426]; protein domain specific binding [GO:0019904]; protein heterodimerizati…
BIRC2	ENSG00000110330	Baculoviral IAP repeat-containing protein 2 (EC 2.3.2.27) (Cellular inhibitor of apoptosis 1) (C-IAP1) (IAP homolog B) (Inhibitor of apoptosis protein 2) (hIAP-2) (hIAP2) (RING finger protein 48) (RING-type E3 ubiquitin transferase BIRC2) (TNFR2-TRAF-signaling complex protein 2)	2, 2	nsp8, nsp13	2	Cytoplasm. Nucleus. Note=Agents that induce either the extrinsic or intrinsic apoptotic pathways promote its redistribution from the nuclear compartment to the cytoplasmic compartment. Associated with the midbody in telophase cells, and found diffusely in the nucleus of interphase cells.		cell surface receptor signaling pathway [GO:0007166]; I-kappaB kinase/NF-kappaB signaling [GO:0007249]; necroptotic process [GO:0070266]; negative regulation of apoptotic process [GO:0043066]; negative regulation of necroptotic process [GO:0060546]; negative regulation of ripoptosome assembly involved in necroptotic process [GO:1902443]; NIK/NF-kappaB signaling [GO:0038061]; placenta development …		chaperone binding [GO:0051087]; cysteine-type endopeptidase inhibitor activity involved in apoptotic process [GO:0043027]; FBXO family protein binding [GO:0098770]; identical protein binding [GO:0042802]; protein-containing complex binding [GO:0044877]; protein N-terminus binding [GO:0047485]; transcription coactivator activity [GO:0003713]; transferase activity [GO:0016740]; ubiquitin binding [G…
BNIP2	ENSG00000140299	BCL2/adenovirus E1B 19 kDa protein-interacting protein 2	2, 2	M, nsp7	2	Cytoplasm. Cytoplasm, perinuclear region. Note=Localizes to the nuclear envelope region and to other cytoplasmic structures.		apoptotic process [GO:0006915]; negative regulation of apoptotic process [GO:0043066]; response to oxygen-glucose deprivation [GO:0090649]		calcium ion binding [GO:0005509]; GTPase activator activity [GO:0005096]
BSCL2	ENSG00000168000	Seipin (Bernardinelli-Seip congenital lipodystrophy type 2 protein)	2, 2	orf8, orf9c	2	Endoplasmic reticulum membrane Multi-pass membrane protein Lipid droplet Note=Localizes at endoplasmic reticulum-lipid droplets contact sites.		fat cell differentiation [GO:0045444]; lipid catabolic process [GO:0016042]; lipid droplet formation [GO:0140042]; lipid droplet organization [GO:0034389]; lipid storage [GO:0019915]; negative regulation of lipid catabolic process [GO:0050995]; positive regulation of cold-induced thermogenesis [GO:0120162]		phospholipid binding [GO:0005543]
C1orf216	ENSG00000142686	UPF0500 protein C1orf216	2, 2	nsp9, nsp13	2
C3orf52	ENSG00000285394		2, 2	M, orf8	2
C4orf3	ENSG00000164096	Uncharacterized protein C4orf3 (Hepatitis C virus F protein-transactivated protein 1) (HCV F-transactivated protein 1)	2, 2	M, orf9c	2	Membrane Single-pass membrane protein		negative regulation of ATPase-coupled calcium transmembrane transporter activity [GO:1901895]; negative regulation of calcium ion binding [GO:1901877]
CBX8	ENSG00000141570	Chromobox protein homolog 8 (Polycomb 3 homolog) (Pc3) (hPc3) (Rectachrome 1)	2, 2	nsp13, orf8	2	Nucleus		chromatin organization [GO:0006325]; histone ubiquitination [GO:0016574]; negative regulation of transcription by RNA polymerase II [GO:0000122]		methylated histone binding [GO:0035064]; single-stranded RNA binding [GO:0003727]; ubiquitin-protein transferase activator activity [GO:0097027]
CBY2	ENSG00000174015	Protein chibby homolog 2 (Spermatid-associated protein)	2, 2	nsp2, nsp13	2					identical protein binding [GO:0042802]
CCDC125	ENSG00000277868	Coiled-coil domain-containing protein 125 (Protein kenae)	2, 2	nsp1, nsp7	2	Cytoplasm		activation of GTPase activity [GO:0090630]; negative regulation of cell motility [GO:2000146]; negative regulation of Rho protein signal transduction [GO:0035024]		identical protein binding [GO:0042802]
CCDC33	ENSG00000288407	Coiled-coil domain-containing protein 33 (Cancer/testis antigen 61) (CT61)	2, 2	nsp13, orf3a	2
CCDC57	ENSG00000176155	Coiled-coil domain-containing protein 57	2, 2	nsp10, nsp13	2	Cytoplasm, cytoskeleton, microtubule organizing center, centrosome Cytoplasm, cytoskeleton, microtubule organizing center, centrosome, centriolar satellite Cytoplasm, cytoskeleton, microtubule organizing center, centrosome, centriole Cytoplasm, cytoskeleton, spindle Note=Localizes to resolvable rings at the proximal end of centrioles In mitotic cells, localizes to spindle microtubules during meta…		centriole replication [GO:0007099]; cilium assembly [GO:0060271]; G2/M transition of mitotic cell cycle [GO:0000086]; microtubule nucleation [GO:0007020]; positive regulation of mitotic cell cycle [GO:0045931]
CDCA7L	ENSG00000164649	Cell division cycle-associated 7-like protein (Protein JPO2) (Transcription factor RAM2)	2, 2	nsp13, orf9b	2	Cytoplasm. Nucleus. Note=Associates with chromatin. Translocates from cytoplasm to nucleus under dexamethasone induction.		positive regulation of cell population proliferation [GO:0008284]; regulation of transcription, DNA-templated [GO:0006355]
CEP70	ENSG00000114107	Centrosomal protein of 70 kDa (Cep70) (p10-binding protein)	2, 2	nsp12, nsp13	2	Cytoplasm, cytoskeleton, microtubule organizing center, centrosome Note=Localized at the center of the radial microtubule array in interphase and at the spindle poles during various stages of mitosis.		cilium assembly [GO:0060271]; regulation of microtubule cytoskeleton organization [GO:0070507]		gamma-tubulin binding [GO:0043015]; identical protein binding [GO:0042802]
CLDN19	ENSG00000164007	Claudin-19	2, 2	M, orf8	2	Cell junction, tight junction. Cell membrane; Multi-pass membrane protein.		actin cytoskeleton reorganization [GO:0031532]; bicellular tight junction assembly [GO:0070830]; calcium-independent cell-cell adhesion via plasma membrane cell-adhesion molecules [GO:0016338]; cell adhesion [GO:0007155]; negative regulation of cell migration [GO:0030336]; negative regulation of cell population proliferation [GO:0008285]; negative regulation of gene expression [GO:0010629]; negat…		identical protein binding [GO:0042802]; structural molecule activity [GO:0005198]
CMTM5	ENSG00000166091	CKLF-like MARVEL transmembrane domain-containing protein 5 (Chemokine-like factor superfamily member 5)	2, 2	M, orf9c	2	Membrane; Multi-pass membrane protein.		chemotaxis [GO:0006935]; negative regulation of myoblast differentiation [GO:0045662]		cytokine activity [GO:0005125]
CNIH3	ENSG00000143786	Protein cornichon homolog 3 (CNIH-3) (Cornichon family AMPA receptor auxiliary protein 3)	2, 2	M, orf8	2	Cell junction, synapse, postsynaptic cell membrane Multi-pass membrane protein Note=Also localizes to the cell membrane of extrasynaptic sites		regulation of AMPA receptor activity [GO:2000311]; vesicle-mediated transport [GO:0016192]
CREB3	ENSG00000107175	Cyclic AMP-responsive element-binding protein 3 (CREB-3) (cAMP-responsive element-binding protein 3) (Leucine zipper protein) (Luman) (Transcription factor LZIP-alpha) [Cleaved into: Processed cyclic AMP-responsive element-binding protein 3 (N-terminal Luman) (Transcriptionally active form)]	2, 2	nsp7, orf3a	2	Endoplasmic reticulum membrane Single-pass type II membrane protein Golgi apparatus Note=Colocalizes with HCFC1 in neuronal cell bodies of the trigeminal ganglia Colocalizes with DCSTAMP in the ER membrane of immature dendritic cell Colocalizes with CANX, CCR1, HCFC1 in the ER membrane; Nucleus Cytoplasm Note=Predominantly in the nucleus Not associated with membranes; Nucleus. Note=Upon RIP activ…		chemotaxis [GO:0006935]; cytoplasmic sequestering of transcription factor [GO:0042994]; establishment of viral latency [GO:0019043]; induction of positive chemotaxis [GO:0050930]; negative regulation of cell cycle [GO:0045786]; negative regulation of endoplasmic reticulum stress-induced intrinsic apoptotic signaling pathway [GO:1902236]; positive regulation of calcium ion transport [GO:0051928]; …		cAMP response element binding [GO:0035497]; cAMP response element binding protein binding [GO:0008140]; CCR1 chemokine receptor binding [GO:0031726]; chromatin binding [GO:0003682]; DNA binding [GO:0003677]; DNA-binding transcription activator activity, RNA polymerase II-specific [GO:0001228]; DNA-binding transcription factor activity [GO:0003700]; DNA-binding transcription factor activity, RNA p…
CSTF2T	ENSG00000177613	Cleavage stimulation factor subunit 2 tau variant (CF-1 64 kDa subunit tau variant) (Cleavage stimulation factor 64 kDa subunit tau variant) (CSTF 64 kDa subunit tau variant) (TauCstF-64)	2, 2	M, nsp13	2	Nucleus		pre-mRNA cleavage required for polyadenylation [GO:0098789]		mRNA binding [GO:0003729]; RNA binding [GO:0003723]
DISC1	ENSG00000162946	Disrupted in schizophrenia 1 protein	2, 2	nsp12, nsp13	2	Cytoplasm Cytoplasm, cytoskeleton Mitochondrion Cytoplasm, cytoskeleton, microtubule organizing center, centrosome Cell junction, synapse, postsynaptic density Note=Colocalizes with NDEL1 in the perinuclear region and the centrosome Localizes to punctate cytoplasmic foci which overlap in part with mitochondria Colocalizes with PCNT at the centrosome		canonical Wnt signaling pathway [GO:0060070]; cell proliferation in forebrain [GO:0021846]; cilium assembly [GO:0060271]; microtubule cytoskeleton organization [GO:0000226]; mitochondrial calcium ion homeostasis [GO:0051560]; negative regulation of protein binding [GO:0032091]; neuron migration [GO:0001764]; non-motile cilium assembly [GO:1905515]; positive regulation of axon extension [GO:004577…		kinesin binding [GO:0019894]; molecular adaptor activity [GO:0060090]; protein-containing complex binding [GO:0044877]
EAF1	ENSG00000144597	ELL-associated factor 1	2, 2	nsp10, nsp13	2	Nucleus speckle Nucleus, Cajal body		positive regulation of transcription, DNA-templated [GO:0045893]; regulation of transcription elongation from RNA polymerase II promoter [GO:0034243]		transcription elongation regulator activity [GO:0003711]
EIF1AD	ENSG00000175376	Probable RNA-binding protein EIF1AD (Eukaryotic translation initiation factor 1A domain-containing protein) (Haponin)	2, 2	nsp10, nsp13	2	Nucleus				translation initiation factor activity [GO:0003743]
EIF3F	ENSG00000175390	Eukaryotic translation initiation factor 3 subunit F (eIF3f) (Deubiquitinating enzyme eIF3f) (EC 3.4.19.12) (Eukaryotic translation initiation factor 3 subunit 5) (eIF-3-epsilon) (eIF3 p47)	2, 2	nsp4, nsp9	2	Cytoplasm		formation of cytoplasmic translation initiation complex [GO:0001732]; IRES-dependent viral translational initiation [GO:0075522]; protein deubiquitination [GO:0016579]; translational initiation [GO:0006413]		identical protein binding [GO:0042802]; isopeptidase activity [GO:0070122]; metal-dependent deubiquitinase activity [GO:0140492]; thiol-dependent deubiquitinase [GO:0004843]; translation initiation factor activity [GO:0003743]; translation initiation factor binding [GO:0031369]
ENKD1	ENSG00000124074	Enkurin domain-containing protein 1	2, 2	M, nsp13	2
EPM2AIP1	ENSG00000178567	EPM2A-interacting protein 1 (Laforin-interacting protein)	2, 2	nsp12, nsp13	2	Endoplasmic reticulum		positive regulation of glycogen (starch) synthase activity [GO:2000467]; positive regulation of glycogen biosynthetic process [GO:0045725]; response to insulin [GO:0032868]		identical protein binding [GO:0042802]
FAM124B	ENSG00000124019	Protein FAM124B	2, 2	nsp12, nsp13	2	Nucleus
FAM161B	ENSG00000156050	Protein FAM161B	2, 2	nsp8, nsp13	2			cilium organization [GO:0044782]
FFAR2	ENSG00000126262	Free fatty acid receptor 2 (G-protein coupled receptor 43)	2, 2	M, orf9c	2	Cell membrane Multi-pass membrane protein		cell surface pattern recognition receptor signaling pathway [GO:0002752]; cellular response to fatty acid [GO:0071398]; fat cell differentiation [GO:0045444]; glucose homeostasis [GO:0042593]; G protein-coupled receptor signaling pathway [GO:0007186]; leukocyte chemotaxis involved in inflammatory response [GO:0002232]; lipid storage [GO:0019915]; mucosal immune response [GO:0002385]; positive reg…		G protein-coupled receptor activity [GO:0004930]; lipid binding [GO:0008289]
FNDC9	ENSG00000172568	Fibronectin type III domain-containing protein 9	2, 2	nsp7, orf9c	2	Membrane Single-pass membrane protein
FOXH1	ENSG00000160973	Forkhead box protein H1 (Forkhead activin signal transducer 1) (Fast-1) (hFAST-1) (Forkhead activin signal transducer 2) (Fast-2)	2, 2	nsp9, nsp12	2	Nucleus.		aorta morphogenesis [GO:0035909]; axial mesoderm development [GO:0048318]; cardiac right ventricle morphogenesis [GO:0003215]; cellular response to cytokine stimulus [GO:0071345]; embryonic heart tube anterior/posterior pattern specification [GO:0035054]; heart looping [GO:0001947]; negative regulation of androgen receptor signaling pathway [GO:0060766]; negative regulation of DNA-binding transcr…		androgen receptor binding [GO:0050681]; bHLH transcription factor binding [GO:0043425]; cis-regulatory region sequence-specific DNA binding [GO:0000987]; co-SMAD binding [GO:0070410]; DNA-binding transcription activator activity, RNA polymerase II-specific [GO:0001228]; DNA-binding transcription factor activity [GO:0003700]; DNA-binding transcription factor activity, RNA polymerase II-specific [G…
FRS3	ENSG00000137218	Fibroblast growth factor receptor substrate 3 (FGFR substrate 3) (FGFR-signaling adaptor SNT2) (Suc1-associated neurotrophic factor target 2) (SNT-2)	2, 2	M, nsp13	2	Membrane; Lipid-anchor.		fibroblast growth factor receptor signaling pathway [GO:0008543]; signal transduction [GO:0007165]; transmembrane receptor protein tyrosine kinase signaling pathway [GO:0007169]		fibroblast growth factor receptor binding [GO:0005104]; identical protein binding [GO:0042802]; transmembrane receptor protein tyrosine kinase adaptor activity [GO:0005068]
FXYD3	ENSG00000089356	FXYD domain-containing ion transport regulator 3 (Chloride conductance inducer protein Mat-8) (Mammary tumor 8 kDa protein) (Phospholemman-like) (Sodium/potassium-transporting ATPase subunit FXYD3)	2, 2	nsp7, orf9c	2	Cell membrane Single-pass type I membrane protein		chloride transport [GO:0006821]; potassium ion transport [GO:0006813]; regulation of sodium ion transmembrane transporter activity [GO:2000649]; sodium ion transport [GO:0006814]		chloride channel activity [GO:0005254]; sodium channel regulator activity [GO:0017080]
GIGYF1	ENSG00000146830	GRB10-interacting GYF protein 1 (PERQ amino acid-rich with GYF domain-containing protein 1)	2, 2	nsp2, nsp13	2			insulin-like growth factor receptor signaling pathway [GO:0048009]
GIMAP5	ENSG00000196329	GTPase IMAP family member 5 (Immune-associated nucleotide-binding protein 5) (Immunity-associated nucleotide 4-like 1 protein) (Immunity-associated nucleotide 5 protein) (IAN-5) (hIAN5) (Immunity-associated protein 3)	2, 2	M, orf9c	2	Lysosome membrane Single-pass type IV membrane protein Endosome, multivesicular body membrane Single-pass type IV membrane protein Endosome membrane Single-pass type IV membrane protein Note=The mitochondrial localization originally reported was observed with C-terminally tagged protein and was not confirmed in later publications.				GTP binding [GO:0005525]
GORASP2	ENSG00000115806	Golgi reassembly-stacking protein 2 (GRS2) (Golgi phosphoprotein 6) (GOLPH6) (Golgi reassembly-stacking protein of 55 kDa) (GRASP55) (p59)	2, 2	nsp9, nsp13	2	Golgi apparatus membrane Lipid-anchor Endoplasmic reticulum membrane Golgi apparatus Note=Detected in the intermediate Golgi, membrane-associated ER stress triggers its relocalization from Golgi to ER membrane		cell differentiation [GO:0030154]; establishment of protein localization to plasma membrane [GO:0061951]; Golgi organization [GO:0007030]; organelle assembly [GO:0070925]; organelle organization [GO:0006996]; response to endoplasmic reticulum stress [GO:0034976]; spermatogenesis [GO:0007283]
GPANK1	ENSG00000223932	G patch domain and ankyrin repeat-containing protein 1 (Ankyrin repeat domain-containing protein 59) (G patch domain-containing protein 10) (HLA-B-associated transcript 4) (Protein G5)	2, 2	M, nsp13	2					nucleic acid binding [GO:0003676]
GPR37L1	ENSG00000170075	G-protein coupled receptor 37-like 1 (Endothelin B receptor-like protein 2) (ETBR-LP-2)	2, 2	M, orf9c	2	Cell membrane Multi-pass membrane protein Cell projection, cilium membrane Multi-pass membrane protein Note=Associates with the basal membrane of Bergmann glia cell primary cilia.		adenylate cyclase-inhibiting G protein-coupled receptor signaling pathway [GO:0007193]; negative regulation of astrocyte differentiation [GO:0048712]; negative regulation of hydrogen peroxide-induced cell death [GO:1903206]; negative regulation of neuron differentiation [GO:0045665]; negative regulation of smoothened signaling pathway [GO:0045879]; negative regulation of systemic arterial blood p…		G protein-coupled peptide receptor activity [GO:0008528]; G protein-coupled receptor activity [GO:0004930]; peptide binding [GO:0042277]; prosaposin receptor activity [GO:0036505]
GPRC5D	ENSG00000111291	G-protein coupled receptor family C group 5 member D	2, 2	orf8, orf9c	2	Cell membrane Multi-pass membrane protein				G protein-coupled receptor activity [GO:0004930]; protein kinase activator activity [GO:0030295]
GYS1	ENSG00000104812	Glycogen [starch] synthase, muscle (EC 2.4.1.11)	2, 2	N, nsp13	2			glycogen biosynthetic process [GO:0005978]; heart development [GO:0007507]		glucose binding [GO:0005536]; glycogen (starch) synthase activity [GO:0004373]; glycogen synthase activity, transferring glucose-1-phosphate [GO:0061547]; protein kinase binding [GO:0019901]
HOOK2	ENSG00000095066	Protein Hook homolog 2 (h-hook2) (hHK2)	2, 2	nsp1, nsp12	2	Cytoplasm, cytoskeleton, microtubule organizing center, centrosome Cytoplasm Cytoplasm, cytoskeleton Golgi apparatus, trans-Golgi network Note=Colocalizes with aggresomes, which are aggregates of misfolded proteins, at the centrosome Also localizes to punctate cytoplasmic foci which do not appear to overlap with early or late endosomes, the endoplasmic reticulum, multivesicular bodies , lysosome,…		cytoplasmic microtubule organization [GO:0031122]; cytoskeleton-dependent intracellular transport [GO:0030705]; early endosome to late endosome transport [GO:0045022]; endocytosis [GO:0006897]; endosome organization [GO:0007032]; endosome to lysosome transport [GO:0008333]; lysosome organization [GO:0007040]; protein localization to perinuclear region of cytoplasm [GO:1905719]; protein transport …		dynein light intermediate chain binding [GO:0051959]; identical protein binding [GO:0042802]; microtubule binding [GO:0008017]
HOXA1	ENSG00000105991	Homeobox protein Hox-A1 (Homeobox protein Hox-1F)	2, 2	nsp13, orf8	2	Nucleus		abducens nerve formation [GO:0021599]; anatomical structure morphogenesis [GO:0009653]; artery development [GO:0060840]; artery morphogenesis [GO:0048844]; cochlea development [GO:0090102]; cochlea morphogenesis [GO:0090103]; cognition [GO:0050890]; embryonic neurocranium morphogenesis [GO:0048702]; inner ear development [GO:0048839]; multicellular organism development [GO:0007275]; neuromuscular…		DNA-binding transcription activator activity, RNA polymerase II-specific [GO:0001228]; DNA-binding transcription factor activity, RNA polymerase II-specific [GO:0000981]; identical protein binding [GO:0042802]; RNA polymerase II cis-regulatory region sequence-specific DNA binding [GO:0000978]; sequence-specific DNA binding [GO:0043565]; sequence-specific double-stranded DNA binding [GO:1990837]
HOXB5	ENSG00000120075	Homeobox protein Hox-B5 (Homeobox protein HHO.C10) (Homeobox protein Hox-2A) (Homeobox protein Hu-1)	2, 2	N, nsp13	2	Nucleus.		anatomical structure morphogenesis [GO:0009653]; anterior/posterior pattern specification [GO:0009952]; embryonic skeletal system morphogenesis [GO:0048704]; endothelial cell differentiation [GO:0045446]; regulation of transcription by RNA polymerase II [GO:0006357]		DNA-binding transcription activator activity, RNA polymerase II-specific [GO:0001228]; DNA-binding transcription factor activity, RNA polymerase II-specific [GO:0000981]; RNA polymerase II cis-regulatory region sequence-specific DNA binding [GO:0000978]; sequence-specific double-stranded DNA binding [GO:1990837]
HOXC8	ENSG00000037965	Homeobox protein Hox-C8 (Homeobox protein Hox-3A)	2, 2	nsp12, nsp13	2	Nucleus.		anterior/posterior pattern specification [GO:0009952]; negative regulation of transcription by RNA polymerase II [GO:0000122]; neuron differentiation [GO:0030182]; regulation of transcription by RNA polymerase II [GO:0006357]; skeletal system morphogenesis [GO:0048705]		DNA-binding transcription factor activity, RNA polymerase II-specific [GO:0000981]; RNA polymerase II transcription regulatory region sequence-specific DNA binding [GO:0000977]; sequence-specific double-stranded DNA binding [GO:1990837]
HSF2BP	ENSG00000160207	Heat shock factor 2-binding protein	2, 2	nsp12, nsp13	2	Cytoplasm Chromosome Note=Localizes on double-strand breaks in mitotic and meiotic chromosomes.		double-strand break repair involved in meiotic recombination [GO:1990918]; female meiosis I [GO:0007144]; male meiosis I [GO:0007141]; spermatogenesis [GO:0007283]; transcription by RNA polymerase II [GO:0006366]
IFITM3	ENSG00000142089	Interferon-induced transmembrane protein 3 (Dispanin subfamily A member 2b) (DSPA2b) (Interferon-inducible protein 1-8U)	2, 2	orf8, orf9c	2	Cell membrane Single-pass type II membrane protein Late endosome membrane Single-pass type II membrane protein Early endosome membrane Single-pass type II membrane protein. Lysosome membrane Single-pass type II membrane protein Cytoplasm, perinuclear region Note=Co-localizes with BRI3 isoform 1 at the perinuclear region.		defense response to virus [GO:0051607]; immune response [GO:0006955]; negative regulation of viral entry into host cell [GO:0046597]; negative regulation of viral genome replication [GO:0045071]; negative regulation of viral transcription [GO:0032897]; response to interferon-alpha [GO:0035455]; response to interferon-beta [GO:0035456]; response to interferon-gamma [GO:0034341]; response to virus …
IFT20	ENSG00000109083	Intraflagellar transport protein 20 homolog (hIFT20)	2, 2	nsp9, nsp13	2	Golgi apparatus, cis-Golgi network Cytoplasm, cytoskeleton, microtubule organizing center, centrosome, centriole Cytoplasm, cytoskeleton, cilium basal body Cell projection, cilium Cytoplasm, cytoskeleton Golgi apparatus Cytoplasmic vesicle, secretory vesicle, acrosome Note=Present at the centrosomes during the cell cycle and associated with the proximal portion of the mother centriole and the lat…		cardiac muscle cell differentiation [GO:0055007]; centrosome localization [GO:0051642]; cilium assembly [GO:0060271]; cochlea development [GO:0090102]; establishment of epithelial cell apical/basal polarity [GO:0045198]; establishment of planar polarity [GO:0001736]; inner ear receptor cell stereocilium organization [GO:0060122]; intraciliary transport [GO:0042073]; kidney development [GO:0001822…		opsin binding [GO:0002046]; small GTPase binding [GO:0031267]
JAGN1	ENSG00000171135	Protein jagunal homolog 1	2, 2	orf3a, orf9c	2	Endoplasmic reticulum membrane Multi-pass membrane protein		cellular response to tunicamycin [GO:1904577]; defense response to fungus [GO:0050832]; endoplasmic reticulum organization [GO:0007029]; exocytosis [GO:0006887]; granulocyte colony-stimulating factor signaling pathway [GO:0038158]; negative regulation of insulin secretion involved in cellular response to glucose stimulus [GO:0061179]; neutrophil differentiation [GO:0030223]; neutrophil mediated i…
KPNA3	ENSG00000102753	Importin subunit alpha-4 (Importin alpha Q2) (Qip2) (Karyopherin subunit alpha-3) (SRP1-gamma)	2, 2	N, nsp9	2	Cytoplasm Nucleus		NLS-bearing protein import into nucleus [GO:0006607]; protein-containing complex assembly [GO:0065003]; viral entry into host cell [GO:0046718]; viral penetration into host nucleus [GO:0075732]		nuclear import signal receptor activity [GO:0061608]; nuclear localization sequence binding [GO:0008139]; protein C-terminus binding [GO:0008022]
KRT15	ENSG00000171346	Keratin, type I cytoskeletal 15 (Cytokeratin-15) (CK-15) (Keratin-15) (K15)	2, 2	nsp9, nsp13	2			epidermis development [GO:0008544]		scaffold protein binding [GO:0097110]; structural constituent of cytoskeleton [GO:0005200]
KRT34	ENSG00000262045	Keratin, type I cuticular Ha4 (Hair keratin, type I Ha4) (Keratin-34) (K34)	2, 2	nsp8, nsp13	2			epidermis development [GO:0008544]		structural molecule activity [GO:0005198]
KRTAP1-1	ENSG00000262808	Keratin-associated protein 1-1 (High sulfur keratin-associated protein 1.1) (Keratin-associated protein 1.1) (Keratin-associated protein 1.6) (Keratin-associated protein 1.7)	2, 2	nsp13, orf8	2
KRTAP1-3	ENSG00000262347	Keratin-associated protein 1-3 (Keratin-associated protein 1.8) (Keratin-associated protein 1.9)	2, 2	orf8, orf9c	2					structural constituent of skin epidermis [GO:0030280]
KRTAP3-1	ENSG00000262068	Keratin-associated protein 3-1 (High sulfur keratin-associated protein 3.1) (Keratin-associated protein 3.1)	2, 2	M, orf8	2					structural molecule activity [GO:0005198]
KRTAP3-3	ENSG00000263101	Keratin-associated protein 3-3 (High sulfur keratin-associated protein 3.3) (Keratin-associated protein 3.3)	2, 2	nsp9, orf8	2					structural molecule activity [GO:0005198]
KRTAP6-2	ENSG00000186930	Keratin-associated protein 6-2	2, 2	nsp9, nsp13	2			keratinization [GO:0031424]		identical protein binding [GO:0042802]
LHX3	ENSG00000107187	LIM/homeobox protein Lhx3 (LIM homeobox protein 3)	2, 2	M, nsp13	2	Nucleus		animal organ morphogenesis [GO:0009887]; inner ear development [GO:0048839]; lung development [GO:0030324]; medial motor column neuron differentiation [GO:0021526]; motor neuron axon guidance [GO:0008045]; negative regulation of apoptotic process [GO:0043066]; neuron differentiation [GO:0030182]; pituitary gland development [GO:0021983]; placenta development [GO:0001890]; positive regulation of t…		DNA-binding transcription activator activity, RNA polymerase II-specific [GO:0001228]; DNA-binding transcription factor activity, RNA polymerase II-specific [GO:0000981]; metal ion binding [GO:0046872]; RNA polymerase II cis-regulatory region sequence-specific DNA binding [GO:0000978]; RNA polymerase II-specific DNA-binding transcription factor binding [GO:0061629]; RNA polymerase II transcriptio…
LMO2	ENSG00000135363	Rhombotin-2 (Cysteine-rich protein TTG-2) (LIM domain only protein 2) (LMO-2) (T-cell translocation protein 2)	2, 2	nsp9, nsp13	2	Nucleus		cellular response to thyroid hormone stimulus [GO:0097067]; multicellular organism development [GO:0007275]; positive regulation of transcription by RNA polymerase II [GO:0045944]		bHLH transcription factor binding [GO:0043425]; identical protein binding [GO:0042802]; metal ion binding [GO:0046872]; RNA polymerase II-specific DNA-binding transcription factor binding [GO:0061629]; transcription coactivator activity [GO:0003713]; transcription coregulator binding [GO:0001221]
LMO4	ENSG00000143013	LIM domain transcription factor LMO4 (Breast tumor autoantigen) (LIM domain only protein 4) (LMO-4)	2, 2	nsp8, nsp13	2			negative regulation of protein-containing complex assembly [GO:0031333]; neural tube closure [GO:0001843]; positive regulation of kinase activity [GO:0033674]; positive regulation of transcription by RNA polymerase II [GO:0045944]; regulation of cell activation [GO:0050865]; regulation of cell fate specification [GO:0042659]; regulation of cell migration [GO:0030334]; spinal cord association neur…		DNA-binding transcription factor binding [GO:0140297]; metal ion binding [GO:0046872]
LONRF1	ENSG00000285360	LON peptidase N-terminal domain and RING finger protein 1 (RING finger protein 191)	2, 2	nsp12, nsp13	2					metal ion binding [GO:0046872]
LPAR3	ENSG00000171517	Lysophosphatidic acid receptor 3 (LPA receptor 3) (LPA-3) (Lysophosphatidic acid receptor Edg-7)	2, 2	nsp7, orf9c	2	Cell membrane; Multi-pass membrane protein.		adenylate cyclase-activating G protein-coupled receptor signaling pathway [GO:0007189]; bleb assembly [GO:0032060]; chemical synaptic transmission [GO:0007268]; gene expression [GO:0010467]; G protein-coupled receptor signaling pathway, coupled to cyclic nucleotide second messenger [GO:0007187]; positive regulation of collateral sprouting [GO:0048672]; positive regulation of cytosolic calcium ion…		G protein-coupled receptor activity [GO:0004930]; lipid binding [GO:0008289]; lysophosphatidic acid receptor activity [GO:0070915]
MAGEA11	ENSG00000185247	Melanoma-associated antigen 11 (Cancer/testis antigen 1.11) (CT1.11) (MAGE-11 antigen)	2, 2	nsp5_C145A, orf9c	2	Nucleus Cytoplasm		negative regulation of transcription by RNA polymerase II [GO:0000122]		histone deacetylase binding [GO:0042826]
MAGI2	ENSG00000187391	Membrane-associated guanylate kinase, WW and PDZ domain-containing protein 2 (Atrophin-1-interacting protein 1) (AIP-1) (Atrophin-1-interacting protein A) (Membrane-associated guanylate kinase inverted 2) (MAGI-2)	2, 2	nsp12, orf8	2	Cytoplasm Late endosome Cell junction, synapse, synaptosome Cell membrane Peripheral membrane protein Note=Localized diffusely in the cytoplasm before nerve growth factor stimulation. Recruited to late endosomes after NGF stimulation. Membrane-associated in synaptosomes		cellular response to nerve growth factor stimulus [GO:1990090]; glomerular visceral epithelial cell development [GO:0072015]; negative regulation of activin receptor signaling pathway [GO:0032926]; negative regulation of cell migration [GO:0030336]; negative regulation of cell population proliferation [GO:0008285]; negative regulation of protein kinase B signaling [GO:0051898]; nerve growth facto…		beta-1 adrenergic receptor binding [GO:0031697]; phosphatase binding [GO:0019902]; signaling receptor complex adaptor activity [GO:0030159]; SMAD binding [GO:0046332]; type II activin receptor binding [GO:0070699]
MAL2	ENSG00000147676	Protein MAL2	2, 2	M, orf9c	2	Cell membrane; Multi-pass membrane protein. Apical cell membrane; Multi-pass membrane protein. Endomembrane system. Cytoplasm, perinuclear region. Note=Associated with lipid rafts. In polarized epithelial cells, restricted to the apical surface. In hepatocytes, as well as in polarized hepatoma Hep-G2 cells, found in the canalicular membrane, equivalent to the apical surface, beneath the canalicul…		myelination [GO:0042552]; transcytosis [GO:0045056]		structural constituent of myelin sheath [GO:0019911]
MCRS1	ENSG00000187778	Microspherule protein 1 (58 kDa microspherule protein) (Cell cycle-regulated factor p78) (INO80 complex subunit J) (MCRS2)	2, 2	nsp13, orf9c	2	Nucleus Nucleus, nucleolus Cytoplasm Note=In microspherules in the nucleolus.		cellular protein modification process [GO:0006464]; chromatin remodeling [GO:0006338]; DNA recombination [GO:0006310]; DNA repair [GO:0006281]; histone H4-K16 acetylation [GO:0043984]; histone H4-K5 acetylation [GO:0043981]; histone H4-K8 acetylation [GO:0043982]; negative regulation of telomerase activity [GO:0051974]; negative regulation of telomere maintenance via telomere lengthening [GO:1904…		G-quadruplex RNA binding [GO:0002151]; poly(G) binding [GO:0034046]; poly(U) RNA binding [GO:0008266]; telomerase inhibitor activity [GO:0010521]
MED4	ENSG00000136146	Mediator of RNA polymerase II transcription subunit 4 (Activator-recruited cofactor 36 kDa component) (ARC36) (Mediator complex subunit 4) (TRAP/SMCC/PC2 subunit p36 subunit) (Vitamin D3 receptor-interacting protein complex 36 kDa component) (DRIP36)	2, 2	nsp10, nsp13	2	Nucleus.		positive regulation of transcription, DNA-templated [GO:0045893]; positive regulation of transcription initiation from RNA polymerase II promoter [GO:0060261]; regulation of transcription by RNA polymerase II [GO:0006357]; transcription by RNA polymerase II [GO:0006366]		nuclear receptor coactivator activity [GO:0030374]; thyroid hormone receptor binding [GO:0046966]; transcription coactivator activity [GO:0003713]; transcription coregulator activity [GO:0003712]; vitamin D receptor binding [GO:0042809]
MEIS2	ENSG00000134138	Homeobox protein Meis2 (Meis1-related protein 1)	2, 2	nsp4, nsp9	2	Nucleus Cytoplasm, perinuclear region		animal organ morphogenesis [GO:0009887]; brain development [GO:0007420]; embryonic pattern specification [GO:0009880]; eye development [GO:0001654]; negative regulation of myeloid cell differentiation [GO:0045638]; negative regulation of transcription by RNA polymerase II [GO:0000122]; pancreas development [GO:0031016]; positive regulation of cardiac muscle myoblast proliferation [GO:0110024]; po…		DNA binding [GO:0003677]; DNA-binding transcription activator activity, RNA polymerase II-specific [GO:0001228]; DNA-binding transcription factor activity, RNA polymerase II-specific [GO:0000981]; RNA polymerase II cis-regulatory region sequence-specific DNA binding [GO:0000978]; sequence-specific DNA binding [GO:0043565]; sequence-specific double-stranded DNA binding [GO:1990837]; transcription …
MFF	ENSG00000168958	Mitochondrial fission factor	2, 2	nsp7, orf9c	2	Mitochondrion outer membrane Single-pass type IV membrane protein Peroxisome Cytoplasmic vesicle, secretory vesicle, synaptic vesicle		mitochondrial fission [GO:0000266]; mitochondrial fragmentation involved in apoptotic process [GO:0043653]; mitochondrial fusion [GO:0008053]; mitochondrion morphogenesis [GO:0070584]; peroxisome fission [GO:0016559]; positive regulation of mitochondrial fission [GO:0090141]; positive regulation of protein targeting to membrane [GO:0090314]; positive regulation of release of cytochrome c from mit…		identical protein binding [GO:0042802]; protein homodimerization activity [GO:0042803]
MFSD6	ENSG00000151690	Major facilitator superfamily domain-containing protein 6 (Macrophage MHC class I receptor 2 homolog)	2, 2	nsp7, orf9c	2	Membrane Multi-pass membrane protein		antigen processing and presentation of exogenous peptide antigen via MHC class I [GO:0042590]
MGAT5B	ENSG00000167889	Alpha-1,6-mannosylglycoprotein 6-beta-N-acetylglucosaminyltransferase B (EC 2.4.1.-) (EC 2.4.1.155) (Alpha-mannoside beta-1,6-N-acetylglucosaminyltransferase B) (GlcNAc-T Vb) (GNT-Vb) (hGnTVb) (Mannoside acetylglucosaminyltransferase 5B) (N-acetylglucosaminyl-transferase Vb) (N-acetylglucosaminyltransferase IX) (GNT-IX)	2, 2	nsp2, nsp12	2	Golgi apparatus membrane Single-pass type II membrane protein		protein N-linked glycosylation [GO:0006487]; protein O-linked glycosylation via serine [GO:0018242]		alpha-1,6-mannosylglycoprotein 6-beta-N-acetylglucosaminyltransferase activity [GO:0030144]; manganese ion binding [GO:0030145]
MIEF2	ENSG00000284495	Mitochondrial dynamics protein MID49 (Mitochondrial dynamics protein of 49 kDa) (Mitochondrial elongation factor 2) (Smith-Magenis syndrome chromosomal region candidate gene 7 protein)	2, 2	M, orf8	2	Mitochondrion outer membrane Single-pass membrane protein Note=Colocalizes with DNM1L at mitochondrial membrane. Forms foci and rings around mitochondria.		dynamin family protein polymerization involved in mitochondrial fission [GO:0003374]; mitochondrion organization [GO:0007005]; positive regulation of mitochondrial fission [GO:0090141]; positive regulation of protein targeting to membrane [GO:0090314]; regulation of mitochondrion organization [GO:0010821]
MORN4	ENSG00000171160	MORN repeat-containing protein 4 (Protein 44050) (Retinophilin)	2, 2	nsp8, nsp12	2	Cytoplasm Cell projection, filopodium tip Cell projection, stereocilium Note=Found in the cytoplasm in the absence of MYO3A and localizes at filopodial tips in the presence of MYO3A.		response to axon injury [GO:0048678]
MTURN	ENSG00000180354	Maturin (Maturin neural progenitor differentiation regulator protein homolog) (Protein Ells1)	2, 2	nsp10, nsp15	2	Cytoplasm		negative regulation of NF-kappaB transcription factor activity [GO:0032088]; positive regulation of ERK1 and ERK2 cascade [GO:0070374]; positive regulation of JNK cascade [GO:0046330]; positive regulation of megakaryocyte differentiation [GO:0045654]
MYOG	ENSG00000122180	Myogenin (Class C basic helix-loop-helix protein 3) (bHLHc3) (Myogenic factor 4) (Myf-4)	2, 2	nsp2, nsp13	2	Nucleus. Note=Recruited to late myogenic gene promoter regulatory sequences with SMARCA4/BRG1/BAF190A and SWI/SNF chromatin-remodeling enzymes to promote chromatin-remodeling and transcription initiation in developing embryos.		cell cycle [GO:0007049]; cellular response to estradiol stimulus [GO:0071392]; cellular response to growth factor stimulus [GO:0071363]; cellular response to lithium ion [GO:0071285]; cellular response to tumor necrosis factor [GO:0071356]; muscle cell fate commitment [GO:0042693]; negative regulation of cell population proliferation [GO:0008285]; ossification [GO:0001503]; positive regulation of…		chromatin DNA binding [GO:0031490]; DNA-binding transcription activator activity, RNA polymerase II-specific [GO:0001228]; DNA-binding transcription factor activity [GO:0003700]; DNA-binding transcription factor activity, RNA polymerase II-specific [GO:0000981]; E-box binding [GO:0070888]; protein dimerization activity [GO:0046983]; RNA polymerase II cis-regulatory region sequence-specific DNA bi…
NAA11	ENSG00000156269	N-alpha-acetyltransferase 11 (EC 2.3.1.255) (N-terminal acetyltransferase complex ARD1 subunit homolog B) (hARD2) (NatA catalytic subunit Naa11)	2, 2	nsp7, nsp10	2	Cytoplasm Nucleus		N-terminal peptidyl-glutamic acid acetylation [GO:0018002]; N-terminal peptidyl-serine acetylation [GO:0017198]; N-terminal protein amino acid acetylation [GO:0006474]		peptide alpha-N-acetyltransferase activity [GO:0004596]; peptide-glutamate-N-acetyltransferase activity [GO:1990190]; peptide-serine-N-acetyltransferase activity [GO:1990189]
NDEL1	ENSG00000166579	Nuclear distribution protein nudE-like 1 (Protein Nudel) (Mitosin-associated protein 1)	2, 2	nsp1, nsp13	2	Cytoplasm, cytoskeleton. Cytoplasm, cytoskeleton, microtubule organizing center, centrosome. Chromosome, centromere, kinetochore. Cytoplasm, cytoskeleton, spindle. Note=Localizes to the cell body of the motor neurons and colocalizes with assembled neurofilaments within axonal processes. Localizes to the microtubules of the manchette in elongated spermatids. Colocalizes with DISC1 in the perinucle…		activation of GTPase activity [GO:0090630]; cell migration [GO:0016477]; central nervous system neuron axonogenesis [GO:0021955]; centrosome localization [GO:0051642]; cerebral cortex radially oriented cell migration [GO:0021799]; chromosome segregation [GO:0007059]; establishment of chromosome localization [GO:0051303]; establishment of mitotic spindle orientation [GO:0000132]; inner cell mass c…		alpha-tubulin binding [GO:0043014]; beta-tubulin binding [GO:0048487]; identical protein binding [GO:0042802]; microtubule binding [GO:0008017]; oligopeptidase activity [GO:0070012]; protein-containing complex binding [GO:0044877]
NFKBID	ENSG00000167604	NF-kappa-B inhibitor delta (NFKB inhibitor delta) (I-kappa-B-delta) (IkB-delta) (IkappaBdelta) (IkappaBNS) (T-cell activation NFKB-like protein) (TA-NFKBH)	2, 2	nsp9, nsp12	2	Nucleus		inflammatory response [GO:0006954]; positive regulation of T-helper 17 cell differentiation [GO:2000321]; regulation of gene expression [GO:0010468]; T cell receptor signaling pathway [GO:0050852]
NKAPD1	ENSG00000150776	Uncharacterized protein NKAPD1 (NKAP domain containing protein 1)	2, 2	nsp8, nsp10	2					identical protein binding [GO:0042802]
NUDT22	ENSG00000149761	Uridine diphosphate glucose pyrophosphatase NUDT22 (UDPG pyrophosphatase) (UGPPase) (EC 3.6.1.45) (Nucleoside diphosphate-linked moiety X motif 22) (Nudix motif 22)	2, 2	nsp12, nsp13	2					GDP-mannose hydrolase activity [GO:0052751]; metal ion binding [GO:0046872]; UDP-sugar diphosphatase activity [GO:0008768]
NUFIP2	ENSG00000108256	Nuclear fragile X mental retardation-interacting protein 2 (82 kDa FMRP-interacting protein) (82-FIP) (Cell proliferation-inducing gene 1 protein) (FMRP-interacting protein 2)	2, 2	N, nsp9	2	Nucleus Cytoplasm Cytoplasm, Stress granule Note=Distribution is cell cycle-modulated, being cytoplasmic in the G2/M phase and accumulating in nucleus during the G1 phase				RNA binding [GO:0003723]
NUTM1	ENSG00000184507	NUT family member 1 (Nuclear protein in testis)	2, 2	nsp13, orf8	2	Cytoplasm Nucleus Note=Shuttles between nucleus and cytoplasm.
NXF1	ENSG00000162231	Nuclear RNA export factor 1 (Tip-associated protein) (Tip-associating protein) (mRNA export factor TAP)	2, 2	nsp9, orf9c	2	Nucleus Nucleus, nucleoplasm Nucleus speckle Nucleus, nuclear pore complex Nucleus envelope Cytoplasm Cytoplasm, Stress granule Note=Localized predominantly in the nucleoplasm and at both the nucleoplasmic and cytoplasmic faces of the nuclear pore complex. Shuttles between the nucleus and the cytoplasm. Travels to the cytoplasm as part of the exon junction complex bound to mRNA. The association w…		mRNA export from nucleus [GO:0006406]; poly(A)+ mRNA export from nucleus [GO:0016973]; protein transport [GO:0015031]		mRNA binding [GO:0003729]; RNA binding [GO:0003723]
PAX6	ENSG00000007372	Paired box protein Pax-6 (Aniridia type II protein) (Oculorhombin)	2, 2	nsp13, orf8	2	Nucleus; Nucleus; Nucleus		anatomical structure development [GO:0048856]; animal organ morphogenesis [GO:0009887]; astrocyte differentiation [GO:0048708]; axon guidance [GO:0007411]; blood vessel development [GO:0001568]; cell fate determination [GO:0001709]; cellular response to leukemia inhibitory factor [GO:1990830]; central nervous system development [GO:0007417]; cerebral cortex regionalization [GO:0021796]; commitmen…		chromatin binding [GO:0003682]; co-SMAD binding [GO:0070410]; DNA binding [GO:0003677]; DNA-binding transcription activator activity, RNA polymerase II-specific [GO:0001228]; DNA-binding transcription factor activity [GO:0003700]; DNA-binding transcription factor activity, RNA polymerase II-specific [GO:0000981]; DNA-binding transcription repressor activity, RNA polymerase II-specific [GO:0001227…
PBX3	ENSG00000167081	Pre-B-cell leukemia transcription factor 3 (Homeobox protein PBX3)	2, 2	M, orf8	2	Nucleus		adult locomotory behavior [GO:0008344]; animal organ morphogenesis [GO:0009887]; anterior compartment pattern formation [GO:0007387]; brain development [GO:0007420]; dorsal spinal cord development [GO:0021516]; embryonic organ development [GO:0048568]; eye development [GO:0001654]; neuron development [GO:0048666]; posterior compartment specification [GO:0007388]; regulation of respiratory gaseous…		DNA-binding transcription activator activity, RNA polymerase II-specific [GO:0001228]; DNA-binding transcription factor activity, RNA polymerase II-specific [GO:0000981]; RNA polymerase II cis-regulatory region sequence-specific DNA binding [GO:0000978]
PHF1	ENSG00000225553	PHD finger protein 1 (Protein PHF1) (hPHF1) (Polycomb-like protein 1) (hPCl1)	2, 2	nsp12, nsp13	2	Nucleus. Cytoplasm, cytoskeleton, microtubule organizing center, centrosome. Note=Localizes specifically to the promoters of numerous target genes. Localizes to double-strand breaks sites following DNA damage. Co-localizes with NEK6 in the centrosome.		cellular response to DNA damage stimulus [GO:0006974]; chromatin organization [GO:0006325]; negative regulation of histone H3-K27 methylation [GO:0061086]; positive regulation of histone H3-K27 methylation [GO:0061087]; regulation of transcription, DNA-templated [GO:0006355]		chromatin binding [GO:0003682]; DNA binding [GO:0003677]; histone methyltransferase binding [GO:1990226]; identical protein binding [GO:0042802]; metal ion binding [GO:0046872]; methylated histone binding [GO:0035064]; transcription corepressor binding [GO:0001222]
PLEKHN1	ENSG00000187583	Pleckstrin homology domain-containing family N member 1 (PH domain-containing family N member 1) (Cardiolipin and phosphatidic acid-binding protein)	2, 2	M, nsp12	2	Cell membrane Lipid-anchor Mitochondrion Mitochondrion membrane Note=Interaction with C1QBP and phosphorylation is essential for its mitochondrial localization. Localizes on the microtubule in the form of small granules.		3'-UTR-mediated mRNA destabilization [GO:0061158]; positive regulation of apoptotic process [GO:0043065]; response to hypoxia [GO:0001666]		cardiolipin binding [GO:1901612]; phosphatidic acid binding [GO:0070300]; phosphatidylinositol phosphate binding [GO:1901981]; phosphatidylserine binding [GO:0001786]
PPP1R16A	ENSG00000160972	Protein phosphatase 1 regulatory subunit 16A (Myosin phosphatase-targeting subunit 3)	2, 2	nsp13, nsp15	2	Cell membrane Lipid-anchor		regulation of protein dephosphorylation [GO:0035304]		myosin phosphatase regulator activity [GO:0017020]; protein phosphatase 1 binding [GO:0008157]; protein phosphatase regulator activity [GO:0019888]
PPP1R18	ENSG00000230341	Phostensin (Protein phosphatase 1 F-actin cytoskeleton-targeting subunit) (Protein phosphatase 1 regulatory subunit 18)	2, 2	nsp13, orf8	2	Cytoplasm, cytoskeleton; Cytoplasm, cytoskeleton				actin binding [GO:0003779]; phosphatase binding [GO:0019902]
PRKAA2	ENSG00000162409	5'-AMP-activated protein kinase catalytic subunit alpha-2 (AMPK subunit alpha-2) (EC 2.7.11.1) (Acetyl-CoA carboxylase kinase) (ACACA kinase) (EC 2.7.11.27) (Hydroxymethylglutaryl-CoA reductase kinase) (HMGCR kinase) (EC 2.7.11.31)	2, 2	M, nsp13	2	Cytoplasm Nucleus Note=In response to stress, recruited by p53/TP53 to specific promoters.		autophagy [GO:0006914]; cellular response to calcium ion [GO:0071277]; cellular response to glucose starvation [GO:0042149]; cellular response to glucose stimulus [GO:0071333]; cellular response to nutrient levels [GO:0031669]; cellular response to oxidative stress [GO:0034599]; cellular response to prostaglandin E stimulus [GO:0071380]; cellular response to xenobiotic stimulus [GO:0071466]; chol…		[acetyl-CoA carboxylase] kinase activity [GO:0050405]; [hydroxymethylglutaryl-CoA reductase (NADPH)] kinase activity [GO:0047322]; AMP-activated protein kinase activity [GO:0004679]; ATP binding [GO:0005524]; chromatin binding [GO:0003682]; histone serine kinase activity [GO:0035174]; metal ion binding [GO:0046872]; protein kinase activity [GO:0004672]; protein serine/threonine/tyrosine kinase ac…
PROP1	ENSG00000274382	Homeobox protein prophet of Pit-1 (PROP-1) (Pituitary-specific homeodomain factor)	2, 2	nsp9, nsp13	2	Nucleus		blood vessel development [GO:0001568]; canonical Wnt signaling pathway [GO:0060070]; cell migration [GO:0016477]; central nervous system development [GO:0007417]; dorsal/ventral pattern formation [GO:0009953]; hypophysis morphogenesis [GO:0048850]; hypothalamus cell differentiation [GO:0021979]; negative regulation of apoptotic process [GO:0043066]; regulation of transcription by RNA polymerase I…		beta-catenin binding [GO:0008013]; chromatin binding [GO:0003682]; DNA-binding transcription activator activity, RNA polymerase II-specific [GO:0001228]; DNA-binding transcription factor activity, RNA polymerase II-specific [GO:0000981]; DNA-binding transcription repressor activity, RNA polymerase II-specific [GO:0001227]; protein C-terminus binding [GO:0008022]; RNA polymerase II cis-regulatory …
PRPF18	ENSG00000165630	Pre-mRNA-splicing factor 18 (PRP18 homolog) (hPRP18)	2, 2	nsp10, nsp13	2	Nucleus speckle Note=Colocalizes with spliceosomal snRNPs.		generation of catalytic spliceosome for second transesterification step [GO:0000350]; mRNA processing [GO:0006397]; nuclear retention of unspliced pre-mRNA at the site of transcription [GO:0071048]; RNA splicing [GO:0008380]
PRR35	ENSG00000161992	Proline-rich protein 35 (Uncharacterized protein RJD1)	2, 2	nsp12, nsp13	2
PTPN9	ENSG00000169410	Tyrosine-protein phosphatase non-receptor type 9 (EC 3.1.3.48) (Protein-tyrosine phosphatase MEG2) (PTPase MEG2)	2, 2	M, orf8	2	Cytoplasm		negative regulation of neuron projection development [GO:0010977]; peptidyl-tyrosine dephosphorylation [GO:0035335]; positive regulation of protein localization to plasma membrane [GO:1903078]; protein dephosphorylation [GO:0006470]		non-membrane spanning protein tyrosine phosphatase activity [GO:0004726]; protein tyrosine phosphatase activity [GO:0004725]
RBM10	ENSG00000182872	RNA-binding protein 10 (G patch domain-containing protein 9) (RNA-binding motif protein 10) (RNA-binding protein S1-1) (S1-1)	2, 2	nsp13, orf9b	2	Nucleus Note=In the extranucleolar nucleoplasm constitutes hundreds of nuclear domains, which dynamically change their structures in a reversible manner. Upon globally reducing RNA polymerase II transcription, the nuclear bodies enlarge and decrease in number. They occur closely adjacent to nuclear speckles or IGCs but coincide with TIDRs		3'-UTR-mediated mRNA stabilization [GO:0070935]; mRNA splicing, via spliceosome [GO:0000398]; negative regulation of cell population proliferation [GO:0008285]; negative regulation of mRNA splicing, via spliceosome [GO:0048025]; negative regulation of transcription by RNA polymerase II [GO:0000122]; positive regulation of smooth muscle cell apoptotic process [GO:0034393]; regulation of alternativ…		identical protein binding [GO:0042802]; metal ion binding [GO:0046872]; miRNA binding [GO:0035198]; RNA binding [GO:0003723]
RBM39	ENSG00000131051	RNA-binding protein 39 (CAPER alpha) (CAPERalpha) (Hepatocellular carcinoma protein 1) (RNA-binding motif protein 39) (RNA-binding region-containing protein 2) (Splicing factor HCC1)	2, 2	N, nsp13	2	Nucleus speckle Note=Concentrated in nuclear speckles Colocalizes with the core spliceosomal snRNP proteins		mRNA processing [GO:0006397]; regulation of mRNA splicing, via spliceosome [GO:0048024]; RNA processing [GO:0006396]; RNA splicing [GO:0008380]		RNA binding [GO:0003723]; RS domain binding [GO:0050733]
RBPMS	ENSG00000157110	RNA-binding protein with multiple splicing (RBP-MS) (Heart and RRM expressed sequence) (Hermes)	2, 2	nsp12, nsp13	2	Nucleus Cytoplasm Cytoplasm, P-body Note=Translocates into cytoplasmic stress granules that probably correspond to P-bodies in response to oxidative stress.		positive regulation of pathway-restricted SMAD protein phosphorylation [GO:0010862]; positive regulation of SMAD protein signal transduction [GO:0060391]; response to oxidative stress [GO:0006979]; RNA processing [GO:0006396]		mRNA binding [GO:0003729]; poly(A) binding [GO:0008143]; protein homodimerization activity [GO:0042803]; RNA binding [GO:0003723]; transcription coactivator activity [GO:0003713]
RBPMS2	ENSG00000166831	RNA-binding protein with multiple splicing 2 (RNA binding protein, mRNA processing factor 2)	2, 2	nsp12, orf9b	2	Cytoplasm		embryonic digestive tract morphogenesis [GO:0048557]; negative regulation of BMP signaling pathway [GO:0030514]; negative regulation of smooth muscle cell differentiation [GO:0051151]; positive regulation of smooth muscle cell proliferation [GO:0048661]		identical protein binding [GO:0042802]; mRNA binding [GO:0003729]; protein homodimerization activity [GO:0042803]
REEP4	ENSG00000168476	Receptor expression-enhancing protein 4	2, 2	M, nsp7	2	Endoplasmic reticulum membrane Multi-pass membrane protein		cell division [GO:0051301]; endoplasmic reticulum tubular network organization [GO:0071786]; mitotic nuclear membrane reassembly [GO:0007084]; nuclear envelope organization [GO:0006998]		microtubule binding [GO:0008017]
RHOXF2	ENSG00000131721	Rhox homeobox family member 2 (Paired-like homeobox protein PEPP-2) (Testis homeobox gene 1)	2, 2	nsp12, nsp13	2	Nucleus		positive regulation of gene expression [GO:0010628]; regulation of transcription by RNA polymerase II [GO:0006357]		DNA-binding transcription factor activity, RNA polymerase II-specific [GO:0000981]; identical protein binding [GO:0042802]; RNA polymerase II transcription regulatory region sequence-specific DNA binding [GO:0000977]; sequence-specific double-stranded DNA binding [GO:1990837]
RPRM	ENSG00000177519	Protein reprimo	2, 2	M, orf8	2	Cytoplasm Membrane Single-pass membrane protein		regulation of cell cycle [GO:0051726]; regulation of mitotic cell cycle [GO:0007346]
SEC22A	ENSG00000121542	Vesicle-trafficking protein SEC22a (SEC22 vesicle-trafficking protein homolog A) (SEC22 vesicle-trafficking protein-like 2)	2, 2	orf3a, orf9c	2	Endoplasmic reticulum membrane Multi-pass membrane protein		endoplasmic reticulum to Golgi vesicle-mediated transport [GO:0006888]; protein transport [GO:0015031]		transporter activity [GO:0005215]
SERP2	ENSG00000151778	Stress-associated endoplasmic reticulum protein 2 (Ribosome-associated membrane protein RAMP4-2)	2, 2	M, orf9c	2	Membrane; Single-pass type IV membrane protein. Endoplasmic reticulum membrane Single-pass membrane protein Cytoplasmic side		endoplasmic reticulum unfolded protein response [GO:0030968]; protein glycosylation [GO:0006486]; protein transport [GO:0015031]
SFN	ENSG00000175793	14-3-3 protein sigma (Epithelial cell marker protein 1) (Stratifin)	2, 2	orf8, orf9b	2	Cytoplasm. Nucleus Secreted. Note=May be secreted by a non-classical secretory pathway.		cellular protein localization [GO:0034613]; establishment of skin barrier [GO:0061436]; intrinsic apoptotic signaling pathway in response to DNA damage [GO:0008630]; keratinization [GO:0031424]; keratinocyte development [GO:0003334]; negative regulation of cysteine-type endopeptidase activity involved in apoptotic process [GO:0043154]; negative regulation of keratinocyte proliferation [GO:0010839…		cadherin binding [GO:0045296]; identical protein binding [GO:0042802]; phosphoprotein binding [GO:0051219]; protein kinase binding [GO:0019901]; protein kinase C inhibitor activity [GO:0008426]
SGTB	ENSG00000197860	Small glutamine-rich tetratricopeptide repeat-containing protein beta (Beta-SGT) (Small glutamine-rich protein with tetratricopeptide repeats 2)	2, 2	nsp9, orf8	2			posttranslational protein targeting to endoplasmic reticulum membrane [GO:0006620]; ubiquitin-dependent ERAD pathway [GO:0030433]		molecular adaptor activity [GO:0060090]
SLC30A2	ENSG00000158014	Zinc transporter 2 (ZnT-2) (Solute carrier family 30 member 2)	2, 2	orf8, orf9c	2	Vacuole membrane Multi-pass membrane protein; Lysosome membrane.		positive regulation of sequestering of zinc ion [GO:0061090]; regulation of sequestering of zinc ion [GO:0061088]; response to zinc ion [GO:0010043]; zinc ion transmembrane transport [GO:0071577]		identical protein binding [GO:0042802]; zinc ion transmembrane transporter activity [GO:0005385]
SNAPC5	ENSG00000174446	snRNA-activating protein complex subunit 5 (SNAPc subunit 5) (Small nuclear RNA-activating complex polypeptide 5) (snRNA-activating protein complex 19 kDa subunit) (SNAPc 19 kDa subunit)	2, 2	nsp9, nsp13	2	Nucleus.		snRNA transcription by RNA polymerase II [GO:0042795]; snRNA transcription by RNA polymerase III [GO:0042796]; transcription initiation from RNA polymerase III promoter [GO:0006384]		RNA polymerase II general transcription initiation factor activity [GO:0016251]; RNA polymerase III general transcription initiation factor activity [GO:0000995]
SNRPA	ENSG00000077312	U1 small nuclear ribonucleoprotein A (U1 snRNP A) (U1-A) (U1A)	2, 2	nsp13, orf9b	2	Nucleus.		mRNA splicing, via spliceosome [GO:0000398]; regulation of mRNA polyadenylation [GO:1900363]		identical protein binding [GO:0042802]; RNA binding [GO:0003723]; U1 snRNA binding [GO:0030619]; U1 snRNP binding [GO:1990446]
SNX1	ENSG00000028528	Sorting nexin-1	2, 2	M, orf8	2	Endosome membrane Peripheral membrane protein; Cytoplasmic side. Golgi apparatus, trans-Golgi network membrane Peripheral membrane protein Cytoplasmic side Early endosome membrane; Peripheral membrane protein; Cytoplasmic side. Cell projection, lamellipodium Note=Enriched on tubular elements of the early endosome membrane. Binds preferentially to highly curved membranes enriched in phosphatidylin…		early endosome to Golgi transport [GO:0034498]; intracellular protein transport [GO:0006886]; lamellipodium morphogenesis [GO:0072673]; positive regulation of protein catabolic process [GO:0045732]; receptor internalization [GO:0031623]; retrograde transport, endosome to Golgi [GO:0042147]		cadherin binding [GO:0045296]; epidermal growth factor receptor binding [GO:0005154]; identical protein binding [GO:0042802]; insulin receptor binding [GO:0005158]; leptin receptor binding [GO:1990460]; phosphatidylinositol binding [GO:0035091]; protein heterodimerization activity [GO:0046982]; protein homodimerization activity [GO:0042803]; transferrin receptor binding [GO:1990459]
SOHLH1	ENSG00000165643	Spermatogenesis- and oogenesis-specific basic helix-loop-helix-containing protein 1	2, 2	nsp9, nsp13	2	Cytoplasm Nucleus		cell differentiation [GO:0030154]; oocyte differentiation [GO:0009994]; regulation of transcription by RNA polymerase II [GO:0006357]; spermatogenesis [GO:0007283]		DNA-binding transcription factor activity, RNA polymerase II-specific [GO:0000981]; protein heterodimerization activity [GO:0046982]; protein homodimerization activity [GO:0042803]; RNA polymerase II cis-regulatory region sequence-specific DNA binding [GO:0000978]
STX1A	ENSG00000106089	Syntaxin-1A (Neuron-specific antigen HPC-1)	2, 2	nsp7, orf3a	2	Cytoplasmic vesicle, secretory vesicle, synaptic vesicle membrane Single-pass type IV membrane protein Cell junction, synapse, synaptosome Cell membrane Note=Colocalizes with KCNB1 at the cell membrane.; Secreted		calcium-ion regulated exocytosis [GO:0017156]; exocytosis [GO:0006887]; insulin secretion [GO:0030073]; intracellular protein transport [GO:0006886]; positive regulation of calcium ion-dependent exocytosis [GO:0045956]; positive regulation of catecholamine secretion [GO:0033605]; positive regulation of excitatory postsynaptic potential [GO:2000463]; positive regulation of neurotransmitter secreti…		ATP-dependent protein binding [GO:0043008]; calcium channel inhibitor activity [GO:0019855]; calcium-dependent protein binding [GO:0048306]; chloride channel inhibitor activity [GO:0019869]; identical protein binding [GO:0042802]; kinase binding [GO:0019900]; myosin head/neck binding [GO:0032028]; protein-containing complex binding [GO:0044877]; protein domain specific binding [GO:0019904]; prote…
SYT16	ENSG00000139973	Synaptotagmin-16 (Chr14Syt) (Synaptotagmin 14-like protein) (Synaptotagmin XIV-related protein)	2, 2	M, orf8	2			exocytosis [GO:0006887]
TBC1D21	ENSG00000167139	TBC1 domain family member 21 (Male germ cell Rab GTPase-activating protein)	2, 2	nsp4, nsp12	2	Cytoplasmic vesicle, secretory vesicle, acrosome Cytoplasm, cytoskeleton Note=Located at the edge of the acrosomal region, neck and annulus during spermiogenesis. Colocalizes with RAB3A at the acrosome-acroplaxome and neck regions of spermatids. Colocalizes with ACTB at the neck region in elongated spermatids.		activation of GTPase activity [GO:0090630]; flagellated sperm motility [GO:0030317]; intracellular protein transport [GO:0006886]; spermatogenesis [GO:0007283]; sperm axoneme assembly [GO:0007288]; sperm mitochondrial sheath assembly [GO:0120317]		actin binding [GO:0003779]; GTPase activator activity [GO:0005096]
TEKT4	ENSG00000163060	Tektin-4	2, 2	M, nsp1	2	Cell projection, cilium, flagellum Note=Found in the abaxial surface of outer dense fibers in sperm flagella.		cilium assembly [GO:0060271]; cilium movement involved in cell motility [GO:0060294]
TEX37	ENSG00000172073	Testis-expressed sequence 37 protein (Testis-specific conserved protein of 21 kDa)	2, 2	nsp12, nsp13	2	Nucleus Cytoplasm Note=Present in the germ cell lineage at all stages
THSD7B	ENSG00000144229	Thrombospondin type-1 domain-containing protein 7B	2, 2	M, orf8	2	Membrane Single-pass type I membrane protein		actin cytoskeleton reorganization [GO:0031532]
TMEM100	ENSG00000166292	Transmembrane protein 100	2, 2	nsp7, orf9c	2	Cell membrane; Multi-pass membrane protein. Membrane Multi-pass membrane protein Perikaryon. Cytoplasm, perinuclear region. Endoplasmic reticulum. Note=Colocalized with HSPA5 in the endoplasmic reticulum Enriched in ER microsome. Colocalized with BMP4 in neural cell bodies and neural fibers of the enteric nervous system.		angiogenesis [GO:0001525]; arterial endothelial cell differentiation [GO:0060842]; BMP signaling pathway [GO:0030509]; cellular response to BMP stimulus [GO:0071773]; epithelial to mesenchymal transition involved in endocardial cushion formation [GO:0003198]; in utero embryonic development [GO:0001701]; Notch signaling pathway [GO:0007219]; positive regulation of endothelial cell differentiation …
TMEM237	ENSG00000155755	Transmembrane protein 237 (Amyotrophic lateral sclerosis 2 chromosomal region candidate gene 4 protein)	2, 2	nsp7, orf9c	2	Membrane Multi-pass membrane protein Cell projection, cilium Note=Localizes at the proximal region of primary cilia were observed, consistent with localization to the transition zone. Anchored to the transition zone by RPGRIP1L.		cilium assembly [GO:0060271]; regulation of Wnt signaling pathway [GO:0030111]
TMEM80	ENSG00000177042	Transmembrane protein 80	2, 2	orf3a, orf9c	2	Membrane Multi-pass membrane protein Cell projection, cilium Note=Localizes at the transition zone, a region between the basal body and the ciliary axoneme.		non-motile cilium assembly [GO:1905515]
TNS2	ENSG00000111077	Tensin-2 (EC 3.1.3.48) (C1 domain-containing phosphatase and tensin homolog) (C1-TEN) (Tensin-like C1 domain-containing phosphatase)	2, 2	M, nsp12	2	Cell junction, focal adhesion Cell membrane Peripheral membrane protein Cytoplasmic side Note=Detected at the end of actin stress fibers. Detected in cytoplasmic punctate bodies		cellular homeostasis [GO:0019725]; collagen metabolic process [GO:0032963]; intracellular signal transduction [GO:0035556]; kidney development [GO:0001822]; multicellular organismal homeostasis [GO:0048871]; multicellular organism growth [GO:0035264]; negative regulation of cell population proliferation [GO:0008285]; negative regulation of insulin receptor signaling pathway [GO:0046627]; peptidyl…		identical protein binding [GO:0042802]; kinase binding [GO:0019900]; metal ion binding [GO:0046872]; protein tyrosine phosphatase activity [GO:0004725]
TP53BP2	ENSG00000143514	Apoptosis-stimulating of p53 protein 2 (Bcl2-binding protein) (Bbp) (Renal carcinoma antigen NY-REN-51) (Tumor suppressor p53-binding protein 2) (53BP2) (p53-binding protein 2) (p53BP2)	2, 2	nsp13, orf8	2	Cytoplasm, perinuclear region. Nucleus. Note=Predominantly found in the perinuclear region. Some small fraction is nuclear. Sequester in the cytoplasm on overexpression of DDX42.		cell cycle [GO:0007049]; intrinsic apoptotic signaling pathway by p53 class mediator [GO:0072332]; negative regulation of cell cycle [GO:0045786]; positive regulation of execution phase of apoptosis [GO:1900119]; signal transduction [GO:0007165]		identical protein binding [GO:0042802]; NF-kappaB binding [GO:0051059]; p53 binding [GO:0002039]; SH3 domain binding [GO:0017124]
TRIM41	ENSG00000146063	E3 ubiquitin-protein ligase TRIM41 (EC 2.3.2.27) (RING finger-interacting protein with C kinase) (RINCK) (Tripartite motif-containing protein 41)	2, 2	N, nsp13	2	Cytoplasm Nucleus		cellular response to lipopolysaccharide [GO:0071222]; cellular response to muramyl dipeptide [GO:0071225]; defense response to virus [GO:0051607]; positive regulation of DNA-binding transcription factor activity [GO:0051091]; positive regulation of type I interferon-mediated signaling pathway [GO:0060340]; protein monoubiquitination [GO:0006513]; protein ubiquitination [GO:0016567]		identical protein binding [GO:0042802]; ubiquitin protein ligase activity [GO:0061630]; zinc ion binding [GO:0008270]
TRIP13	ENSG00000071539	Pachytene checkpoint protein 2 homolog (Human papillomavirus type 16 E1 protein-binding protein) (16E1-BP) (HPV16 E1 protein-binding protein) (Thyroid hormone receptor interactor 13) (Thyroid receptor-interacting protein 13) (TR-interacting protein 13) (TRIP-13)	2, 2	nsp7, nsp13	2			double-strand break repair [GO:0006302]; female meiosis I [GO:0007144]; male meiosis I [GO:0007141]; meiotic recombination checkpoint signaling [GO:0051598]; mitotic spindle assembly checkpoint signaling [GO:0007094]; oocyte maturation [GO:0001556]; oogenesis [GO:0048477]; reciprocal meiotic recombination [GO:0007131]; spermatid development [GO:0007286]; spermatogenesis [GO:0007283]; synaptonemal…		ATP binding [GO:0005524]; ATP hydrolysis activity [GO:0016887]; identical protein binding [GO:0042802]; transcription coregulator activity [GO:0003712]
TSEN15	ENSG00000198860	tRNA-splicing endonuclease subunit Sen15 (SEN15 homolog) (HsSEN15) (tRNA-intron endonuclease Sen15)	2, 2	nsp12, nsp13	2	Nucleus Nucleus, nucleolus Note=May be transiently localized in the nucleolus.		mRNA processing [GO:0006397]; tRNA splicing, via endonucleolytic cleavage and ligation [GO:0006388]		nuclease activity [GO:0004518]; nucleic acid binding [GO:0003676]
TSPO2	ENSG00000112212	Translocator protein 2 (Peripheral-type benzodiazepine receptor-like protein 1)	2, 2	M, orf9c	2	Endoplasmic reticulum membrane Multi-pass membrane protein Cell membrane Multi-pass membrane protein. Note=Localizes to the plasma membrane and intracellular membranes in developing and mature erythrocytes.		5-aminolevulinic acid import across plasma membrane [GO:0140484]; enucleate erythrocyte differentiation [GO:0043353]; import across plasma membrane [GO:0098739]; intracellular cholesterol transport [GO:0032367]; lipid droplet organization [GO:0034389]		cholesterol binding [GO:0015485]
UBQLN1	ENSG00000135018	Ubiquilin-1 (Protein linking IAP with cytoskeleton 1) (PLIC-1) (hPLIC-1)	2, 2	nsp9, orf8	2	Cytoplasm Nucleus Endoplasmic reticulum Cytoplasmic vesicle, autophagosome Cell membrane Note=Detected in neuronal processes and at synapses Recruited to the ER during ER-associated protein degradation Isoform 1 and isoform 3 colocalize with PSEN1 in the cell membrane and in cytoplasmic juxtanuclear structures called aggresomes Colocalizes with ORAI1 and TICAM1 in the autophagosome Colocalizes wi…		aggrephagy [GO:0035973]; autophagosome assembly [GO:0000045]; autophagosome maturation [GO:0097352]; cellular response to hypoxia [GO:0071456]; macroautophagy [GO:0016236]; negative regulation of store-operated calcium channel activity [GO:1901340]; negative regulation of toll-like receptor 3 signaling pathway [GO:0034140]; positive regulation of ER-associated ubiquitin-dependent protein cataboli…		identical protein binding [GO:0042802]; kinase binding [GO:0019900]; polyubiquitin modification-dependent protein binding [GO:0031593]
UBXN11	ENSG00000158062	UBX domain-containing protein 11 (Colorectal tumor-associated antigen COA-1) (Socius) (UBX domain-containing protein 5)	2, 2	nsp2, nsp13	2	Cytoplasm, cytoskeleton		proteasome-mediated ubiquitin-dependent protein catabolic process [GO:0043161]		ubiquitin binding [GO:0043130]
VAC14	ENSG00000103043	Protein VAC14 homolog (Tax1-binding protein 2)	2, 2	nsp7, nsp13	2	Endosome membrane Microsome membrane Note=Mainly associated with membranes of the late endocytic pathway.		phosphatidylinositol biosynthetic process [GO:0006661]; positive regulation of kinase activity [GO:0033674]; signal transduction [GO:0007165]		identical protein binding [GO:0042802]; signaling receptor activity [GO:0038023]
ZDHHC15	ENSG00000102383	Palmitoyltransferase ZDHHC15 (EC 2.3.1.225) (Acyltransferase ZDHHC15) (EC 2.3.1.-) (Zinc finger DHHC domain-containing protein 15) (DHHC-15)	2, 2	nsp7, orf8	2	Golgi apparatus membrane Multi-pass membrane protein Cell junction, synapse, postsynaptic density		peptidyl-L-cysteine S-palmitoylation [GO:0018230]; positive regulation of dendrite development [GO:1900006]; protein localization to membrane [GO:0072657]; protein localization to postsynapse [GO:0062237]; protein palmitoylation [GO:0018345]; protein targeting to Golgi apparatus [GO:0140450]; protein targeting to membrane [GO:0006612]; regulation of dendritic spine morphogenesis [GO:0061001]; syn…		palmitoyltransferase activity [GO:0016409]; protein-cysteine S-myristoyltransferase activity [GO:0019705]; protein-cysteine S-palmitoyltransferase activity [GO:0019706]; protein-cysteine S-stearoyltransferase activity [GO:0140439]; zinc ion binding [GO:0008270]
ZIC1	ENSG00000152977	Zinc finger protein ZIC 1 (Zinc finger protein 201) (Zinc finger protein of the cerebellum 1)	2, 2	M, nsp13	2	Nucleus. Cytoplasm Note=Localizes in the cytoplasm in presence of MDFIC overexpression.		adult walking behavior [GO:0007628]; brain development [GO:0007420]; cell differentiation [GO:0030154]; central nervous system development [GO:0007417]; inner ear morphogenesis [GO:0042472]; pattern specification process [GO:0007389]; positive regulation of protein import into nucleus [GO:0042307]; positive regulation of transcription, DNA-templated [GO:0045893]; regulation of smoothened signalin…		DNA-binding transcription activator activity, RNA polymerase II-specific [GO:0001228]; DNA-binding transcription factor activity [GO:0003700]; DNA-binding transcription factor activity, RNA polymerase II-specific [GO:0000981]; metal ion binding [GO:0046872]; RNA polymerase II cis-regulatory region sequence-specific DNA binding [GO:0000978]; sequence-specific double-stranded DNA binding [GO:199083…
ZNF250	ENSG00000196150	Zinc finger protein 250 (Zinc finger protein 647)	2, 2	nsp13, orf8	2	Nucleus		regulation of transcription by RNA polymerase II [GO:0006357]		DNA-binding transcription factor activity, RNA polymerase II-specific [GO:0000981]; identical protein binding [GO:0042802]; metal ion binding [GO:0046872]; RNA polymerase II cis-regulatory region sequence-specific DNA binding [GO:0000978]; sequence-specific double-stranded DNA binding [GO:1990837]
ZNF620	ENSG00000177842	Zinc finger protein 620	2, 2	M, nsp8	2	Nucleus		negative regulation of transcription by RNA polymerase II [GO:0000122]; regulation of transcription by RNA polymerase II [GO:0006357]		DNA-binding transcription factor activity, RNA polymerase II-specific [GO:0000981]; DNA-binding transcription repressor activity, RNA polymerase II-specific [GO:0001227]; metal ion binding [GO:0046872]; RNA polymerase II transcription regulatory region sequence-specific DNA binding [GO:0000977]
ZNF792	ENSG00000180884	Zinc finger protein 792	2, 2	nsp8, nsp13	2	Nucleus		regulation of transcription by RNA polymerase II [GO:0006357]		DNA-binding transcription factor activity, RNA polymerase II-specific [GO:0000981]; identical protein binding [GO:0042802]; metal ion binding [GO:0046872]; RNA polymerase II cis-regulatory region sequence-specific DNA binding [GO:0000978]
AAGAB	ENSG00000103591	Alpha- and gamma-adaptin-binding protein p34	2	nsp10	1	Cytoplasm, cytosol		protein transport [GO:0015031]
ABI3	ENSG00000108798	ABI gene family member 3 (New molecule including SH3) (Nesh)	2	nsp9	1	Cytoplasm Note=Colocalizes with PAK2 at leading edge of cells.		defense response to tumor cell [GO:0002357]; negative regulation of lamellipodium assembly [GO:0010593]; negative regulation of protein localization to plasma membrane [GO:1903077]; negative regulation of ruffle assembly [GO:1900028]; positive regulation of cellular senescence [GO:2000774]; regulation of actin cytoskeleton reorganization [GO:2000249]; regulation of cell migration [GO:0030334]; re…		actin filament binding [GO:0051015]; identical protein binding [GO:0042802]; SH3 domain binding [GO:0017124]
ADAM33	ENSG00000149451	Disintegrin and metalloproteinase domain-containing protein 33 (ADAM 33) (EC 3.4.24.-)	2	nsp7	1	Membrane; Single-pass type I membrane protein.		proteolysis [GO:0006508]		metalloendopeptidase activity [GO:0004222]; zinc ion binding [GO:0008270]
ADIPOQ	ENSG00000181092	Adiponectin (30 kDa adipocyte complement-related protein) (Adipocyte complement-related 30 kDa protein) (ACRP30) (Adipocyte, C1q and collagen domain-containing protein) (Adipose most abundant gene transcript 1 protein) (apM-1) (Gelatin-binding protein)	2	orf8	1	Secreted		brown fat cell differentiation [GO:0050873]; cellular response to cAMP [GO:0071320]; cellular response to epinephrine stimulus [GO:0071872]; cellular response to insulin stimulus [GO:0032869]; cellular response to xenobiotic stimulus [GO:0071466]; circadian rhythm [GO:0007623]; detection of oxidative stress [GO:0070994]; fatty acid beta-oxidation [GO:0006635]; fatty acid oxidation [GO:0019395]; g…		cytokine activity [GO:0005125]; hormone activity [GO:0005179]; identical protein binding [GO:0042802]; protein homodimerization activity [GO:0042803]; sialic acid binding [GO:0033691]; signaling receptor binding [GO:0005102]
AHNAK2	ENSG00000185567	Protein AHNAK2	2	nsp7	1	Nucleus		regulation of RNA splicing [GO:0043484]
AIDA	ENSG00000186063	Axin interactor, dorsalization-associated protein (Axin interaction partner and dorsalization antagonist)	2	orf8	1			determination of ventral identity [GO:0048264]; dorsal/ventral pattern formation [GO:0009953]; negative regulation of JNK cascade [GO:0046329]; negative regulation of JUN kinase activity [GO:0043508]; negative regulation of protein-containing complex assembly [GO:0031333]		phosphatidylinositol binding [GO:0035091]; protein domain specific binding [GO:0019904]
AP1B1	ENSG00000100280	AP-1 complex subunit beta-1 (Adaptor protein complex AP-1 subunit beta-1) (Adaptor-related protein complex 1 subunit beta-1) (Beta-1-adaptin) (Beta-adaptin 1) (Clathrin assembly protein complex 1 beta large chain) (Golgi adaptor HA1/AP1 adaptin beta subunit)	2	nsp9	1	Golgi apparatus. Cytoplasmic vesicle, clathrin-coated vesicle membrane; Peripheral membrane protein; Cytoplasmic side. Note=Component of the coat surrounding the cytoplasmic face of coated vesicles located at the Golgi complex.		determination of left/right symmetry [GO:0007368]; heart development [GO:0007507]; intracellular protein transport [GO:0006886]; kidney development [GO:0001822]; vesicle-mediated transport [GO:0016192]		clathrin binding [GO:0030276]; protein kinase binding [GO:0019901]
APIP	ENSG00000149089	Methylthioribulose-1-phosphate dehydratase (MTRu-1-P dehydratase) (EC 4.2.1.109) (APAF1-interacting protein) (hAPIP)	2	nsp14	1	Cytoplasm		apoptotic process [GO:0006915]; L-methionine salvage from methylthioadenosine [GO:0019509]; L-methionine salvage from S-adenosylmethionine [GO:0019284]; negative regulation of apoptotic process [GO:0043066]; protein homotetramerization [GO:0051289]; pyroptosis [GO:0070269]; regulation of ERK1 and ERK2 cascade [GO:0070372]		identical protein binding [GO:0042802]; methylthioribulose 1-phosphate dehydratase activity [GO:0046570]; zinc ion binding [GO:0008270]
APPL1	ENSG00000157500	DCC-interacting protein 13-alpha (Dip13-alpha) (Adapter protein containing PH domain, PTB domain and leucine zipper motif 1)	2	orf8	1	Early endosome membrane Peripheral membrane protein Nucleus Cytoplasm Endosome Cell projection, ruffle Cytoplasmic vesicle, phagosome Note=Early endosomal membrane-bound and nuclear. Translocated into the nucleus upon release from endosomal membranes following internalization of EGF.		adiponectin-activated signaling pathway [GO:0033211]; cell cycle [GO:0007049]; cellular response to hepatocyte growth factor stimulus [GO:0035729]; insulin receptor signaling pathway [GO:0008286]; negative regulation of Fc-gamma receptor signaling pathway involved in phagocytosis [GO:1905450]; positive regulation of cytokine production involved in inflammatory response [GO:1900017]; positive regu…		beta-tubulin binding [GO:0048487]; identical protein binding [GO:0042802]; phosphatidylinositol binding [GO:0035091]; phosphatidylserine binding [GO:0001786]; protein-containing complex binding [GO:0044877]; protein homodimerization activity [GO:0042803]; protein kinase B binding [GO:0043422]
APPL2	ENSG00000136044	DCC-interacting protein 13-beta (Dip13-beta) (Adapter protein containing PH domain, PTB domain and leucine zipper motif 2)	2	nsp7	1	Early endosome membrane Peripheral membrane protein Nucleus Cell membrane Endosome membrane Cytoplasm Cytoplasmic vesicle, phagosome Cell projection, ruffle Cell projection, ruffle membrane Cell membrane Cytoplasmic vesicle, phagosome membrane Note=Early endosomal membrane-bound and nuclear Translocated into the nucleus upon release from endosomal membranes following internalization of EGF Associ…		adiponectin-activated signaling pathway [GO:0033211]; cell cycle [GO:0007049]; cellular response to hepatocyte growth factor stimulus [GO:0035729]; cold acclimation [GO:0009631]; diet induced thermogenesis [GO:0002024]; glucose homeostasis [GO:0042593]; negative regulation of cellular response to insulin stimulus [GO:1900077]; negative regulation of cytokine production involved in inflammatory re…		identical protein binding [GO:0042802]; phosphatidylinositol binding [GO:0035091]; phosphatidylserine binding [GO:0001786]; protein-containing complex binding [GO:0044877]; protein homodimerization activity [GO:0042803]
AQP2	ENSG00000167580	Aquaporin-2 (AQP-2) (ADH water channel) (Aquaporin-CD) (AQP-CD) (Collecting duct water channel protein) (WCH-CD) (Water channel protein for renal collecting duct)	2	orf9c	1	Apical cell membrane Multi-pass membrane protein Basolateral cell membrane Multi-pass membrane protein Cell membrane Multi-pass membrane protein Cytoplasmic vesicle membrane Multi-pass membrane protein Golgi apparatus, trans-Golgi network membrane Multi-pass membrane protein Note=Shuttles from vesicles to the apical membrane Vasopressin-regulated phosphorylation is required for translocation to t…		cellular response to copper ion [GO:0071280]; cellular response to mercury ion [GO:0071288]; cellular response to water deprivation [GO:0042631]; glycerol transport [GO:0015793]; metanephric collecting duct development [GO:0072205]; protein homotetramerization [GO:0051289]; renal water homeostasis [GO:0003091]; renal water transport [GO:0003097]; water transport [GO:0006833]		glycerol transmembrane transporter activity [GO:0015168]; water channel activity [GO:0015250]; water transmembrane transporter activity [GO:0005372]
ARHGEF6	ENSG00000129675	Rho guanine nucleotide exchange factor 6 (Alpha-Pix) (COOL-2) (PAK-interacting exchange factor alpha) (Rac/Cdc42 guanine nucleotide exchange factor 6)	2	nsp13	1	Cell projection, lamellipodium		apoptotic process [GO:0006915]; JNK cascade [GO:0007254]; lamellipodium assembly [GO:0030032]		GTPase activator activity [GO:0005096]; guanyl-nucleotide exchange factor activity [GO:0005085]
ARL6IP4	ENSG00000182196	ADP-ribosylation factor-like protein 6-interacting protein 4 (ARL-6-interacting protein 4) (Aip-4) (HSP-975) (HSVI-binding protein) (SR-15) (SRp25) (SR-25) (Splicing factor SRrp37)	2	nsp15	1	Nucleus, nucleolus Nucleus speckle		mRNA processing [GO:0006397]; RNA splicing [GO:0008380]		RNA binding [GO:0003723]
ARMC7	ENSG00000125449	Armadillo repeat-containing protein 7	2	nsp12	1
ASGR1	ENSG00000141505	Asialoglycoprotein receptor 1 (ASGP-R 1) (ASGPR 1) (C-type lectin domain family 4 member H1) (Hepatic lectin H1) (HL-1)	2	nsp7	1	Membrane; Single-pass type II membrane protein.; Secreted		cellular response to extracellular stimulus [GO:0031668]; receptor-mediated endocytosis [GO:0006898]		asialoglycoprotein receptor activity [GO:0004873]; carbohydrate binding [GO:0030246]; identical protein binding [GO:0042802]; metal ion binding [GO:0046872]
ATXN1	ENSG00000124788	Ataxin-1 (Spinocerebellar ataxia type 1 protein)	2	nsp12	1	Cytoplasm Nucleus Note=Colocalizes with USP7 in the nucleus.		anatomical structure development [GO:0048856]; brain development [GO:0007420]; learning [GO:0007612]; memory [GO:0007613]; negative regulation of transcription, DNA-templated [GO:0045892]; negative regulation of transcription by RNA polymerase II [GO:0000122]; nervous system development [GO:0007399]; nuclear export [GO:0051168]; regulation of transcription, DNA-templated [GO:0006355]; RNA process…		DNA binding [GO:0003677]; identical protein binding [GO:0042802]; poly(G) binding [GO:0034046]; poly(U) RNA binding [GO:0008266]; protein C-terminus binding [GO:0008022]; protein self-association [GO:0043621]
BAG4	ENSG00000156735	BAG family molecular chaperone regulator 4 (BAG-4) (Bcl-2-associated athanogene 4) (Silencer of death domains)	2	nsp13	1	Cytoplasm.		cellular response to epidermal growth factor stimulus [GO:0071364]; cellular response to tumor necrosis factor [GO:0071356]; negative regulation of apoptotic process [GO:0043066]; negative regulation of phosphatidylinositol-3,4,5-trisphosphate 5-phosphatase activity [GO:2001145]; negative regulation of protein targeting to mitochondrion [GO:1903215]; positive regulation of actin filament polymeri…		adenyl-nucleotide exchange factor activity [GO:0000774]; chaperone binding [GO:0051087]; RNA binding [GO:0003723]; ubiquitin protein ligase binding [GO:0031625]
BCL6	ENSG00000113916	B-cell lymphoma 6 protein (BCL-6) (B-cell lymphoma 5 protein) (BCL-5) (Protein LAZ-3) (Zinc finger and BTB domain-containing protein 27) (Zinc finger protein 51)	2	nsp13	1	Nucleus		actin cytoskeleton organization [GO:0030036]; B cell differentiation [GO:0030183]; cell morphogenesis [GO:0000902]; cellular response to DNA damage stimulus [GO:0006974]; erythrocyte development [GO:0048821]; germinal center formation [GO:0002467]; inflammatory response [GO:0006954]; negative regulation of B cell apoptotic process [GO:0002903]; negative regulation of cell growth [GO:0030308]; neg…		chromatin binding [GO:0003682]; chromatin DNA binding [GO:0031490]; DNA-binding transcription factor activity [GO:0003700]; DNA-binding transcription factor binding [GO:0140297]; DNA-binding transcription repressor activity, RNA polymerase II-specific [GO:0001227]; identical protein binding [GO:0042802]; intronic transcription regulatory region sequence-specific DNA binding [GO:0001161]; metal io…
BEX2	ENSG00000133134	Protein BEX2 (Brain-expressed X-linked protein 2) (hBex2)	2	nsp13	1	Cytoplasm Nucleus		apoptotic process [GO:0006915]; cell cycle [GO:0007049]; regulation of apoptotic process [GO:0042981]; regulation of cell cycle [GO:0051726]; signal transduction [GO:0007165]		signaling receptor binding [GO:0005102]
BICD2	ENSG00000185963	Protein bicaudal D homolog 2 (Bic-D 2)	2	nsp12	1	Golgi apparatus Cytoplasm, cytoskeleton Cytoplasm Nucleus envelope Nucleus, nuclear pore complex Note=In interphase cells mainly localizes to the Golgi complex and colocalizes with dynactin at microtubule plus ends Localizes to the nuclear envelope and cytoplasmic stacks of nuclear pore complex known as annulate lamellae in a RANBP2-dependent manner during G2 phase of the cell cycle		centrosome localization [GO:0051642]; microtubule anchoring at microtubule organizing center [GO:0072393]; microtubule-based movement [GO:0007018]; minus-end-directed organelle transport along microtubule [GO:0072385]; mRNA transport [GO:0051028]; protein localization to Golgi apparatus [GO:0034067]; protein localization to organelle [GO:0033365]; protein transport [GO:0015031]; regulation of mic…		cytoskeletal anchor activity [GO:0008093]; dynactin binding [GO:0034452]; dynein complex binding [GO:0070840]; dynein light intermediate chain binding [GO:0051959]; small GTPase binding [GO:0031267]
BMP10	ENSG00000163217	Bone morphogenetic protein 10 (BMP-10)	2	orf8	1	Secreted		activin receptor signaling pathway [GO:0032924]; adult heart development [GO:0007512]; atrial cardiac muscle tissue morphogenesis [GO:0055009]; BMP signaling pathway [GO:0030509]; cardiac muscle cell proliferation [GO:0060038]; cell adhesion [GO:0007155]; heart trabecula formation [GO:0060347]; kidney development [GO:0001822]; negative regulation of cardiac muscle hypertrophy [GO:0010614]; negati…		cytokine activity [GO:0005125]; growth factor activity [GO:0008083]; hormone activity [GO:0005179]; receptor serine/threonine kinase binding [GO:0033612]; telethonin binding [GO:0031433]
BNIP3L	ENSG00000104765	BCL2/adenovirus E1B 19 kDa protein-interacting protein 3-like (Adenovirus E1B19K-binding protein B5) (BCL2/adenovirus E1B 19 kDa protein-interacting protein 3A) (NIP3-like protein X) (NIP3L)	2	nsp7	1	Nucleus envelope. Endoplasmic reticulum. Mitochondrion outer membrane. Membrane Single-pass membrane protein Note=Colocalizes with SPATA18 at the mitochondrion outer membrane.		cellular response to hypoxia [GO:0071456]; defense response to virus [GO:0051607]; mitochondrial outer membrane permeabilization [GO:0097345]; mitochondrial protein catabolic process [GO:0035694]; negative regulation of apoptotic process [GO:0043066]; negative regulation of cell death [GO:0060548]; positive regulation of apoptotic process [GO:0043065]; positive regulation of macroautophagy [GO:00…		identical protein binding [GO:0042802]; lamin binding [GO:0005521]; protein homodimerization activity [GO:0042803]
BORCS6	ENSG00000196544	BLOC-1-related complex subunit 6 (Lysosome-dispersing protein) (Lyspersin)	2	nsp8	1	Lysosome membrane		lysosome localization [GO:0032418]		identical protein binding [GO:0042802]
BRICD5	ENSG00000182685	BRICHOS domain-containing protein 5	2	orf8	1	Membrane Multi-pass membrane protein		regulation of cell population proliferation [GO:0042127]
C1orf94	ENSG00000142698	Uncharacterized protein C1orf94	2	nsp13	1
C2CD6	ENSG00000155754	C2 calcium-dependent domain-containing protein 6 (Amyotrophic lateral sclerosis 2 chromosomal region candidate gene 11 protein)	2	nsp13	1
CAB39	ENSG00000135932	Calcium-binding protein 39 (MO25alpha) (Protein Mo25)	2	nsp13	1	Cytoplasm		cellular hypotonic response [GO:0071476]; intracellular signal transduction [GO:0035556]; negative regulation of potassium ion transmembrane transport [GO:1901380]; negative regulation of potassium ion transmembrane transporter activity [GO:1901017]; peptidyl-serine phosphorylation [GO:0018105]; positive regulation of peptidyl-threonine phosphorylation [GO:0010800]; positive regulation of protein…		kinase binding [GO:0019900]; protein kinase activator activity [GO:0030295]; protein serine/threonine kinase activator activity [GO:0043539]
CABP2	ENSG00000167791	Calcium-binding protein 2 (CaBP2)	2	nsp13	1	Cytoplasm, perinuclear region Cell membrane Lipid-anchor Cytoplasmic side Golgi apparatus		sensory perception of sound [GO:0007605]; signal transduction [GO:0007165]; visual perception [GO:0007601]		calcium channel regulator activity [GO:0005246]; calcium ion binding [GO:0005509]
CARD10	ENSG00000100065	Caspase recruitment domain-containing protein 10 (CARD-containing MAGUK protein 3) (Carma 3)	2	nsp12	1	Cytoplasm		activation of NF-kappaB-inducing kinase activity [GO:0007250]; negative regulation of cell migration involved in sprouting angiogenesis [GO:0090051]; positive regulation of protein localization to nucleus [GO:1900182]; protein-containing complex assembly [GO:0065003]; regulation of apoptotic process [GO:0042981]		CARD domain binding [GO:0050700]; signaling receptor complex adaptor activity [GO:0030159]
CBX3	ENSG00000122565	Chromobox protein homolog 3 (HECH) (Heterochromatin protein 1 homolog gamma) (HP1 gamma) (Modifier 2 protein)	2	orf8	1	Nucleus Note=Associates with euchromatin and is largely excluded from constitutive heterochromatin. May be associated with microtubules and mitotic poles during mitosis		cellular response to dexamethasone stimulus [GO:0071549]; cellular response to DNA damage stimulus [GO:0006974]; chromatin organization [GO:0006325]; chromatin remodeling [GO:0006338]; heterochromatin assembly [GO:0031507]; negative regulation of transcription, DNA-templated [GO:0045892]; negative regulation of transcription by RNA polymerase II [GO:0000122]; rhythmic process [GO:0048511]		chromatin binding [GO:0003682]; enzyme binding [GO:0019899]; histone methyltransferase binding [GO:1990226]; identical protein binding [GO:0042802]; methylated histone binding [GO:0035064]; protein domain specific binding [GO:0019904]; transcription coregulator binding [GO:0001221]
CCDC185	ENSG00000178395	Coiled-coil domain-containing protein 185	2	nsp13	1
CDC7	ENSG00000097046	Cell division cycle 7-related protein kinase (CDC7-related kinase) (HsCdc7) (huCdc7) (EC 2.7.11.1)	2	nsp13	1	Nucleus.		cell cycle phase transition [GO:0044770]; cell division [GO:0051301]; double-strand break repair via break-induced replication [GO:0000727]; G1/S transition of mitotic cell cycle [GO:0000082]; peptidyl-serine phosphorylation [GO:0018105]; positive regulation of cell population proliferation [GO:0008284]; positive regulation of G2/M transition of mitotic cell cycle [GO:0010971]; positive regulatio…		ATP binding [GO:0005524]; kinase activity [GO:0016301]; metal ion binding [GO:0046872]; protein kinase activity [GO:0004672]; protein serine/threonine/tyrosine kinase activity [GO:0004712]; protein serine/threonine kinase activity [GO:0004674]; protein serine kinase activity [GO:0106310]
CDR2	ENSG00000140743	Cerebellar degeneration-related protein 2 (Major Yo paraneoplastic antigen) (Paraneoplastic cerebellar degeneration-associated antigen)	2	nsp2	1
CENPH	ENSG00000153044	Centromere protein H (CENP-H) (Interphase centromere complex protein 35)	2	nsp9	1	Nucleus. Chromosome, centromere, kinetochore. Note=Associates with active centromere-kinetochore complexes throughout the cell cycle. Colocalizes with inner kinetochore plate proteins CENPA and CENPC during both interphase and metaphase.		chromosome segregation [GO:0007059]; kinetochore assembly [GO:0051382]; kinetochore organization [GO:0051383]; mitotic spindle organization [GO:0007052]		kinetochore binding [GO:0043515]
CEP19	ENSG00000174007	Centrosomal protein of 19 kDa (Cep19)	2	nsp13	1	Cytoplasm, cytoskeleton, microtubule organizing center, centrosome, centriole Cytoplasm, cytoskeleton, spindle pole Cytoplasm, cytoskeleton, cilium basal body Note=Associates with the mother centriole in early interphase. Localizes to spindle poles during mitosis, and to distinct foci oriented towards the midbody at telophase Localizes slightly apical to the subdistal appendage on the mother cent…		cilium assembly [GO:0060271]; microtubule anchoring at centrosome [GO:0034454]; vesicle targeting, trans-Golgi to periciliary membrane compartment [GO:0097712]
CEP44	ENSG00000164118	Centrosomal protein of 44 kDa (Cep44) (HBV PreS1-transactivated protein 3) (PS1TP3)	2	orf8	1	Cytoplasm, cytoskeleton, microtubule organizing center, centrosome Cytoplasm, cytoskeleton, microtubule organizing center, centrosome, centriole Cytoplasm, cytoskeleton, spindle pole Midbody Note=Localizes to the proximal end of mother and daughter centrioles.		centriole-centriole cohesion [GO:0010457]; centriole replication [GO:0007099]; centrosome cycle [GO:0007098]		microtubule binding [GO:0008017]
CEP57	ENSG00000166037	Centrosomal protein of 57 kDa (Cep57) (FGF2-interacting protein) (Testis-specific protein 57) (Translokin)	2	nsp13	1	Nucleus Cytoplasm. Cytoplasm, cytoskeleton, microtubule organizing center, centrosome		fibroblast growth factor receptor signaling pathway [GO:0008543]; microtubule anchoring [GO:0034453]; protein homooligomerization [GO:0051260]; spermatid development [GO:0007286]		fibroblast growth factor binding [GO:0017134]; gamma-tubulin binding [GO:0043015]; microtubule binding [GO:0008017]; protein homodimerization activity [GO:0042803]
CEP76	ENSG00000101624	Centrosomal protein of 76 kDa (Cep76)	2	nsp12	1	Cytoplasm, cytoskeleton, microtubule organizing center, centrosome Cytoplasm, cytoskeleton, microtubule organizing center, centrosome, centriole. Note=Does not localize along the ciliary axoneme.		regulation of centriole replication [GO:0046599]
CERCAM	ENSG00000167123	Inactive glycosyltransferase 25 family member 3 (Cerebral endothelial cell adhesion molecule)	2	orf8	1	Endoplasmic reticulum lumen		cell adhesion [GO:0007155]; leukocyte cell-cell adhesion [GO:0007159]		identical protein binding [GO:0042802]
CERT1	ENSG00000113163	Ceramide transfer protein (hCERT) (Collagen type IV alpha-3-binding protein) (Goodpasture antigen-binding protein) (GPBP) (START domain-containing protein 11) (StARD11) (StAR-related lipid transfer protein 11)	2	M	1	Cytoplasm Golgi apparatus Endoplasmic reticulum Note=Preferentially localized to the Golgi apparatus.		cell morphogenesis [GO:0000902]; cell population proliferation [GO:0008283]; ceramide metabolic process [GO:0006672]; ceramide transport [GO:0035627]; endoplasmic reticulum organization [GO:0007029]; ER to Golgi ceramide transport [GO:0035621]; heart morphogenesis [GO:0003007]; immune response [GO:0006955]; intermembrane lipid transfer [GO:0120009]; intermembrane sphingolipid transfer [GO:0120012…		ceramide 1-phosphate binding [GO:1902387]; ceramide 1-phosphate transfer activity [GO:1902388]; ceramide binding [GO:0097001]; ceramide transfer activity [GO:0120017]; identical protein binding [GO:0042802]; kinase activity [GO:0016301]; phosphatidylinositol-4-phosphate binding [GO:0070273]
CFHR5	ENSG00000134389	Complement factor H-related protein 5 (FHR-5)	2	M	1	Secreted.		complement activation, alternative pathway [GO:0006957]; cytolysis by host of symbiont cells [GO:0051838]; negative regulation of protein binding [GO:0032091]		identical protein binding [GO:0042802]; protein heterodimerization activity [GO:0046982]
CFL2	ENSG00000165410	Cofilin-2 (Cofilin, muscle isoform)	2	nsp7	1	Nucleus matrix Cytoplasm, cytoskeleton Note=Colocalizes with CSPR3 in the Z line of sarcomeres.		actin filament depolymerization [GO:0030042]; actin filament fragmentation [GO:0030043]; actin filament severing [GO:0051014]; cell motility [GO:0048870]; muscle cell cellular homeostasis [GO:0046716]; positive regulation of actin filament depolymerization [GO:0030836]; sarcomere organization [GO:0045214]; skeletal muscle tissue development [GO:0007519]		actin filament binding [GO:0051015]
CIB3	ENSG00000141977	Calcium and integrin-binding family member 3 (Kinase-interacting protein 3) (KIP 3)	2	nsp13	1					calcium ion binding [GO:0005509]; magnesium ion binding [GO:0000287]
CLIC3	ENSG00000169583	Chloride intracellular channel protein 3	2	nsp13	1	Nucleus. Membrane; Single-pass membrane protein. Cytoplasm. Note=Predominantly nuclear. Some protein was found in the cytoplasm. Exists both as soluble cytoplasmic protein and as membrane protein with probably a single transmembrane domain		chloride transport [GO:0006821]; glutathione metabolic process [GO:0006749]; regulation of ion transmembrane transport [GO:0034765]; signal transduction [GO:0007165]		chloride channel activity [GO:0005254]; voltage-gated ion channel activity [GO:0005244]
CLRN1	ENSG00000163646	Clarin-1 (Usher syndrome type-3 protein)	2	orf9c	1	Cell membrane Multi-pass membrane protein		actin filament organization [GO:0007015]; auditory receptor cell stereocilium organization [GO:0060088]; cell motility [GO:0048870]; equilibrioception [GO:0050957]; photoreceptor cell maintenance [GO:0045494]; positive regulation of lamellipodium assembly [GO:0010592]; response to stimulus [GO:0050896]; sensory perception of light stimulus [GO:0050953]; sensory perception of sound [GO:0007605]; v…
CMTM7	ENSG00000153551	CKLF-like MARVEL transmembrane domain-containing protein 7 (Chemokine-like factor superfamily member 7)	2	orf9c	1	Membrane; Multi-pass membrane protein.		B-1a B cell differentiation [GO:0002337]; chemotaxis [GO:0006935]		cytokine activity [GO:0005125]
COG6	ENSG00000133103	Conserved oligomeric Golgi complex subunit 6 (COG complex subunit 6) (Component of oligomeric Golgi complex 6)	2	nsp9	1	Golgi apparatus membrane Peripheral membrane protein		glycosylation [GO:0070085]; Golgi organization [GO:0007030]; intra-Golgi vesicle-mediated transport [GO:0006891]; protein transport [GO:0015031]; retrograde transport, vesicle recycling within Golgi [GO:0000301]
COQ9	ENSG00000088682	Ubiquinone biosynthesis protein COQ9, mitochondrial	2	orf3a	1	Mitochondrion		mitochondrial electron transport, NADH to ubiquinone [GO:0006120]; ubiquinone biosynthetic process [GO:0006744]		lipid binding [GO:0008289]; protein homodimerization activity [GO:0042803]
CRACR2A	ENSG00000130038	EF-hand calcium-binding domain-containing protein 4B (Calcium release-activated calcium channel regulator 2A) (CRAC channel regulator 2A) (Calcium release-activated channel regulator 2A) (Ras-related protein Rab-46)	2	nsp13	1	Cytoplasm; Cytoplasm Cytoplasm, cytoskeleton, microtubule organizing center Cell membrane Golgi apparatus membrane Golgi apparatus, trans-Golgi network membrane Vesicle Note=T-cell activation-induced elevation of intracellular of Ca stimulates its transport toward the microtubule organizing center Histamine stimulation induces a trafficking to the MTOC in a GTP-binding-dependent but Ca-binding-in…		activation of store-operated calcium channel activity [GO:0032237]; endosomal transport [GO:0016197]; positive regulation of calcium ion transport [GO:0051928]; positive regulation of JNK cascade [GO:0046330]; response to histamine [GO:0034776]; store-operated calcium entry [GO:0002115]; T-helper 1 cell differentiation [GO:0045063]		calcium ion binding [GO:0005509]; GTPase activity [GO:0003924]; GTP binding [GO:0005525]
CREB5	ENSG00000146592	Cyclic AMP-responsive element-binding protein 5 (CREB-5) (cAMP-responsive element-binding protein 5) (cAMP-response element-binding protein A) (CRE-BPa)	2	M	1	Nucleus		positive regulation of transcription, DNA-templated [GO:0045893]; regulation of transcription by RNA polymerase II [GO:0006357]		cAMP response element binding [GO:0035497]; DNA-binding transcription factor activity [GO:0003700]; DNA-binding transcription factor activity, RNA polymerase II-specific [GO:0000981]; identical protein binding [GO:0042802]; metal ion binding [GO:0046872]; RNA polymerase II cis-regulatory region sequence-specific DNA binding [GO:0000978]; sequence-specific double-stranded DNA binding [GO:1990837]
CREM	ENSG00000095794	cAMP-responsive element modulator (Inducible cAMP early repressor) (ICER)	2	nsp12	1	Nucleus.; Cytoplasm Nucleus		cell differentiation [GO:0030154]; negative regulation of transcription by RNA polymerase II [GO:0000122]; regulation of transcription, DNA-templated [GO:0006355]; regulation of transcription by RNA polymerase II [GO:0006357]; rhythmic process [GO:0048511]; signal transduction [GO:0007165]; spermatogenesis [GO:0007283]		cAMP response element binding protein binding [GO:0008140]; DNA binding [GO:0003677]; DNA-binding transcription factor activity, RNA polymerase II-specific [GO:0000981]; DNA-binding transcription repressor activity, RNA polymerase II-specific [GO:0001227]; RNA polymerase II cis-regulatory region sequence-specific DNA binding [GO:0000978]; RNA polymerase II transcription regulatory region sequence…
CRX	ENSG00000105392	Cone-rod homeobox protein	2	nsp13	1	Nucleus		animal organ morphogenesis [GO:0009887]; cell differentiation [GO:0030154]; nervous system development [GO:0007399]; positive regulation of transcription by RNA polymerase II [GO:0045944]; regulation of transcription, DNA-templated [GO:0006355]; regulation of transcription by RNA polymerase II [GO:0006357]; response to stimulus [GO:0050896]; visual perception [GO:0007601]		DNA-binding transcription activator activity [GO:0001216]; DNA-binding transcription activator activity, RNA polymerase II-specific [GO:0001228]; DNA-binding transcription factor activity [GO:0003700]; DNA-binding transcription factor activity, RNA polymerase II-specific [GO:0000981]; leucine zipper domain binding [GO:0043522]; nuclear receptor binding [GO:0016922]; RNA polymerase II cis-regulato…
CRYBA1	ENSG00000108255	Beta-crystallin A3 [Cleaved into: Beta-crystallin A3, isoform A1, Delta4 form; Beta-crystallin A3, isoform A1, Delta7 form; Beta-crystallin A3, isoform A1, Delta8 form]	2	orf8	1			lens development in camera-type eye [GO:0002088]; negative regulation of cytokine production [GO:0001818]; negative regulation of ERK1 and ERK2 cascade [GO:0070373]; negative regulation of phosphatidylinositol 3-kinase signaling [GO:0014067]; negative regulation of protein kinase B signaling [GO:0051898]; negative regulation of TOR signaling [GO:0032007]; phagocytosis [GO:0006909]; positive regul…		structural constituent of eye lens [GO:0005212]
CTBP1	ENSG00000159692	C-terminal-binding protein 1 (CtBP1) (EC 1.1.1.-)	2	nsp13	1	Cytoplasm Nucleus		heterochromatin assembly [GO:0031507]; negative regulation of cell population proliferation [GO:0008285]; negative regulation of histone acetylation [GO:0035067]; negative regulation of histone H4 acetylation [GO:0090241]; negative regulation of transcription, DNA-templated [GO:0045892]; negative regulation of transcription by RNA polymerase II [GO:0000122]; positive regulation of histone deacety…		chromatin binding [GO:0003682]; DNA-binding transcription factor binding [GO:0140297]; identical protein binding [GO:0042802]; NAD binding [GO:0051287]; oxidoreductase activity, acting on the CH-OH group of donors, NAD or NADP as acceptor [GO:0016616]; protein C-terminus binding [GO:0008022]; protein domain specific binding [GO:0019904]; RNA polymerase II-specific DNA-binding transcription factor…
CTBP2	ENSG00000175029	C-terminal-binding protein 2 (CtBP2)	2	nsp13	1	Nucleus Cell junction, synapse		cellular response to leukemia inhibitory factor [GO:1990830]; negative regulation of cell population proliferation [GO:0008285]; negative regulation of transcription, DNA-templated [GO:0045892]; negative regulation of transcription by RNA polymerase II [GO:0000122]; positive regulation of chromatin binding [GO:0035563]; positive regulation of retinoic acid receptor signaling pathway [GO:0048386];…		chromatin binding [GO:0003682]; identical protein binding [GO:0042802]; NAD binding [GO:0051287]; oxidoreductase activity, acting on the CH-OH group of donors, NAD or NADP as acceptor [GO:0016616]; protein-containing complex binding [GO:0044877]; protein kinase binding [GO:0019901]; retinoic acid receptor binding [GO:0042974]; structural constituent of presynaptic active zone [GO:0098882]; transc…
CXCL16	ENSG00000161921	C-X-C motif chemokine 16 (Scavenger receptor for phosphatidylserine and oxidized low density lipoprotein) (SR-PSOX) (Small-inducible cytokine B16) (Transmembrane chemokine CXCL16)	2	orf8	1	Cell membrane Single-pass type I membrane protein Secreted. Note=Also exists as a soluble form.		chemotaxis [GO:0006935]; positive regulation of cell growth [GO:0030307]; positive regulation of cell migration [GO:0030335]; receptor-mediated endocytosis [GO:0006898]; response to cytokine [GO:0034097]; response to interferon-gamma [GO:0034341]; response to tumor necrosis factor [GO:0034612]; T cell chemotaxis [GO:0010818]		chemokine activity [GO:0008009]; low-density lipoprotein particle receptor activity [GO:0005041]; scavenger receptor activity [GO:0005044]
CXCL9	ENSG00000138755	C-X-C motif chemokine 9 (Gamma-interferon-induced monokine) (Monokine induced by interferon-gamma) (HuMIG) (MIG) (Small-inducible cytokine B9)	2	orf9c	1	Secreted.		adenylate cyclase-activating G protein-coupled receptor signaling pathway [GO:0007189]; antimicrobial humoral immune response mediated by antimicrobial peptide [GO:0061844]; cell-cell signaling [GO:0007267]; cellular defense response [GO:0006968]; cellular response to lipopolysaccharide [GO:0071222]; chemokine-mediated signaling pathway [GO:0070098]; chemotaxis [GO:0006935]; defense response [GO:…		chemokine activity [GO:0008009]; CXCR3 chemokine receptor binding [GO:0048248]; CXCR chemokine receptor binding [GO:0045236]; cytokine activity [GO:0005125]
CYB561A3	ENSG00000162144	Lysosomal membrane ascorbate-dependent ferrireductase CYB561A3 (EC 7.2.1.3) (Cytochrome b ascorbate-dependent protein 3) (Cytochrome b561 family member A3) (Lysosomal cytochrome b) (LCytb)	2	orf8	1	Late endosome membrane Multi-pass membrane protein Lysosome membrane Multi-pass membrane protein		cellular iron ion homeostasis [GO:0006879]		metal ion binding [GO:0046872]; oxidoreductase activity [GO:0016491]; transmembrane ascorbate ferrireductase activity [GO:0140571]
DES	ENSG00000175084	Desmin	2	orf9b	1	Cytoplasm, myofibril, sarcomere, Z line Cytoplasm Cell membrane, sarcolemma Nucleus Note=Localizes in the intercalated disks which occur at the Z line of cardiomyocytes Localizes in the nucleus exclusively in differentiating cardiac progenitor cells and premature cardiomyocytes		cytoskeleton organization [GO:0007010]; intermediate filament organization [GO:0045109]; muscle contraction [GO:0006936]; regulation of heart contraction [GO:0008016]		cytoskeletal protein binding [GO:0008092]; identical protein binding [GO:0042802]; structural constituent of cytoskeleton [GO:0005200]
DESI2	ENSG00000121644	Deubiquitinase DESI2 (EC 3.4.19.12) (Desumoylating isopeptidase 2) (DeSI-2) (PPPDE peptidase domain-containing protein 1) (Protein FAM152A)	2	nsp9	1	Cytoplasm		protein deubiquitination [GO:0016579]; protein modification by small protein removal [GO:0070646]		deubiquitinase activity [GO:0101005]; Lys48-specific deubiquitinase activity [GO:1990380]; Lys63-specific deubiquitinase activity [GO:0061578]; thiol-dependent deubiquitinase [GO:0004843]
DEUP1	ENSG00000165325	Deuterosome assembly protein 1 (Coiled-coil domain-containing protein 67)	2	nsp13	1	Cytoplasm Note=Localizes to the deuterosome.		cell projection organization [GO:0030030]; centriole replication [GO:0007099]; de novo centriole assembly involved in multi-ciliated epithelial cell differentiation [GO:0098535]; multi-ciliated epithelial cell differentiation [GO:1903251]		identical protein binding [GO:0042802]
DLGAP4	ENSG00000080845	Disks large-associated protein 4 (DAP-4) (PSD-95/SAP90-binding protein 4) (SAP90/PSD-95-associated protein 4) (SAPAP-4)	2	orf9b	1	Membrane Peripheral membrane protein		regulation of postsynaptic neurotransmitter receptor activity [GO:0098962]; signaling [GO:0023052]		molecular adaptor activity [GO:0060090]
DMRTB1	ENSG00000143006	Doublesex- and mab-3-related transcription factor B1	2	nsp13	1	Nucleus		germ cell development [GO:0007281]; regulation of transcription by RNA polymerase II [GO:0006357]; sex differentiation [GO:0007548]		DNA-binding transcription factor activity, RNA polymerase II-specific [GO:0000981]; metal ion binding [GO:0046872]; RNA polymerase II cis-regulatory region sequence-specific DNA binding [GO:0000978]
DPPA2	ENSG00000163530	Developmental pluripotency-associated protein 2 (Pluripotent embryonic stem cell-related gene 1 protein)	2	nsp10	1	Nucleus		system development [GO:0048731]		chromatin binding [GO:0003682]
DRAP1	ENSG00000175550	Dr1-associated corepressor (Dr1-associated protein 1) (Negative cofactor 2-alpha) (NC2-alpha)	2	orf8	1	Nucleus		negative regulation of transcription by RNA polymerase II [GO:0000122]; positive regulation of transcription by RNA polymerase II [GO:0045944]; regulation of transcription, DNA-templated [GO:0006355]; transcription by RNA polymerase II [GO:0006366]		core promoter sequence-specific DNA binding [GO:0001046]; identical protein binding [GO:0042802]; protein heterodimerization activity [GO:0046982]; RNA polymerase II general transcription initiation factor activity [GO:0016251]; RNA polymerase II general transcription initiation factor binding [GO:0001091]; TBP-class protein binding [GO:0017025]; transcription coactivator activity [GO:0003713]; t…
DTNB	ENSG00000138101	Dystrobrevin beta (DTN-B) (Beta-dystrobrevin)	2	nsp9	1	Cytoplasm Cell junction, synapse, postsynaptic density Cell projection, dendrite Basal cell membrane Cell junction, synapse, postsynapse Nucleus Note=Localized at inhibitory synapses on the dendrites of cerebellar Purkinje cells.		neuron differentiation [GO:0030182]; synaptic signaling [GO:0099536]		zinc ion binding [GO:0008270]
DYNLT1	ENSG00000146425	Dynein light chain Tctex-type 1 (Protein CW-1) (T-complex testis-specific protein 1 homolog)	2	orf9b	1	Golgi apparatus Cytoplasm Cytoplasm, cytoskeleton, spindle Note=Localizes to mitotic spindles.		cell division [GO:0051301]; establishment of mitotic spindle orientation [GO:0000132]; intracellular transport of viral protein in host cell [GO:0019060]; microtubule-based movement [GO:0007018]; microtubule-dependent intracellular transport of viral material towards nucleus [GO:0075521]; negative regulation of neurogenesis [GO:0050768]; regulation of G protein-coupled receptor signaling pathway …		dynein intermediate chain binding [GO:0045505]; identical protein binding [GO:0042802]
EFEMP2	ENSG00000172638	EGF-containing fibulin-like extracellular matrix protein 2 (Fibulin-4) (FIBL-4) (Protein UPH1)	2	nsp13	1	Secreted, extracellular space, extracellular matrix Secreted, extracellular space, extracellular matrix, basement membrane Note=Localizes on the microfibrils surrounding ELN cores.		aorta development [GO:0035904]; aorta smooth muscle tissue morphogenesis [GO:0060414]; elastic fiber assembly [GO:0048251]; negative regulation of vascular associated smooth muscle cell proliferation [GO:1904706]; positive regulation of aortic smooth muscle cell differentiation [GO:1904831]; positive regulation of collagen fibril organization [GO:1904028]; positive regulation of smooth muscle cel…		calcium ion binding [GO:0005509]; extracellular matrix structural constituent [GO:0005201]; heparin binding [GO:0008201]; protein homodimerization activity [GO:0042803]
EFHC2	ENSG00000183690	EF-hand domain-containing family member C2	2	nsp8	1			cellular response to leukemia inhibitory factor [GO:1990830]; cilium-dependent cell motility [GO:0060285]; mitotic cytokinesis [GO:0000281]; mitotic spindle organization [GO:0007052]; regulation of neuron projection development [GO:0010975]		alpha-tubulin binding [GO:0043014]; calcium ion binding [GO:0005509]
EMP1	ENSG00000134531	Epithelial membrane protein 1 (EMP-1) (CL-20) (Protein B4B) (Tumor-associated membrane protein)	2	M	1	Membrane; Multi-pass membrane protein.		bleb assembly [GO:0032060]; cell death [GO:0008219]; epidermis development [GO:0008544]
EWSR1	ENSG00000182944	RNA-binding protein EWS (EWS oncogene) (Ewing sarcoma breakpoint region 1 protein)	2	nsp13	1	Nucleus Cytoplasm Cell membrane Note=Relocates from cytoplasm to ribosomes upon PTK2B/FAK2 activation.				calmodulin binding [GO:0005516]; identical protein binding [GO:0042802]; metal ion binding [GO:0046872]; RNA binding [GO:0003723]; transcription coregulator activity [GO:0003712]
FAM222B	ENSG00000173065	Protein FAM222B	2	M	1
FAM83A	ENSG00000147689	Protein FAM83A (Tumor antigen BJ-TSA-9) (Tumor-specific gene expressed in prostate protein)	2	nsp13	1	Cytoplasm		cell population proliferation [GO:0008283]; epidermal growth factor receptor signaling pathway [GO:0007173]; signal transduction [GO:0007165]		identical protein binding [GO:0042802]; phosphatidylinositol 3-kinase regulatory subunit binding [GO:0036312]; protein kinase binding [GO:0019901]
FAM9B	ENSG00000177138	Protein FAM9B	2	orf9b	1	Nucleus		meiotic cell cycle [GO:0051321]; spermatid development [GO:0007286]
FFAR3	ENSG00000185897	Free fatty acid receptor 3 (G-protein coupled receptor 41)	2	nsp7	1	Cell membrane Multi-pass membrane protein		adenylate cyclase-inhibiting G protein-coupled receptor signaling pathway [GO:0007193]; cellular response to fatty acid [GO:0071398]; G protein-coupled receptor signaling pathway [GO:0007186]; inflammatory response [GO:0006954]; mucosal immune response [GO:0002385]; negative regulation of blood pressure [GO:0045776]; positive regulation of acute inflammatory response to non-antigenic stimulus [GO…		G protein-coupled receptor activity [GO:0004930]; lipid binding [GO:0008289]
FHL2	ENSG00000115641	Four and a half LIM domains protein 2 (FHL-2) (LIM domain protein DRAL) (Skeletal muscle LIM-protein 3) (SLIM-3)	2	nsp9	1	Cytoplasm Nucleus Cytoplasm, myofibril, sarcomere, Z line		atrial cardiac muscle cell development [GO:0055014]; heart trabecula formation [GO:0060347]; negative regulation of apoptotic process [GO:0043066]; negative regulation of calcineurin-NFAT signaling cascade [GO:0070885]; negative regulation of transcription by RNA polymerase II [GO:0000122]; osteoblast differentiation [GO:0001649]; response to hormone [GO:0009725]; ventricular cardiac muscle cell …		bHLH transcription factor binding [GO:0043425]; identical protein binding [GO:0042802]; metal ion binding [GO:0046872]; transcription coregulator activity [GO:0003712]; transcription corepressor activity [GO:0003714]; transcription factor binding [GO:0008134]
FLNA	ENSG00000196924	Filamin-A (FLN-A) (Actin-binding protein 280) (ABP-280) (Alpha-filamin) (Endothelial actin-binding protein) (Filamin-1) (Non-muscle filamin)	2	orf8	1	Cytoplasm, cell cortex Cytoplasm, cytoskeleton Perikaryon Cell projection, growth cone Note=Colocalizes with CPMR1 in the central region of DRG neuron growth cone Following SEMA3A stimulation of DRG neurons, colocalizes with F-actin		actin crosslink formation [GO:0051764]; actin cytoskeleton reorganization [GO:0031532]; adenylate cyclase-inhibiting dopamine receptor signaling pathway [GO:0007195]; angiogenesis [GO:0001525]; blood vessel remodeling [GO:0001974]; cell-cell junction organization [GO:0045216]; cilium assembly [GO:0060271]; cytoplasmic sequestering of protein [GO:0051220]; early endosome to late endosome transport…		actin filament binding [GO:0051015]; cadherin binding [GO:0045296]; DNA-binding transcription factor binding [GO:0140297]; Fc-gamma receptor I complex binding [GO:0034988]; G protein-coupled receptor binding [GO:0001664]; GTPase binding [GO:0051020]; kinase binding [GO:0019900]; potassium channel regulator activity [GO:0015459]; protein homodimerization activity [GO:0042803]; protein kinase C bin…
FNDC11	ENSG00000125531	Fibronectin type III domain-containing protein 11	2	nsp13	1
FNDC3B	ENSG00000075420	Fibronectin type III domain-containing protein 3B (Factor for adipocyte differentiation 104) (HCV NS5A-binding protein 37)	2	nsp12	1	Membrane Single-pass membrane protein				RNA binding [GO:0003723]
FOSB	ENSG00000125740	Protein FosB (FosB proto-oncogene, AP-1 transcription factor subunit) (G0/G1 switch regulatory protein 3) (Transcription factor AP-1 subunit FosB)	2	nsp13	1	Nucleus		cellular response to calcium ion [GO:0071277]; cellular response to hormone stimulus [GO:0032870]; female pregnancy [GO:0007565]; negative regulation of transcription by RNA polymerase II [GO:0000122]; regulation of transcription by RNA polymerase II [GO:0006357]; response to cAMP [GO:0051591]; response to corticosterone [GO:0051412]; response to mechanical stimulus [GO:0009612]; response to morp…		DNA binding [GO:0003677]; DNA-binding transcription activator activity, RNA polymerase II-specific [GO:0001228]; DNA-binding transcription factor activity, RNA polymerase II-specific [GO:0000981]; RNA polymerase II cis-regulatory region sequence-specific DNA binding [GO:0000978]; sequence-specific double-stranded DNA binding [GO:1990837]; transcription factor binding [GO:0008134]
FRMD6	ENSG00000139926	FERM domain-containing protein 6 (Willin)	2	nsp12	1	Cytoplasm Cell membrane Peripheral membrane protein Cytoplasmic side Note=Can colocalize with actin.		actomyosin structure organization [GO:0031032]; apical constriction [GO:0003383]; cellular protein localization [GO:0034613]; regulation of actin filament-based process [GO:0032970]
FSD2	ENSG00000186628	Fibronectin type III and SPRY domain-containing protein 2 (SPRY domain-containing protein 1)	2	nsp13	1	Nucleus Sarcoplasmic reticulum Cytoplasm, perinuclear region Note=In skeletal muscles and striated muscles flanks Z-disks. Partially colocalizes with RYR2 in the sarcoplasmic reticulum.
GABARAPL1	ENSG00000139112	Gamma-aminobutyric acid receptor-associated protein-like 1 (Early estrogen-regulated protein) (GABA(A) receptor-associated protein-like 1) (Glandular epithelial cell protein 1) (GEC-1)	2	orf9c	1	Cytoplasmic vesicle, autophagosome Cytoplasmic vesicle membrane Lipid-anchor Cytoplasm, cytoskeleton Endoplasmic reticulum Golgi apparatus		autophagosome assembly [GO:0000045]; autophagy of mitochondrion [GO:0000422]; cellular response to nitrogen starvation [GO:0006995]; macroautophagy [GO:0016236]		beta-tubulin binding [GO:0048487]; GABA receptor binding [GO:0050811]; Tat protein binding [GO:0030957]; ubiquitin protein ligase binding [GO:0031625]
GAS8	ENSG00000141013	Dynein regulatory complex subunit 4 (Growth arrest-specific protein 11) (GAS-11) (Growth arrest-specific protein 8) (GAS-8)	2	nsp13	1	Cytoplasm Cytoplasm, cytoskeleton Cell projection, cilium, flagellum Cytoplasm, cytoskeleton, cilium axoneme Cytoplasm, cytoskeleton, cilium basal body Golgi apparatus Cell projection, cilium Cytoplasm, cytoskeleton, flagellum axoneme Note=Associates with microtubules Localized to the cytoplasm of round spermatids, the tails of elongating spermatids, and mature spermatid tail bundles protruding i…		axoneme assembly [GO:0035082]; brain development [GO:0007420]; cellular protein localization [GO:0034613]; cilium movement involved in cell motility [GO:0060294]; determination of left/right symmetry [GO:0007368]; epithelial cilium movement involved in extracellular fluid movement [GO:0003351]; flagellated sperm motility [GO:0030317]; negative regulation of cell population proliferation [GO:00082…		microtubule binding [GO:0008017]; small GTPase binding [GO:0031267]
GATAD2A	ENSG00000167491	Transcriptional repressor p66-alpha (Hp66alpha) (GATA zinc finger domain-containing protein 2A)	2	nsp13	1	Nucleus speckle Note=Speckled nuclear localization requires both CR1 and CR2 regions.		chromatin remodeling [GO:0006338]; DNA methylation [GO:0006306]; histone deacetylation [GO:0016575]; negative regulation of transcription, DNA-templated [GO:0045892]; negative regulation of transcription by RNA polymerase II [GO:0000122]		protein-macromolecule adaptor activity [GO:0030674]; sequence-specific DNA binding [GO:0043565]; zinc ion binding [GO:0008270]
GCM2	ENSG00000124827	Chorion-specific transcription factor GCMb (hGCMb) (GCM motif protein 2) (Glial cells missing homolog 2)	2	nsp12	1	Nucleus		cellular calcium ion homeostasis [GO:0006874]; cellular phosphate ion homeostasis [GO:0030643]; gliogenesis [GO:0042063]; parathyroid gland development [GO:0060017]; regulation of transcription by RNA polymerase II [GO:0006357]; transcription by RNA polymerase II [GO:0006366]		DNA binding [GO:0003677]; DNA-binding transcription activator activity, RNA polymerase II-specific [GO:0001228]; DNA-binding transcription factor activity, RNA polymerase II-specific [GO:0000981]; metal ion binding [GO:0046872]; RNA polymerase II cis-regulatory region sequence-specific DNA binding [GO:0000978]; sequence-specific DNA binding [GO:0043565]; sequence-specific double-stranded DNA bind…
GEMIN4	ENSG00000179409	Gem-associated protein 4 (Gemin-4) (Component of gems 4) (p97)	2	orf8	1	Cytoplasm. Nucleus. Nucleus, nucleolus. Nucleus, gem. Note=Localized in subnuclear structures next to coiled bodies, called gems, which are highly enriched in spliceosomal snRNPs and in the nucleolus.		rRNA processing [GO:0006364]; spliceosomal snRNP assembly [GO:0000387]		ribonucleoprotein complex binding [GO:0043021]
GET3	ENSG00000198356	ATPase GET3 (EC 3.6.-.-) (Arsenical pump-driving ATPase) (Arsenite-stimulated ATPase) (Guided entry of tail-anchored proteins factor 3, ATPase) (Transmembrane domain recognition complex 40 kDa ATPase subunit) (hARSA-I) (hASNA-I)	2	orf8	1	Cytoplasm Endoplasmic reticulum Nucleus, nucleolus		posttranslational protein targeting to endoplasmic reticulum membrane [GO:0006620]; tail-anchored membrane protein insertion into ER membrane [GO:0071816]		arsenite transmembrane transporter activity [GO:0015105]; ATP binding [GO:0005524]; ATP hydrolysis activity [GO:0016887]; metal ion binding [GO:0046872]
GFAP	ENSG00000131095	Glial fibrillary acidic protein (GFAP)	2	nsp13	1	Cytoplasm Note=Associated with intermediate filaments.		astrocyte development [GO:0014002]; Bergmann glial cell differentiation [GO:0060020]; D-aspartate import across plasma membrane [GO:0070779]; extracellular matrix organization [GO:0030198]; gene expression [GO:0010467]; intermediate filament organization [GO:0045109]; intracellular protein transport [GO:0006886]; long-term synaptic potentiation [GO:0060291]; negative regulation of neuron projecti…		identical protein binding [GO:0042802]; integrin binding [GO:0005178]; kinase binding [GO:0019900]; structural constituent of cytoskeleton [GO:0005200]
GJB1	ENSG00000169562	Gap junction beta-1 protein (Connexin-32) (Cx32) (GAP junction 28 kDa liver protein)	2	nsp7	1	Cell membrane; Multi-pass membrane protein. Cell junction, gap junction.		cell-cell signaling [GO:0007267]; epididymis development [GO:1905867]; gap junction assembly [GO:0016264]; nervous system development [GO:0007399]; purine ribonucleotide transport [GO:0015868]		gap junction channel activity [GO:0005243]; identical protein binding [GO:0042802]
GKAP1	ENSG00000165113	G kinase-anchoring protein 1 (cGMP-dependent protein kinase-anchoring protein of 42 kDa)	2	E	1	Golgi apparatus		positive regulation of insulin receptor signaling pathway [GO:0046628]; signal transduction [GO:0007165]		identical protein binding [GO:0042802]
GLYCTK	ENSG00000168237	Glycerate kinase (EC 2.7.1.31) (HBeAg-binding protein 4)	2	nsp13	1	Cytoplasm; Cytoplasm. Mitochondrion		fructose catabolic process to hydroxyacetone phosphate and glyceraldehyde-3-phosphate [GO:0061624]; protein phosphorylation [GO:0006468]		ATP binding [GO:0005524]; glycerate kinase activity [GO:0008887]
GOLGA6A	ENSG00000159289	Golgin subfamily A member 6A (Golgin linked to PML) (Golgin-like protein)	2	orf9b	1			Golgi organization [GO:0007030]
GOLGA6L9	ENSG00000274320	Golgin subfamily A member 6-like protein 9	2	nsp13	1
GOLM1	ENSG00000135052	Golgi membrane protein 1 (Golgi membrane protein GP73) (Golgi phosphoprotein 2)	2	orf8	1	Golgi apparatus, cis-Golgi network membrane Single-pass type II membrane protein Note=Early Golgi. Cycles via the cell surface and endosomes upon lumenal pH disruption.		nucleus organization [GO:0006997]; regulation of lipid metabolic process [GO:0019216]
GPR61	ENSG00000156097	G-protein coupled receptor 61 (Biogenic amine receptor-like G-protein coupled receptor)	2	orf3a	1	Cell membrane Multi-pass membrane protein Endosome membrane Multi-pass membrane protein Note=Colocalizes with ARRB2/beta-arrestin-2 in the endosome		G protein-coupled receptor signaling pathway [GO:0007186]; positive regulation of cAMP-mediated signaling [GO:0043950]		arrestin family protein binding [GO:1990763]; G protein-coupled receptor activity [GO:0004930]
GSE1	ENSG00000131149	Genetic suppressor element 1	2	nsp13	1
GTPBP3	ENSG00000130299	tRNA modification GTPase GTPBP3, mitochondrial (GTP-binding protein 3) (Mitochondrial GTP-binding protein 1)	2	nsp12	1	Mitochondrion		tRNA methylation [GO:0030488]; tRNA wobble uridine modification [GO:0002098]		GTPase activity [GO:0003924]; GTP binding [GO:0005525]
GUCD1	ENSG00000138867	Protein GUCD1 (Guanylyl cyclase domain-containing protein 1) (Protein LLN4)	2	orf8	1
HAUS8	ENSG00000131351	HAUS augmin-like complex subunit 8 (HEC1/NDC80-interacting centrosome-associated protein 1) (Sarcoma antigen NY-SAR-48)	2	nsp9	1	Cytoplasm Cytoplasm, cytoskeleton, microtubule organizing center, centrosome Cytoplasm, cytoskeleton, spindle Cytoplasm, cytoskeleton, spindle pole Note=During interphase, primarily cytoplasmic and associates with centrosomes and with the mitotic spindles, preferentially at the spindle pole vicinity. During anaphase and telophase, additionally associates with the spindle midzone and midbody, resp…		cell division [GO:0051301]; centrosome cycle [GO:0007098]; spindle assembly [GO:0051225]		microtubule binding [GO:0008017]
HMBOX1	ENSG00000147421	Homeobox-containing protein 1 (Homeobox telomere-binding protein 1) (Telomere-associated homeobox-containing protein 1)	2	M	1	Nucleus Cytoplasm Chromosome, telomere Nucleus, Cajal body Nucleus, PML body Note=Predominantly detected in cytoplasm Localizes in a dynamic manner to actively processed telomeres Localizes to the periphery of Cajal bodies Associates with PML nuclear bodies in telomerase-negative cells; Nucleus Cytoplasm		negative regulation of transcription, DNA-templated [GO:0045892]; negative regulation of transcription by RNA polymerase II [GO:0000122]; positive regulation of chromatin binding [GO:0035563]; positive regulation of telomerase activity [GO:0051973]; positive regulation of telomere maintenance via telomerase [GO:0032212]; positive regulation of transcription, DNA-templated [GO:0045893]; regulation…		double-stranded telomeric DNA binding [GO:0003691]; identical protein binding [GO:0042802]; protein-containing complex binding [GO:0044877]; sequence-specific DNA binding [GO:0043565]; sequence-specific double-stranded DNA binding [GO:1990837]; telomeric DNA binding [GO:0042162]
HMG20A	ENSG00000140382	High mobility group protein 20A (HMG box-containing protein 20A) (HMG domain-containing protein 1) (HMG domain-containing protein HMGX1)	2	nsp15	1	Nucleus		chromatin organization [GO:0006325]; negative regulation of neuron differentiation [GO:0045665]; negative regulation of protein sumoylation [GO:0033234]; negative regulation of transcription by RNA polymerase II [GO:0000122]; regulation of gene expression [GO:0010468]; regulation of transcription, DNA-templated [GO:0006355]		DNA binding [GO:0003677]; identical protein binding [GO:0042802]
HNRNPLL	ENSG00000143889	Heterogeneous nuclear ribonucleoprotein L-like (hnRNPLL) (Stromal RNA-regulating factor)	2	nsp13	1			mRNA processing [GO:0006397]; positive regulation of RNA splicing [GO:0033120]; regulation of RNA splicing [GO:0043484]		mRNA binding [GO:0003729]; RNA binding [GO:0003723]
HOMER1	ENSG00000152413	Homer protein homolog 1 (Homer-1)	2	nsp9	1	Cytoplasm Cell junction, synapse, postsynaptic density Cell junction, synapse Cell projection, dendritic spine Note=Isoform 1 inhibits surface expression of GRM5 causing it to be retained in the endoplasmic reticulum.		behavioral response to cocaine [GO:0048148]; chemical homeostasis within a tissue [GO:0048875]; chemical synaptic transmission [GO:0007268]; circadian rhythm [GO:0007623]; G protein-coupled glutamate receptor signaling pathway [GO:0007216]; phospholipase C-activating G protein-coupled glutamate receptor signaling pathway [GO:0007206]; positive regulation of calcium ion transport [GO:0051928]; pos…		G protein-coupled glutamate receptor binding [GO:0035256]; protein-containing complex binding [GO:0044877]; scaffold protein binding [GO:0097110]; signaling adaptor activity [GO:0035591]; structural constituent of postsynapse [GO:0099186]; transmembrane transporter binding [GO:0044325]; type 5 metabotropic glutamate receptor binding [GO:0031802]
HTATIP2	ENSG00000109854	Oxidoreductase HTATIP2 (EC 1.1.1.-) (30 kDa HIV-1 TAT-interacting protein) (HIV-1 TAT-interactive protein 2)	2	orf9c	1	Cytoplasm Nucleus envelope		angiogenesis [GO:0001525]; apoptotic process [GO:0006915]; cell differentiation [GO:0030154]; import into nucleus [GO:0051170]; negative regulation of apoptotic process [GO:0043066]; positive regulation of programmed cell death [GO:0043068]; positive regulation of transcription by RNA polymerase II [GO:0045944]; protein autophosphorylation [GO:0046777]; regulation of angiogenesis [GO:0045765]; re…		oxidoreductase activity [GO:0016491]; protein serine/threonine kinase activity [GO:0004674]; transcription coactivator activity [GO:0003713]
IL16	ENSG00000172349	Pro-interleukin-16 [Cleaved into: Interleukin-16 (IL-16) (Lymphocyte chemoattractant factor) (LCF)]	2	nsp13	1	Secreted.; Cytoplasm; Cytoplasm. Nucleus.		cytokine-mediated signaling pathway [GO:0019221]; immune response [GO:0006955]; induction of positive chemotaxis [GO:0050930]; leukocyte chemotaxis [GO:0030595]; positive regulation of inflammatory response [GO:0050729]; positive regulation of interleukin-12 production [GO:0032735]; positive regulation of interleukin-1 alpha production [GO:0032730]; positive regulation of interleukin-6 production…		CD4 receptor binding [GO:0042609]; cytokine activity [GO:0005125]
ING5	ENSG00000168395	Inhibitor of growth protein 5 (p28ING5)	2	nsp13	1	Nucleus Chromosome Note=Localizes to transcription start sites.		chromatin organization [GO:0006325]; DNA replication [GO:0006260]; histone H3 acetylation [GO:0043966]; histone H3-K14 acetylation [GO:0044154]; histone H4 acetylation [GO:0043967]; histone H4-K12 acetylation [GO:0043983]; histone H4-K5 acetylation [GO:0043981]; histone H4-K8 acetylation [GO:0043982]; histone modification [GO:0016570]; negative regulation of cell population proliferation [GO:0008…		chromatin binding [GO:0003682]; metal ion binding [GO:0046872]; methylated histone binding [GO:0035064]
INO80E	ENSG00000169592	INO80 complex subunit E (Coiled-coil domain-containing protein 95)	2	nsp13	1	Nucleus		chromatin remodeling [GO:0006338]; DNA recombination [GO:0006310]; DNA repair [GO:0006281]; nucleosome mobilization [GO:0042766]; positive regulation of DNA repair [GO:0045739]; positive regulation of telomere maintenance in response to DNA damage [GO:1904507]; positive regulation of transcription, DNA-templated [GO:0045893]; regulation of cell cycle [GO:0051726]; regulation of chromosome organiz…
INSIG2	ENSG00000125629	Insulin-induced gene 2 protein (INSIG-2)	2	orf8	1	Endoplasmic reticulum membrane Multi-pass membrane protein		cellular response to insulin stimulus [GO:0032869]; cholesterol biosynthetic process [GO:0006695]; cranial suture morphogenesis [GO:0060363]; inner ear morphogenesis [GO:0042472]; middle ear morphogenesis [GO:0042474]; negative regulation of fatty acid biosynthetic process [GO:0045717]; negative regulation of steroid biosynthetic process [GO:0010894]; response to fatty acid [GO:0070542]; roof of …		oxysterol binding [GO:0008142]
IQUB	ENSG00000164675	IQ and ubiquitin-like domain-containing protein	2	nsp13	1			cilium assembly [GO:0060271]; smoothened signaling pathway [GO:0007224]
KATNAL1	ENSG00000102781	Katanin p60 ATPase-containing subunit A-like 1 (Katanin p60 subunit A-like 1) (EC 5.6.1.1) (p60 katanin-like 1)	2	nsp13	1	Cytoplasm, cytoskeleton Cytoplasm Cytoplasm, cytoskeleton, spindle pole Cytoplasm, cytoskeleton, spindle Note=Colocalizes with microtubules throughout the basal and adluminal compartments of Sertoli cells Localizes within the cytoplasm, partially overlapping with microtubules, in interphase and to the mitotic spindle and spindle poles during mitosis		microtubule severing [GO:0051013]; spermatogenesis [GO:0007283]		ATP binding [GO:0005524]; ATP hydrolysis activity [GO:0016887]; identical protein binding [GO:0042802]; isomerase activity [GO:0016853]; microtubule binding [GO:0008017]; microtubule-severing ATPase activity [GO:0008568]
KCNIP3	ENSG00000115041	Calsenilin (A-type potassium channel modulatory protein 3) (DRE-antagonist modulator) (DREAM) (Kv channel-interacting protein 3) (KChIP3)	2	S	1	Cytoplasm Cell membrane Lipid-anchor Endoplasmic reticulum Golgi apparatus Nucleus Note=Also membrane-bound, associated with the plasma membrane In the presence of PSEN2 associated with the endoplasmic reticulum and Golgi. The sumoylated form is present only in the nucleus.		apoptotic process [GO:0006915]; negative regulation of transcription by RNA polymerase II [GO:0000122]; protein localization to plasma membrane [GO:0072659]; regulation of potassium ion transmembrane transport [GO:1901379]; signal transduction [GO:0007165]		calcium ion binding [GO:0005509]; DNA-binding transcription repressor activity, RNA polymerase II-specific [GO:0001227]; potassium channel activity [GO:0005267]; potassium channel regulator activity [GO:0015459]; RNA polymerase II cis-regulatory region sequence-specific DNA binding [GO:0000978]; voltage-gated ion channel activity [GO:0005244]
KHDC4	ENSG00000132680	KH homology domain-containing protein 4 (Brings lots of money 7) (Pre-mRNA splicing factor protein KHDC4)	2	nsp15	1	Nucleus Cytoplasm		mRNA splice site selection [GO:0006376]		RNA binding [GO:0003723]
KIAA0753	ENSG00000198920	Protein moonraker (MNR) (OFD1- and FOPNL-interacting protein)	2	nsp13	1	Cytoplasm, cytoskeleton, microtubule organizing center, centrosome, centriole Cytoplasm, cytoskeleton, microtubule organizing center, centrosome, centriolar satellite Cytoplasm, cytoskeleton, microtubule organizing center, centrosome Note=Localization to centrioles and pericentriolar satellites may be mediated by interaction with PCM1.		centriole replication [GO:0007099]; protein localization to centrosome [GO:0071539]
KIAA1328	ENSG00000150477	Protein hinderin	2	nsp13	1
KLHL38	ENSG00000175946	Kelch-like protein 38	2	nsp4	1
KLRC1	ENSG00000134545	NKG2-A/NKG2-B type II integral membrane protein (CD159 antigen-like family member A) (NK cell receptor A) (NKG2-A/B-activating NK receptor) (CD antigen CD159a)	2	orf9c	1	Cell membrane Single-pass type II membrane protein		adaptive immune response [GO:0002250]; CD8-positive, gamma-delta intraepithelial T cell differentiation [GO:0002305]; cell surface receptor signaling pathway [GO:0007166]; innate immune response [GO:0045087]; natural killer cell inhibitory signaling pathway [GO:0002769]; negative regulation of natural killer cell mediated cytotoxicity [GO:0045953]; negative regulation of T cell mediated cytotoxic…		carbohydrate binding [GO:0030246]; HLA-E specific inhibitory MHC class Ib receptor activity [GO:0062082]; MHC class I protein complex binding [GO:0023024]; transmembrane signaling receptor activity [GO:0004888]
KPNA4	ENSG00000186432	Importin subunit alpha-3 (Importin alpha Q1) (Qip1) (Karyopherin subunit alpha-4)	2	nsp9	1	Cytoplasm Nucleus		NLS-bearing protein import into nucleus [GO:0006607]; protein import into nucleus [GO:0006606]		nuclear import signal receptor activity [GO:0061608]; nuclear localization sequence binding [GO:0008139]
KPRP	ENSG00000203786	Keratinocyte proline-rich protein (hKPRP)	2	M	1	Cytoplasm
KRT19	ENSG00000171345	Keratin, type I cytoskeletal 19 (Cytokeratin-19) (CK-19) (Keratin-19) (K19)	2	nsp2	1			cell differentiation involved in embryonic placenta development [GO:0060706]; Notch signaling pathway [GO:0007219]; response to estrogen [GO:0043627]; sarcomere organization [GO:0045214]		structural constituent of cytoskeleton [GO:0005200]; structural constituent of muscle [GO:0008307]
KRT28	ENSG00000173908	Keratin, type I cytoskeletal 28 (Cytokeratin-28) (CK-28) (Keratin-25D) (K25D) (Keratin-28) (K28) (Type I inner root sheath-specific keratin-K25irs4)	2	nsp9	1	Cytoplasm				structural molecule activity [GO:0005198]
KRT33B	ENSG00000263012	Keratin, type I cuticular Ha3-II (Hair keratin, type I Ha3-II) (Keratin-33B) (K33B)	2	nsp9	1			aging [GO:0007568]; hair cycle [GO:0042633]		structural molecule activity [GO:0005198]
KRT86	ENSG00000170442	Keratin, type II cuticular Hb6 (Hair keratin K2.11) (Keratin-86) (K86) (Type II hair keratin Hb6) (Type-II keratin Kb26)	2	nsp15	1
KRTAP10-5	ENSG00000241123	Keratin-associated protein 10-5 (High sulfur keratin-associated protein 10.5) (Keratin-associated protein 10.5) (Keratin-associated protein 18-5) (Keratin-associated protein 18.5)	2	nsp2	1					identical protein binding [GO:0042802]
KRTAP10-6	ENSG00000188155	Keratin-associated protein 10-6 (High sulfur keratin-associated protein 10.6) (Keratin-associated protein 10.6) (Keratin-associated protein 18-6) (Keratin-associated protein 18.6)	2	N	1
KRTAP11-1	ENSG00000182591	Keratin-associated protein 11-1 (High sulfur keratin-associated protein 11.1)	2	nsp13	1
KRTAP13-2	ENSG00000182816	Keratin-associated protein 13-2	2	nsp13	1
KRTAP17-1	ENSG00000263341	Keratin-associated protein 17-1 (Keratin-associated protein 16.1)	2	nsp13	1
KRTAP4-12	ENSG00000263236	Keratin-associated protein 4-12 (Keratin-associated protein 4.12) (Ultrahigh sulfur keratin-associated protein 4.12)	2	nsp2	1
KRTAP8-1	ENSG00000183640	Keratin-associated protein 8-1 (High glycine-tyrosine keratin-associated protein 8.1)	2	nsp13	1
LEPROTL1	ENSG00000104660	Leptin receptor overlapping transcript-like 1 (Endospanin-2)	2	M	1	Membrane Multi-pass membrane protein		late endosome to vacuole transport via multivesicular body sorting pathway [GO:0032511]; negative regulation of growth hormone receptor signaling pathway [GO:0060400]		identical protein binding [GO:0042802]
LHFPL5	ENSG00000197753	LHFPL tetraspan subfamily member 5 protein (Lipoma HMGIC fusion partner-like 5 protein) (Tetraspan membrane protein of hair cell stereocilia)	2	orf9c	1	Cell membrane Multi-pass membrane protein Note=Efficient localization to the plasma membrane requires the presence of PCDH15.		auditory receptor cell stereocilium organization [GO:0060088]; detection of mechanical stimulus involved in sensory perception [GO:0050974]; detection of mechanical stimulus involved in sensory perception of sound [GO:0050910]; ion transport [GO:0006811]; sensory perception of sound [GO:0007605]
LHX4	ENSG00000121454	LIM/homeobox protein Lhx4 (LIM homeobox protein 4)	2	nsp13	1	Nucleus		animal organ morphogenesis [GO:0009887]; medial motor column neuron differentiation [GO:0021526]; motor neuron axon guidance [GO:0008045]; negative regulation of apoptotic process [GO:0043066]; neuron differentiation [GO:0030182]; placenta development [GO:0001890]; positive regulation of transcription by RNA polymerase II [GO:0045944]; regulation of transcription by RNA polymerase II [GO:0006357]		DNA-binding transcription activator activity, RNA polymerase II-specific [GO:0001228]; DNA-binding transcription factor activity, RNA polymerase II-specific [GO:0000981]; metal ion binding [GO:0046872]; methyl-CpG binding [GO:0008327]; RNA polymerase II transcription regulatory region sequence-specific DNA binding [GO:0000977]; sequence-specific DNA binding [GO:0043565]; sequence-specific double-…
LIME1	ENSG00000203896	Lck-interacting transmembrane adapter 1 (Lck-interacting membrane protein) (Lck-interacting molecule)	2	orf9c	1	Cell membrane Single-pass type III membrane protein Note=Present in lipid rafts. Recruited to the immunological synapse upon conjugation of T-cell with antigen-presenting cell.		adaptive immune response [GO:0002250]; B cell receptor signaling pathway [GO:0050853]; regulation of I-kappaB kinase/NF-kappaB signaling [GO:0043122]; regulation of MAP kinase activity [GO:0043405]; regulation of NIK/NF-kappaB signaling [GO:1901222]; regulation of phosphatidylinositol 3-kinase signaling [GO:0014066]; regulation of release of sequestered calcium ion into cytosol [GO:0051279]; regu…		protein kinase binding [GO:0019901]
LMO1	ENSG00000166407	Rhombotin-1 (Cysteine-rich protein TTG-1) (LIM domain only protein 1) (LMO-1) (T-cell translocation protein 1)	2	nsp13	1	Nucleus		negative regulation of transcription by RNA polymerase II [GO:0000122]; positive regulation of transcription by RNA polymerase II [GO:0045944]; regulation of T cell homeostatic proliferation [GO:0046013]		metal ion binding [GO:0046872]
LSM2	ENSG00000224979	U6 snRNA-associated Sm-like protein LSm2 (Protein G7b) (Small nuclear ribonuclear protein D homolog) (snRNP core Sm-like protein Sm-x5)	2	nsp13	1	Nucleus		mRNA catabolic process [GO:0006402]; mRNA splicing, via spliceosome [GO:0000398]; spliceosomal tri-snRNP complex assembly [GO:0000244]		RNA binding [GO:0003723]; small GTPase binding [GO:0031267]; U6 snRNA binding [GO:0017070]
LXN	ENSG00000079257	Latexin (Endogenous carboxypeptidase inhibitor) (ECI) (Protein MUM) (Tissue carboxypeptidase inhibitor) (TCI)	2	nsp4	1	Cytoplasm		detection of temperature stimulus involved in sensory perception of pain [GO:0050965]; inflammatory response [GO:0006954]		heparin binding [GO:0008201]; metalloendopeptidase inhibitor activity [GO:0008191]
MAGEA6	ENSG00000197172	Melanoma-associated antigen 6 (Cancer/testis antigen 1.6) (CT1.6) (MAGE-6 antigen) (MAGE3B antigen)	2	nsp13	1			negative regulation of autophagy [GO:0010507]; negative regulation of transcription by RNA polymerase II [GO:0000122]		histone deacetylase binding [GO:0042826]
MAGOH	ENSG00000162385	Protein mago nashi homolog	2	nsp13	1	Nucleus Nucleus speckle Cytoplasm Note=Detected in granule-like structures in the dendroplasm Travels to the cytoplasm as part of the exon junction complex bound to mRNA. Colocalizes with the core EJC, ALYREF/THOC4, NXF1 and UAP56 in the nucleus and nuclear speckles		mRNA splicing, via spliceosome [GO:0000398]; mRNA transport [GO:0051028]; nuclear-transcribed mRNA catabolic process, nonsense-mediated decay [GO:0000184]; regulation of alternative mRNA splicing, via spliceosome [GO:0000381]; regulation of mRNA processing [GO:0050684]; regulation of nuclear-transcribed mRNA catabolic process, nonsense-mediated decay [GO:2000622]; regulation of translation [GO:00…		RNA binding [GO:0003723]
MALL	ENSG00000144063	MAL-like protein (Protein BENE)	2	orf9c	1	Membrane Multi-pass membrane protein		cholesterol homeostasis [GO:0042632]; myelination [GO:0042552]		structural constituent of myelin sheath [GO:0019911]
MAPKBP1	ENSG00000137802	Mitogen-activated protein kinase-binding protein 1 (JNK-binding protein 1) (JNKBP-1)	2	nsp12	1	Cytoplasm Nucleus Cytoplasm, cytoskeleton, spindle pole Note=Not detected in the cilium. Localized around the poles of the mitotic spindle from prophase to anaphase in mitotic cells.		negative regulation of defense response to bacterium [GO:1900425]; negative regulation of I-kappaB kinase/NF-kappaB signaling [GO:0043124]; negative regulation of interleukin-8 production [GO:0032717]
MATR3	ENSG00000280987	Matrin-3	2	orf9b	1	Nucleus matrix.		activation of innate immune response [GO:0002218]; heart valve development [GO:0003170]; innate immune response [GO:0045087]; posttranscriptional regulation of gene expression [GO:0010608]; ventricular septum development [GO:0003281]		identical protein binding [GO:0042802]; miRNA binding [GO:0035198]; RNA binding [GO:0003723]; structural molecule activity [GO:0005198]; zinc ion binding [GO:0008270]
MCC	ENSG00000171444	Colorectal mutant cancer protein (Protein MCC)	2	nsp12	1	Cell membrane. Cell projection, lamellipodium. Nucleus Cytoplasm Note=Colocalizes with actin at the leading edge of polarized cells.		establishment of protein localization [GO:0045184]; negative regulation of canonical Wnt signaling pathway [GO:0090090]; negative regulation of epithelial cell migration [GO:0010633]; negative regulation of epithelial cell proliferation [GO:0050680]; signal transduction [GO:0007165]; Wnt signaling pathway [GO:0016055]		signaling receptor activity [GO:0038023]
MESD	ENSG00000117899	LRP chaperone MESD (LDLR chaperone MESD) (Mesoderm development LRP chaperone MESD) (Mesoderm development candidate 2) (Mesoderm development protein) (Renal carcinoma antigen NY-REN-61)	2	S	1	Endoplasmic reticulum Note=Released from apoptotic cells and shed photoreceptor outer segments.		mesoderm development [GO:0007498]; ossification [GO:0001503]; phagocytosis [GO:0006909]; positive regulation of skeletal muscle acetylcholine-gated channel clustering [GO:1904395]; protein folding [GO:0006457]; protein localization to cell surface [GO:0034394]; Wnt signaling pathway [GO:0016055]		identical protein binding [GO:0042802]; low-density lipoprotein particle receptor binding [GO:0050750]
MFSD14B	ENSG00000148110	Hippocampus abundant transcript-like protein 1 (Major facilitator superfamily domain-containing 14B)	2	nsp7	1	Membrane Multi-pass membrane protein				transmembrane transporter activity [GO:0022857]
MIA2	ENSG00000150527	Melanoma inhibitory activity protein 2 (MIA protein 2) (CTAGE family member 5 ER export factor) (Cutaneous T-cell lymphoma-associated antigen 5) (Meningioma-expressed antigen 6/11)	2	nsp13	1	Endoplasmic reticulum membrane Single-pass membrane protein Note=Localizes to endoplasmic reticulum exit sites , also known as transitional endoplasmic reticulum		endoplasmic reticulum to Golgi vesicle-mediated transport [GO:0006888]; lipoprotein transport [GO:0042953]; protein exit from endoplasmic reticulum [GO:0032527]; protein localization to endoplasmic reticulum exit site [GO:0070973]; protein secretion [GO:0009306]; vesicle cargo loading [GO:0035459]		cargo receptor activity [GO:0038024]; enzyme activator activity [GO:0008047]
MIS18A	ENSG00000159055	Protein Mis18-alpha (FAPP1-associated protein 1)	2	nsp9	1	Nucleus Chromosome Chromosome, centromere Note=Associated with centromeres in interphase cells, from late anaphase to the G1 phase. Not detected on centromeres during earlier phases of mitosis. Associated with chromatin.		cell cycle [GO:0007049]; cell division [GO:0051301]; CENP-A containing chromatin assembly [GO:0034080]; chromosome segregation [GO:0007059]; regulation of DNA methylation [GO:0044030]		identical protein binding [GO:0042802]; metal ion binding [GO:0046872]
MISP	ENSG00000099812	Mitotic interactor and substrate of PLK1 (Mitotic spindle positioning protein)	2	nsp13	1	Cell junction, focal adhesion. Cytoplasm, cytoskeleton. Cytoplasm, cell cortex. Note=Predominantly localizes to cortical actin structures during interphase and mitosis. Present in retraction fibers, which are formed at former adhesion sites during mitosis, and at spicular membrane protrusions in re-attaching cytokinetic cells. Partially colocalizes with cytoplasmic F-actin. Not detected at microt…		cell division [GO:0051301]; cell migration [GO:0016477]; establishment of centrosome localization [GO:0051660]; establishment of mitotic spindle orientation [GO:0000132]; mitotic spindle assembly [GO:0090307]; organelle localization [GO:0051640]; regulation of protein localization to cell cortex [GO:1904776]		actin filament binding [GO:0051015]
MITD1	ENSG00000158411	MIT domain-containing protein 1	2	orf9b	1	Late endosome membrane; Peripheral membrane protein; Cytoplasmic side. Midbody. Membrane; Peripheral membrane protein; Cytoplasmic side. Note=During cytokinesis, recruited to the midbody via interaction with CHMP1A. Interacts with membranes enriched in phosphoinositides.		midbody abscission [GO:0061952]; mitotic cytokinesis [GO:0000281]; negative regulation of protein binding [GO:0032091]		identical protein binding [GO:0042802]; phosphatidylinositol binding [GO:0035091]; protein domain specific binding [GO:0019904]
MLH1	ENSG00000076242	DNA mismatch repair protein Mlh1 (MutL protein homolog 1)	2	nsp13	1	Nucleus Chromosome Note=Recruited to chromatin in a MCM9-dependent manner.		double-strand break repair via nonhomologous end joining [GO:0006303]; female meiosis chromosome segregation [GO:0016321]; homologous chromosome pairing at meiosis [GO:0007129]; intrinsic apoptotic signaling pathway in response to DNA damage [GO:0008630]; isotype switching [GO:0045190]; male meiosis chromosome segregation [GO:0007060]; meiotic metaphase I plate congression [GO:0043060]; meiotic s…		ATP binding [GO:0005524]; ATP hydrolysis activity [GO:0016887]; chromatin binding [GO:0003682]; enzyme binding [GO:0019899]; guanine/thymine mispair binding [GO:0032137]
MMGT1	ENSG00000169446	ER membrane protein complex subunit 5 (Membrane magnesium transporter 1) (Transmembrane protein 32)	2	M	1	Endoplasmic reticulum membrane Multi-pass membrane protein Golgi apparatus membrane Multi-pass membrane protein Early endosome membrane Multi-pass membrane protein		copper ion transport [GO:0006825]; magnesium ion transport [GO:0015693]; protein insertion into ER membrane by stop-transfer membrane-anchor sequence [GO:0045050]; tail-anchored membrane protein insertion into ER membrane [GO:0071816]		cobalt ion transmembrane transporter activity [GO:0015087]; ferrous iron transmembrane transporter activity [GO:0015093]; inorganic cation transmembrane transporter activity [GO:0022890]; magnesium ion transmembrane transporter activity [GO:0015095]
MNS1	ENSG00000138587	Meiosis-specific nuclear structural protein 1	2	nsp8	1	Nucleus Cell projection, cilium, flagellum Cytoplasm, cytoskeleton, cilium axoneme Cytoplasm, cytoskeleton, flagellum axoneme		cilium organization [GO:0044782]; left/right axis specification [GO:0070986]; meiotic cell cycle [GO:0051321]; positive regulation of cilium assembly [GO:0045724]; sperm axoneme assembly [GO:0007288]		identical protein binding [GO:0042802]
MOB2	ENSG00000182208	MOB kinase activator 2 (HCCA2) (Mob2 homolog) (Mps one binder kinase activator-like 2)	2	orf9c	1	Nucleus Cytoplasm, perinuclear region		positive regulation of protein phosphorylation [GO:0001934]; signal transduction [GO:0007165]		metal ion binding [GO:0046872]; protein kinase activator activity [GO:0030295]
MORF4L2	ENSG00000123562	Mortality factor 4-like protein 2 (MORF-related gene X protein) (Protein MSL3-2) (Transcription factor-like protein MRGX)	2	nsp13	1	Nucleus.		DNA repair [GO:0006281]; heterochromatin assembly [GO:0031507]; histone acetylation [GO:0016573]; histone deacetylation [GO:0016575]; histone H2A acetylation [GO:0043968]; histone H4 acetylation [GO:0043967]; positive regulation of double-strand break repair via homologous recombination [GO:1905168]; positive regulation of striated muscle cell differentiation [GO:0051155]; positive regulation of …
MORN3	ENSG00000139714	MORN repeat-containing protein 3	2	nsp13	1
MOS	ENSG00000172680	Proto-oncogene serine/threonine-protein kinase mos (EC 2.7.11.1) (Oocyte maturation factor mos) (Proto-oncogene c-Mos)	2	nsp13	1			chromatin organization [GO:0006325]; establishment of meiotic spindle orientation [GO:0051296]; MAPK cascade [GO:0000165]; meiotic spindle organization [GO:0000212]; negative regulation of metaphase/anaphase transition of meiotic cell cycle [GO:1902103]; positive regulation of MAPK cascade [GO:0043410]; protein autophosphorylation [GO:0046777]; regulation of meiotic nuclear division [GO:0040020];…		ATP binding [GO:0005524]; MAP kinase kinase kinase activity [GO:0004709]; protein kinase activity [GO:0004672]; protein serine/threonine/tyrosine kinase activity [GO:0004712]; protein serine/threonine kinase activity [GO:0004674]; protein serine kinase activity [GO:0106310]
MPP1	ENSG00000130830	55 kDa erythrocyte membrane protein (p55) (Membrane protein, palmitoylated 1)	2	nsp10	1	Cell membrane Lipid-anchor Cell projection, stereocilium Note=Colocalizes with WHRN at stereocilium tip during hair cell development Colocalizes with PALS1 in the retina, at the outer limiting membrane Colocalizes with WHRN in the retina, at the outer limiting membrane , outer plexifirm layer , basal bodies and at the connecting cilium Colocalizes with NF2 in non-myelin-forming Schwann cells		regulation of neutrophil chemotaxis [GO:0090022]; signal transduction [GO:0007165]		guanylate kinase activity [GO:0004385]
MPP7	ENSG00000150054	MAGUK p55 subfamily member 7	2	nsp13	1	Membrane; Peripheral membrane protein Lateral cell membrane; Peripheral membrane protein Cell junction, tight junction Cell junction, adherens junction Cytoplasm, cell cortex Cytoplasm Note=In epidermal cells, detected primarily at the lateral cell membrane.		bicellular tight junction assembly [GO:0070830]; establishment of cell polarity [GO:0030010]; positive regulation of protein-containing complex assembly [GO:0031334]; protein localization to adherens junction [GO:0071896]		cadherin binding [GO:0045296]; molecular adaptor activity [GO:0060090]; protein domain specific binding [GO:0019904]; signaling adaptor activity [GO:0035591]
MRI1	ENSG00000037757	Methylthioribose-1-phosphate isomerase (M1Pi) (MTR-1-P isomerase) (EC 5.3.1.23) (Mediator of RhoA-dependent invasion) (S-methyl-5-thioribose-1-phosphate isomerase) (Translation initiation factor eIF-2B subunit alpha/beta/delta-like protein)	2	orf8	1	Nucleus Cytoplasm Cell projection Note=Primarily nuclear, but cytoplasmic in cancer cells, with enrichment at leading edge of the plasma membrane in late stage tumor cells.		L-methionine salvage from methylthioadenosine [GO:0019509]; L-methionine salvage from S-adenosylmethionine [GO:0019284]		identical protein binding [GO:0042802]; S-methyl-5-thioribose-1-phosphate isomerase activity [GO:0046523]
MRPL11	ENSG00000174547	39S ribosomal protein L11, mitochondrial (L11mt) (MRP-L11) (Mitochondrial large ribosomal subunit protein uL11m)	2	nsp13	1	Mitochondrion		translation [GO:0006412]		large ribosomal subunit rRNA binding [GO:0070180]; RNA binding [GO:0003723]; structural constituent of ribosome [GO:0003735]
MRPL53	ENSG00000204822	39S ribosomal protein L53, mitochondrial (L53mt) (MRP-L53) (Mitochondrial large ribosomal subunit protein mL53)	2	orf10	1	Mitochondrion
MSGN1	ENSG00000151379	Mesogenin-1 (Paraxial mesoderm-specific mesogenin1) (pMesogenin1) (pMsgn1)	2	nsp12	1	Nucleus		cell differentiation [GO:0030154]; mesoderm formation [GO:0001707]; regulation of transcription by RNA polymerase II [GO:0006357]; segment specification [GO:0007379]; somitogenesis [GO:0001756]		chromatin binding [GO:0003682]; DNA-binding transcription activator activity, RNA polymerase II-specific [GO:0001228]; DNA-binding transcription factor activity, RNA polymerase II-specific [GO:0000981]; protein dimerization activity [GO:0046983]; RNA polymerase II cis-regulatory region sequence-specific DNA binding [GO:0000978]; sequence-specific double-stranded DNA binding [GO:1990837]
MSRB3	ENSG00000174099	Methionine-R-sulfoxide reductase B3 (MsrB3) (EC 1.8.4.12) (EC 1.8.4.14)	2	nsp13	1	Endoplasmic reticulum.; Mitochondrion.		protein repair [GO:0030091]; response to oxidative stress [GO:0006979]		L-methionine-(R)-S-oxide reductase activity [GO:0033745]; peptide-methionine (R)-S-oxide reductase activity [GO:0033743]; zinc ion binding [GO:0008270]
MSX2	ENSG00000120149	Homeobox protein MSX-2 (Homeobox protein Hox-8)	2	nsp13	1	Nucleus.		activation of meiosis [GO:0090427]; anterior/posterior pattern specification [GO:0009952]; BMP signaling pathway involved in heart development [GO:0061312]; bone trabecula formation [GO:0060346]; branching involved in mammary gland duct morphogenesis [GO:0060444]; cardiac conduction system development [GO:0003161]; cellular response to estradiol stimulus [GO:0071392]; chondrocyte development [GO:…		DNA-binding transcription factor activity, RNA polymerase II-specific [GO:0000981]; DNA-binding transcription repressor activity, RNA polymerase II-specific [GO:0001227]; RNA polymerase II transcription regulatory region sequence-specific DNA binding [GO:0000977]; sequence-specific DNA binding [GO:0043565]; sequence-specific double-stranded DNA binding [GO:1990837]; transcription cis-regulatory r…
MTIF3	ENSG00000122033	Translation initiation factor IF-3, mitochondrial (IF-3(Mt)) (IF-3Mt) (IF3(mt)) (IF3mt)	2	orf9c	1	Mitochondrion		mitochondrial translational initiation [GO:0070124]; ribosome disassembly [GO:0032790]		ribosomal small subunit binding [GO:0043024]; ribosome binding [GO:0043022]; translation factor activity, RNA binding [GO:0008135]; translation initiation factor activity [GO:0003743]
MYG1	ENSG00000139637	MYG1 exonuclease (EC 3.1.-.-)	2	M	1	Nucleus, nucleoplasm Mitochondrion matrix Nucleus, nucleolus		locomotory exploration behavior [GO:0035641]		nuclease activity [GO:0004518]
MYOZ3	ENSG00000164591	Myozenin-3 (Calsarcin-3) (FATZ-related protein 3)	2	nsp15	1	Cytoplasm, myofibril, sarcomere, Z line Note=Localized at the Z-line of skeletal muscle.				actin binding [GO:0003779]; FATZ binding [GO:0051373]; telethonin binding [GO:0031433]
NAA10	ENSG00000102030	N-alpha-acetyltransferase 10 (EC 2.3.1.255) (N-terminal acetyltransferase complex ARD1 subunit homolog A) (hARD1) (NatA catalytic subunit Naa10)	2	nsp13	1	Cytoplasm Nucleus Note=Also present in the free cytosolic and cytoskeleton-bound polysomes.		DNA packaging [GO:0006323]; internal protein amino acid acetylation [GO:0006475]; negative regulation of maintenance of mitotic sister chromatid cohesion, centromeric [GO:2000719]; N-terminal peptidyl-glutamic acid acetylation [GO:0018002]; N-terminal peptidyl-serine acetylation [GO:0017198]; N-terminal protein amino acid acetylation [GO:0006474]; protein acetylation [GO:0006473]		N-acetyltransferase activity [GO:0008080]; peptide alpha-N-acetyltransferase activity [GO:0004596]; peptide-glutamate-N-acetyltransferase activity [GO:1990190]; peptide-serine-N-acetyltransferase activity [GO:1990189]
NAB2	ENSG00000166886	NGFI-A-binding protein 2 (EGR-1-binding protein 2) (Melanoma-associated delayed early response protein) (Protein MADER)	2	nsp13	1	Nucleus Note=Isoform 2 is not localized to the nucleus.		endochondral ossification [GO:0001958]; myelination [GO:0042552]; negative regulation of transcription by RNA polymerase III [GO:0016480]; positive regulation of tau-protein kinase activity [GO:1902949]; regulation of epidermis development [GO:0045682]; regulation of transcription, DNA-templated [GO:0006355]; Schwann cell differentiation [GO:0014037]		identical protein binding [GO:0042802]; transcription coregulator activity [GO:0003712]; transcription corepressor activity [GO:0003714]
NAV1	ENSG00000134369	Neuron navigator 1 (Pore membrane and/or filament-interacting-like protein 3) (Steerin-1) (Unc-53 homolog 1) (unc53H1)	2	nsp13	1	Cytoplasm, cytoskeleton Note=Associates with a subset of microtubule plus ends. Enriched in neuronal growth cones		microtubule bundle formation [GO:0001578]; nervous system development [GO:0007399]; neuron migration [GO:0001764]
NCALD	ENSG00000104490	Neurocalcin-delta	2	S	1			calcium-mediated signaling [GO:0019722]; regulation of systemic arterial blood pressure [GO:0003073]; vesicle-mediated transport [GO:0016192]		actin binding [GO:0003779]; alpha-tubulin binding [GO:0043014]; calcium ion binding [GO:0005509]; clathrin binding [GO:0030276]; tubulin binding [GO:0015631]
NDN	ENSG00000288364	Necdin	2	nsp13	1	Perikaryon. Nucleus. Note=Neural perikarya, translocates to the nucleus of postmitotic neurons and interacts with the nuclear matrix.		axonal fasciculation [GO:0007413]; axon extension [GO:0048675]; central nervous system development [GO:0007417]; genetic imprinting [GO:0071514]; glial cell migration [GO:0008347]; multicellular organismal homeostasis [GO:0048871]; negative regulation of cell population proliferation [GO:0008285]; negative regulation of DNA-binding transcription factor activity [GO:0043433]; negative regulation o…		DNA-binding transcription activator activity, RNA polymerase II-specific [GO:0001228]; gamma-tubulin binding [GO:0043015]; promoter-specific chromatin binding [GO:1990841]; RNA polymerase II cis-regulatory region sequence-specific DNA binding [GO:0000978]
NIF3L1	ENSG00000196290	NIF3-like protein 1 (Amyotrophic lateral sclerosis 2 chromosomal region candidate gene 1 protein)	2	orf9b	1	Cytoplasm Nucleus Note=Interaction with COPS2 may regulate localization to the nucleus.		negative regulation of nucleic acid-templated transcription [GO:1903507]; neuron differentiation [GO:0030182]; positive regulation of transcription, DNA-templated [GO:0045893]		identical protein binding [GO:0042802]; RNA polymerase II-specific DNA-binding transcription factor binding [GO:0061629]
NKG7	ENSG00000105374	Protein NKG7 (G-CSF-induced gene 1 protein) (GIG-1 protein) (Granule membrane protein of 17 kDa) (GMP-17) (Natural killer cell protein 7) (p15-TIA-1)	2	M	1	Cell membrane Multi-pass membrane protein Cytolytic granule membrane Multi-pass membrane protein		CD4-positive, alpha-beta T cell activation [GO:0035710]; defense response to protozoan [GO:0042832]; granzyme-mediated programmed cell death signaling pathway [GO:0140507]; natural killer cell degranulation [GO:0043320]; natural killer cell mediated cytotoxicity [GO:0042267]; natural killer cell mediated cytotoxicity directed against tumor cell target [GO:0002420]; positive regulation of inflamma…
NME7	ENSG00000143156	Nucleoside diphosphate kinase 7 (NDK 7) (NDP kinase 7) (EC 2.7.4.6) (nm23-H7)	2	nsp13	1			CTP biosynthetic process [GO:0006241]; GTP biosynthetic process [GO:0006183]; UTP biosynthetic process [GO:0006228]		ATP binding [GO:0005524]; metal ion binding [GO:0046872]; nucleoside diphosphate kinase activity [GO:0004550]
NPM2	ENSG00000158806	Nucleoplasmin-2	2	orf8	1	Nucleus Note=Found in the oocyte nucleus before nuclear membrane breakdown, after which it is redistributed to the cytoplasm.		blastocyst development [GO:0001824]; chromatin remodeling [GO:0006338]; oocyte differentiation [GO:0009994]; positive regulation of DNA replication [GO:0045740]; positive regulation of meiotic nuclear division [GO:0045836]; regulation of exit from mitosis [GO:0007096]; single fertilization [GO:0007338]		chromatin binding [GO:0003682]; histone binding [GO:0042393]; RNA binding [GO:0003723]
NRF1	ENSG00000106459	Nuclear respiratory factor 1 (NRF-1) (Alpha palindromic-binding protein) (Alpha-pal)	2	N	1	Nucleus.		positive regulation of transcription by RNA polymerase II [GO:0045944]; regulation of transcription by RNA polymerase II [GO:0006357]		DNA-binding transcription activator activity, RNA polymerase II-specific [GO:0001228]; DNA-binding transcription factor activity, RNA polymerase II-specific [GO:0000981]; protein homodimerization activity [GO:0042803]; RNA polymerase II cis-regulatory region sequence-specific DNA binding [GO:0000978]
NSMF	ENSG00000165802	NMDA receptor synaptonuclear signaling and neuronal migration factor (Nasal embryonic luteinizing hormone-releasing hormone factor) (Nasal embryonic LHRH factor)	2	nsp13	1	Nucleus Nucleus envelope Nucleus membrane Nucleus matrix Cytoplasm Cytoplasm, cell cortex Cytoplasm, cytoskeleton Cell membrane Peripheral membrane protein Cell projection, dendrite Cell junction, synapse Cell junction, synapse, synaptosome Cell junction, synapse, postsynaptic density Membrane Note=Found on the outside of the luteinizing-hormone-releasing hormone cell membrane and axons projectin…		cellular response to amino acid stimulus [GO:0071230]; cellular response to electrical stimulus [GO:0071257]; cellular response to gonadotropin stimulus [GO:0071371]; positive regulation of neuron migration [GO:2001224]; positive regulation of protein dephosphorylation [GO:0035307]; regulation of dendrite morphogenesis [GO:0048814]; regulation of neuronal synaptic plasticity [GO:0048168]; regulat…		calcium-dependent protein binding [GO:0048306]
OGT	ENSG00000147162	UDP-N-acetylglucosamine--peptide N-acetylglucosaminyltransferase 110 kDa subunit (EC 2.4.1.255) (O-GlcNAc transferase subunit p110) (O-linked N-acetylglucosamine transferase 110 kDa subunit) (OGT)	2	nsp9	1	Nucleus Cytoplasm Note=Predominantly localizes to the nucleus.; Mitochondrion Membrane Note=Associates with the mitochondrial inner membrane.; Cytoplasm Nucleus Cell membrane Mitochondrion membrane Cell projection Note=Mostly in the nucleus. Retained in the nucleus via interaction with HCFC1 After insulin induction, translocated from the nucleus to the cell membrane via phosphatidylinositide bind…		apoptotic process [GO:0006915]; chromatin organization [GO:0006325]; circadian regulation of gene expression [GO:0032922]; histone H3-K4 trimethylation [GO:0080182]; histone H4-K16 acetylation [GO:0043984]; histone H4-K5 acetylation [GO:0043981]; histone H4-K8 acetylation [GO:0043982]; negative regulation of proteasomal ubiquitin-dependent protein catabolic process [GO:0032435]; negative regulati…		acetylglucosaminyltransferase activity [GO:0008375]; phosphatidylinositol-3,4,5-trisphosphate binding [GO:0005547]; protein N-acetylglucosaminyltransferase activity [GO:0016262]; protein O-GlcNAc transferase activity [GO:0097363]
OLFM4	ENSG00000102837	Olfactomedin-4 (OLM4) (Antiapoptotic protein GW112) (G-CSF-stimulated clone 1 protein) (hGC-1) (hOLfD)	2	orf8	1	Secreted, extracellular space. Mitochondrion. Note=Subcellular location is not clearly defined: has been shown to be secreted , but also in the mitochondrion , cytoplasm and plasma membrane and in the nucleus		cell adhesion [GO:0007155]; positive regulation of substrate adhesion-dependent cell spreading [GO:1900026]		cadherin binding [GO:0045296]; catalytic activity [GO:0003824]; structural molecule activity [GO:0005198]
OPTN	ENSG00000123240	Optineurin (E3-14.7K-interacting protein) (FIP-2) (Huntingtin yeast partner L) (Huntingtin-interacting protein 7) (HIP-7) (Huntingtin-interacting protein L) (NEMO-related protein) (Optic neuropathy-inducing protein) (Transcription factor IIIA-interacting protein) (TFIIIA-IntP)	2	nsp7	1	Cytoplasm, perinuclear region. Golgi apparatus Golgi apparatus, trans-Golgi network. Cytoplasmic vesicle, autophagosome. Cytoplasmic vesicle. Recycling endosome. Note=Found in the perinuclear region and associates with the Golgi apparatus Colocalizes with MYO6 and RAB8 at the Golgi complex and in vesicular structures close to the plasma membrane. Localizes to LC3-positive cytoplasmic vesicles upo…		autophagy [GO:0006914]; cell death [GO:0008219]; cellular response to unfolded protein [GO:0034620]; defense response to Gram-negative bacterium [GO:0050829]; Golgi organization [GO:0007030]; Golgi ribbon formation [GO:0090161]; Golgi to plasma membrane protein transport [GO:0043001]; innate immune response [GO:0045087]; negative regulation of I-kappaB kinase/NF-kappaB signaling [GO:0043124]; neg…		identical protein binding [GO:0042802]; K63-linked polyubiquitin modification-dependent protein binding [GO:0070530]; metal ion binding [GO:0046872]; polyubiquitin modification-dependent protein binding [GO:0031593]; protein C-terminus binding [GO:0008022]; protein-macromolecule adaptor activity [GO:0030674]; small GTPase binding [GO:0031267]
OTX1	ENSG00000115507	Homeobox protein OTX1 (Orthodenticle homolog 1)	2	nsp12	1	Nucleus		anterior/posterior pattern specification [GO:0009952]; diencephalon morphogenesis [GO:0048852]; inner ear morphogenesis [GO:0042472]; metencephalon development [GO:0022037]; midbrain development [GO:0030901]; positive regulation of transcription by RNA polymerase II [GO:0045944]; regulation of transcription by RNA polymerase II [GO:0006357]		DNA-binding transcription activator activity, RNA polymerase II-specific [GO:0001228]; DNA-binding transcription factor activity, RNA polymerase II-specific [GO:0000981]; RNA polymerase II cis-regulatory region sequence-specific DNA binding [GO:0000978]; sequence-specific double-stranded DNA binding [GO:1990837]
P4HA3	ENSG00000149380	Prolyl 4-hydroxylase subunit alpha-3 (4-PH alpha-3) (EC 1.14.11.2) (Procollagen-proline,2-oxoglutarate-4-dioxygenase subunit alpha-3)	2	nsp13	1	Endoplasmic reticulum lumen		peptidyl-proline hydroxylation to 4-hydroxy-L-proline [GO:0018401]		iron ion binding [GO:0005506]; L-ascorbic acid binding [GO:0031418]; procollagen-proline 4-dioxygenase activity [GO:0004656]
PARD6B	ENSG00000124171	Partitioning defective 6 homolog beta (PAR-6 beta) (PAR-6B)	2	nsp13	1	Cytoplasm. Cell membrane Cell junction, tight junction		axonogenesis [GO:0007409]; cell-cell junction assembly [GO:0007043]; cell division [GO:0051301]; centrosome cycle [GO:0007098]; establishment or maintenance of cell polarity [GO:0007163]; protein-containing complex assembly [GO:0065003]; regulation of cell migration [GO:0030334]; regulation of cellular localization [GO:0060341]		protein kinase C binding [GO:0005080]
PARVG	ENSG00000138964	Gamma-parvin	2	nsp13	1	Cell junction, focal adhesion. Cell membrane Peripheral membrane protein Cytoplasmic side Cytoplasm, cytoskeleton Note=Constituent of focal adhesions.		actin cytoskeleton reorganization [GO:0031532]; cell-matrix adhesion [GO:0007160]; cell projection assembly [GO:0030031]; establishment or maintenance of cell polarity [GO:0007163]; substrate adhesion-dependent cell spreading [GO:0034446]		actin binding [GO:0003779]
PAX4	ENSG00000106331	Paired box protein Pax-4	2	nsp15	1	Nucleus.		anatomical structure development [GO:0048856]; animal organ morphogenesis [GO:0009887]; cell differentiation [GO:0030154]; pancreas development [GO:0031016]; regulation of transcription by RNA polymerase II [GO:0006357]		DNA binding [GO:0003677]; DNA-binding transcription factor activity, RNA polymerase II-specific [GO:0000981]; RNA polymerase II cis-regulatory region sequence-specific DNA binding [GO:0000978]; sequence-specific double-stranded DNA binding [GO:1990837]
PELI2	ENSG00000139946	E3 ubiquitin-protein ligase pellino homolog 2 (Pellino-2) (EC 2.3.2.27) (RING-type E3 ubiquitin transferase pellino homolog 2)	2	nsp9	1			positive regulation of I-kappaB kinase/NF-kappaB signaling [GO:0043123]; positive regulation of MAPK cascade [GO:0043410]; positive regulation of protein phosphorylation [GO:0001934]; protein polyubiquitination [GO:0000209]; regulation of Toll signaling pathway [GO:0008592]		ubiquitin protein ligase activity [GO:0061630]; ubiquitin-ubiquitin ligase activity [GO:0034450]
PEX19	ENSG00000162735	Peroxisomal biogenesis factor 19 (33 kDa housekeeping protein) (Peroxin-19) (Peroxisomal farnesylated protein)	2	orf8	1	Cytoplasm Peroxisome membrane Lipid-anchor Cytoplasmic side Note=Mainly cytoplasmic. Some fraction membrane-associated to the outer surface of peroxisomes.		chaperone-mediated protein folding [GO:0061077]; establishment of protein localization to peroxisome [GO:0072663]; negative regulation of lipid binding [GO:1900131]; peroxisome fission [GO:0016559]; peroxisome membrane biogenesis [GO:0016557]; peroxisome organization [GO:0007031]; protein import into peroxisome membrane [GO:0045046]; protein stabilization [GO:0050821]; protein targeting to peroxi…		ATPase binding [GO:0051117]; peroxisome membrane class-1 targeting sequence binding [GO:0036105]; peroxisome membrane targeting sequence binding [GO:0033328]; protein carrier chaperone [GO:0140597]; protein N-terminus binding [GO:0047485]
PFDN5	ENSG00000123349	Prefoldin subunit 5 (Myc modulator 1) (c-Myc-binding protein Mm-1)	2	nsp13	1	Nucleus.; Cytoplasm.; Nucleus.		negative regulation of amyloid fibril formation [GO:1905907]; negative regulation of canonical Wnt signaling pathway [GO:0090090]; negative regulation of transcription, DNA-templated [GO:0045892]; protein folding [GO:0006457]; regulation of transcription, DNA-templated [GO:0006355]; retina development in camera-type eye [GO:0060041]		amyloid-beta binding [GO:0001540]; transcription corepressor activity [GO:0003714]; unfolded protein binding [GO:0051082]
PGRMC2	ENSG00000164040	Membrane-associated progesterone receptor component 2 (Progesterone membrane-binding protein) (Steroid receptor protein DG6)	2	orf9c	1	Membrane Single-pass membrane protein Nucleus envelope Endoplasmic reticulum		adipose tissue development [GO:0060612]		heme binding [GO:0020037]; heme transmembrane transporter activity [GO:0015232]; steroid binding [GO:0005496]; steroid hormone receptor activity [GO:0003707]
PHF19	ENSG00000119403	PHD finger protein 19 (Polycomb-like protein 3) (hPCL3)	2	N	1	Nucleus Note=Localizes to chromatin as part of the PRC2 complex.		chromatin organization [GO:0006325]; negative regulation of transcription by RNA polymerase II [GO:0000122]; positive regulation of histone H3-K27 methylation [GO:0061087]; regulation of transcription, DNA-templated [GO:0006355]; stem cell differentiation [GO:0048863]; stem cell population maintenance [GO:0019827]		chromatin binding [GO:0003682]; DNA binding [GO:0003677]; metal ion binding [GO:0046872]; methylated histone binding [GO:0035064]
PIH1D2	ENSG00000150773	PIH1 domain-containing protein 2	2	nsp8	1			box C/D snoRNP assembly [GO:0000492]; rRNA processing [GO:0006364]		small GTPase binding [GO:0031267]
PITPNC1	ENSG00000154217	Cytoplasmic phosphatidylinositol transfer protein 1 (Mammalian rdgB homolog beta) (M-rdgB beta) (MrdgBbeta) (Retinal degeneration B homolog beta) (RdgBbeta)	2	M	1	Cytoplasm		phospholipid transport [GO:0015914]; signal transduction [GO:0007165]		phosphatidic acid binding [GO:0070300]; phosphatidic acid transfer activity [GO:1990050]; phosphatidylglycerol binding [GO:1901611]; phosphatidylinositol binding [GO:0035091]; phosphatidylinositol transfer activity [GO:0008526]
PITX2	ENSG00000164093	Pituitary homeobox 2 (ALL1-responsive protein ARP1) (Homeobox protein PITX2) (Paired-like homeodomain transcription factor 2) (RIEG bicoid-related homeobox transcription factor) (Solurshin)	2	nsp13	1	Nucleus.		anatomical structure morphogenesis [GO:0009653]; camera-type eye development [GO:0043010]; cardiac neural crest cell migration involved in outflow tract morphogenesis [GO:0003253]; cell proliferation involved in outflow tract morphogenesis [GO:0061325]; deltoid tuberosity development [GO:0035993]; determination of left/right symmetry [GO:0007368]; embryonic heart tube left/right pattern formation…		DNA-binding transcription factor activity [GO:0003700]; DNA-binding transcription factor activity, RNA polymerase II-specific [GO:0000981]; DNA-binding transcription factor binding [GO:0140297]; DNA-binding transcription repressor activity, RNA polymerase II-specific [GO:0001227]; identical protein binding [GO:0042802]; phosphoprotein binding [GO:0051219]; protein homodimerization activity [GO:00…
PKNOX1	ENSG00000160199	Homeobox protein PKNOX1 (Homeobox protein PREP-1) (PBX/knotted homeobox 1)	2	nsp9	1	Nucleus		angiogenesis [GO:0001525]; camera-type eye development [GO:0043010]; erythrocyte differentiation [GO:0030218]; positive regulation of transcription by RNA polymerase II [GO:0045944]; regulation of transcription by RNA polymerase II [GO:0006357]; T cell differentiation [GO:0030217]; transcription by RNA polymerase II [GO:0006366]		chromatin binding [GO:0003682]; DNA-binding transcription factor activity [GO:0003700]; DNA-binding transcription factor activity, RNA polymerase II-specific [GO:0000981]; RNA polymerase II cis-regulatory region sequence-specific DNA binding [GO:0000978]; sequence-specific double-stranded DNA binding [GO:1990837]
PKNOX2	ENSG00000165495	Homeobox protein PKNOX2 (Homeobox protein PREP-2) (PBX/knotted homeobox 2)	2	nsp9	1	Nucleus		regulation of transcription by RNA polymerase II [GO:0006357]		actin filament binding [GO:0051015]; actin monomer binding [GO:0003785]; DNA-binding transcription factor activity, RNA polymerase II-specific [GO:0000981]; RNA polymerase II cis-regulatory region sequence-specific DNA binding [GO:0000978]; sequence-specific double-stranded DNA binding [GO:1990837]
PLEKHA2	ENSG00000169499	Pleckstrin homology domain-containing family A member 2 (PH domain-containing family A member 2) (Tandem PH domain-containing protein 2) (TAPP-2)	2	nsp13	1	Cytoplasm Cell membrane Peripheral membrane protein Nucleus Note=Locates to the plasma membrane after treatments that stimulate the production of PtdIns3,4P2.		positive regulation of cell-matrix adhesion [GO:0001954]		fibronectin binding [GO:0001968]; laminin binding [GO:0043236]; lipid binding [GO:0008289]; PDZ domain binding [GO:0030165]; phosphatidylinositol-3,4-bisphosphate binding [GO:0043325]
PLEKHB2	ENSG00000115762	Pleckstrin homology domain-containing family B member 2 (PH domain-containing family B member 2) (Evectin-2)	2	nsp12	1	Recycling endosome membrane Peripheral membrane protein Note=Specifically detected in tubulovesicular structures, and colocalizes with TFNR.		regulation of cell differentiation [GO:0045595]		phosphatidylinositol-3,4,5-trisphosphate binding [GO:0005547]
PLEKHG4	ENSG00000196155	Puratrophin-1 (Pleckstrin homology domain-containing family G member 4) (PH domain-containing family G member 4) (Purkinje cell atrophy-associated protein 1)	2	nsp1	1			regulation of small GTPase mediated signal transduction [GO:0051056]		guanyl-nucleotide exchange factor activity [GO:0005085]
PLP1	ENSG00000123560	Myelin proteolipid protein (PLP) (Lipophilin)	2	orf9c	1	Cell membrane Multi-pass membrane protein Myelin membrane Note=Colocalizes with SIRT2 in internodal regions, at paranodal axoglial junction and Schmidt-Lanterman incisures of myelin sheat.		AMPA selective glutamate receptor signaling pathway [GO:0098990]; astrocyte development [GO:0014002]; axon development [GO:0061564]; axon ensheathment [GO:0008366]; central nervous system myelination [GO:0022010]; chemical synaptic transmission [GO:0007268]; inflammatory response [GO:0006954]; long-chain fatty acid biosynthetic process [GO:0042759]; neuron projection development [GO:0031175]; pos…		identical protein binding [GO:0042802]; protein-containing complex binding [GO:0044877]; structural constituent of myelin sheath [GO:0019911]; structural molecule activity [GO:0005198]
PM20D2	ENSG00000146281	Xaa-Arg dipeptidase (EC 3.4.13.4) (Beta-Ala-Lys dipeptidase)	2	nsp4	1			proteolysis [GO:0006508]; regulation of cellular protein metabolic process [GO:0032268]		carboxypeptidase activity [GO:0004180]; dipeptidase activity [GO:0016805]; identical protein binding [GO:0042802]
PMP22	ENSG00000109099	Peripheral myelin protein 22 (PMP-22) (Growth arrest-specific protein 3) (GAS-3)	2	M	1	Cell membrane Multi-pass membrane protein		bleb assembly [GO:0032060]; cell death [GO:0008219]; cell differentiation [GO:0030154]; chemical synaptic transmission [GO:0007268]; myelin assembly [GO:0032288]; negative regulation of cell population proliferation [GO:0008285]; negative regulation of neuron projection development [GO:0010977]; peripheral nervous system development [GO:0007422]
PNMA1	ENSG00000176903	Paraneoplastic antigen Ma1 (37 kDa neuronal protein) (Neuron- and testis-specific protein 1)	2	nsp12	1	Nucleus, nucleolus Note=In tumor cells, it is cytoplasmic.		inflammatory response to antigenic stimulus [GO:0002437]; positive regulation of apoptotic process [GO:0043065]
POU2F1	ENSG00000143190	POU domain, class 2, transcription factor 1 (NF-A1) (Octamer-binding protein 1) (Oct-1) (Octamer-binding transcription factor 1) (OTF-1)	2	N	1	Nucleus.		negative regulation of transcription, DNA-templated [GO:0045892]; positive regulation of transcription by RNA polymerase II [GO:0045944]; regulation of transcription by RNA polymerase II [GO:0006357]		DNA binding [GO:0003677]; DNA-binding transcription factor activity, RNA polymerase II-specific [GO:0000981]; identical protein binding [GO:0042802]; RNA polymerase II cis-regulatory region sequence-specific DNA binding [GO:0000978]; RNA polymerase II core promoter sequence-specific DNA binding [GO:0000979]; sequence-specific DNA binding [GO:0043565]
PPP1R13B	ENSG00000088808	Apoptosis-stimulating of p53 protein 1 (Protein phosphatase 1 regulatory subunit 13B)	2	nsp13	1	Cytoplasm Nucleus Note=Predominantly cytoplasmic. Some fraction is nuclear.		intrinsic apoptotic signaling pathway by p53 class mediator [GO:0072332]; negative regulation of cell cycle [GO:0045786]		p53 binding [GO:0002039]
PRDM16	ENSG00000142611	Histone-lysine N-methyltransferase PRDM16 (EC 2.1.1.367) (PR domain zinc finger protein 16) (PR domain-containing protein 16) (Transcription factor MEL1) (MDS1/EVI1-like gene 1)	2	nsp13	1	Nucleus Cytoplasm		brown fat cell differentiation [GO:0050873]; heterochromatin organization [GO:0070828]; negative regulation of granulocyte differentiation [GO:0030853]; negative regulation of transcription, DNA-templated [GO:0045892]; negative regulation of transcription by RNA polymerase II [GO:0000122]; negative regulation of transforming growth factor beta receptor signaling pathway [GO:0030512]; positive reg…		DNA-binding transcription activator activity, RNA polymerase II-specific [GO:0001228]; DNA-binding transcription factor binding [GO:0140297]; DNA-binding transcription repressor activity, RNA polymerase II-specific [GO:0001227]; histone-lysine N-methyltransferase activity [GO:0018024]; histone methyltransferase activity (H3-K9 specific) [GO:0046974]; metal ion binding [GO:0046872]; RNA polymerase…
PRKAR1B	ENSG00000188191	cAMP-dependent protein kinase type I-beta regulatory subunit	2	nsp13	1	Cell membrane		learning or memory [GO:0007611]; modulation of chemical synaptic transmission [GO:0050804]; negative regulation of cAMP-dependent protein kinase activity [GO:2000480]; protein phosphorylation [GO:0006468]; regulation of synaptic vesicle cycle [GO:0098693]		cAMP binding [GO:0030552]; cAMP-dependent protein kinase inhibitor activity [GO:0004862]; cAMP-dependent protein kinase regulator activity [GO:0008603]; protein kinase A catalytic subunit binding [GO:0034236]
PRPSAP1	ENSG00000161542	Phosphoribosyl pyrophosphate synthase-associated protein 1 (PRPP synthase-associated protein 1) (39 kDa phosphoribosypyrophosphate synthase-associated protein) (PAP39)	2	orf8	1			5-phosphoribose 1-diphosphate biosynthetic process [GO:0006015]; nucleobase-containing compound metabolic process [GO:0006139]; purine nucleotide biosynthetic process [GO:0006164]		enzyme inhibitor activity [GO:0004857]; identical protein binding [GO:0042802]; magnesium ion binding [GO:0000287]; ribose phosphate diphosphokinase activity [GO:0004749]
PRR13	ENSG00000205352	Proline-rich protein 13 (Taxane-resistance protein)	2	nsp10	1	Nucleus
PSCA	ENSG00000167653	Prostate stem cell antigen	2	orf9c	1	Cell membrane Lipid-anchor, GPI-anchor		negative regulation of ERK1 and ERK2 cascade [GO:0070373]; regulation of neurotransmitter receptor activity [GO:0099601]		acetylcholine receptor binding [GO:0033130]
PSMB4	ENSG00000159377	Proteasome subunit beta type-4 (26 kDa prosomal protein) (HsBPROS26) (PROS-26) (Macropain beta chain) (Multicatalytic endopeptidase complex beta chain) (Proteasome beta chain) (Proteasome chain 3) (HsN3)	2	nsp13	1	Cytoplasm Nucleus		negative regulation of inflammatory response to antigenic stimulus [GO:0002862]; proteasomal protein catabolic process [GO:0010498]		lipopolysaccharide binding [GO:0001530]; threonine-type endopeptidase activity [GO:0004298]
QRICH1	ENSG00000198218	Transcriptional regulator QRICH1 (Glutamine-rich protein 1)	2	nsp12	1	Nucleus Cytoplasm Cell membrane		endoplasmic reticulum unfolded protein response [GO:0030968]; integrated stress response signaling [GO:0140467]; intrinsic apoptotic signaling pathway in response to endoplasmic reticulum stress [GO:0070059]; PERK-mediated unfolded protein response [GO:0036499]; positive regulation of apoptotic process [GO:0043065]; positive regulation of transcription, DNA-templated [GO:0045893]; response to end…		DNA binding [GO:0003677]
RABGEF1	ENSG00000154710	Rab5 GDP/GTP exchange factor (RAP1) (Rabaptin-5-associated exchange factor for Rab5) (Rabex-5)	2	nsp9	1	Cytoplasm Early endosome Recycling endosome		endocytosis [GO:0006897]; negative regulation of inflammatory response [GO:0050728]; negative regulation of interleukin-6 production [GO:0032715]; negative regulation of Kit signaling pathway [GO:1900235]; negative regulation of leukocyte migration [GO:0002686]; negative regulation of mast cell degranulation [GO:0043305]; negative regulation of protein phosphorylation [GO:0001933]; negative regul…		DNA binding [GO:0003677]; guanyl-nucleotide exchange factor activity [GO:0005085]; small GTPase binding [GO:0031267]; ubiquitin protein ligase activity [GO:0061630]; zinc ion binding [GO:0008270]
RABIF	ENSG00000183155	Guanine nucleotide exchange factor MSS4 (Rab-interacting factor)	2	nsp7	1			membrane fusion [GO:0061025]; post-Golgi vesicle-mediated transport [GO:0006892]; protein transport [GO:0015031]; small GTPase mediated signal transduction [GO:0007264]		guanyl-nucleotide exchange factor activity [GO:0005085]; zinc ion binding [GO:0008270]
RAD51D	ENSG00000185379	DNA repair protein RAD51 homolog 4 (R51H3) (RAD51 homolog D) (RAD51-like protein 3) (TRAD)	2	nsp13	1	Nucleus Cytoplasm, cytoskeleton, microtubule organizing center, centrosome. Chromosome, telomere.		DNA repair [GO:0006281]; double-strand break repair via homologous recombination [GO:0000724]; interstrand cross-link repair [GO:0036297]; reciprocal meiotic recombination [GO:0007131]; regulation of cell cycle [GO:0051726]; strand invasion [GO:0042148]; telomere maintenance [GO:0000723]; telomere maintenance via recombination [GO:0000722]		ATP binding [GO:0005524]; ATP-dependent activity, acting on DNA [GO:0008094]; DNA binding [GO:0003677]; gamma-tubulin binding [GO:0043015]; single-stranded DNA binding [GO:0003697]
RADX	ENSG00000147231	RPA-related protein RADX (RPA-related and RAD51-antagonist, X-chromosome)	2	orf8	1	Chromosome Note=Recruited to replication forks.		negative regulation of double-strand break repair via homologous recombination [GO:2000042]; regulation of DNA repair [GO:0006282]		RNA binding [GO:0003723]; single-stranded DNA binding [GO:0003697]
RASD1	ENSG00000108551	Dexamethasone-induced Ras-related protein 1 (Activator of G-protein signaling 1)	2	nsp8	1	Cell membrane Lipid-anchor Cytoplasmic side Cytoplasm, perinuclear region Nucleus		G protein-coupled receptor signaling pathway [GO:0007186]; negative regulation of transcription, DNA-templated [GO:0045892]; nitric oxide mediated signal transduction [GO:0007263]; signal transduction [GO:0007165]		GTPase activity [GO:0003924]; GTP binding [GO:0005525]
RBM17	ENSG00000134453	Splicing factor 45 (45 kDa-splicing factor) (RNA-binding motif protein 17)	2	nsp13	1	Nucleus		alternative mRNA splicing, via spliceosome [GO:0000380]; mRNA cis splicing, via spliceosome [GO:0045292]; mRNA splicing, via spliceosome [GO:0000398]		RNA binding [GO:0003723]
RCOR3	ENSG00000117625	REST corepressor 3	2	nsp13	1	Nucleus		histone deacetylation [GO:0016575]; negative regulation of transcription, DNA-templated [GO:0045892]; regulation of transcription by RNA polymerase II [GO:0006357]		transcription corepressor activity [GO:0003714]
RECK	ENSG00000122707	Reversion-inducing cysteine-rich protein with Kazal motifs (hRECK) (Suppressor of tumorigenicity 15 protein)	2	nsp1	1	Cell membrane Lipid-anchor, GPI-anchor		blood vessel maturation [GO:0001955]; embryo implantation [GO:0007566]; embryonic forelimb morphogenesis [GO:0035115]; extracellular matrix organization [GO:0030198]; negative regulation of cell migration [GO:0030336]; negative regulation of metalloendopeptidase activity [GO:1904684]; positive regulation of canonical Wnt signaling pathway [GO:0090263]; regulation of angiogenesis [GO:0045765]; reg…		coreceptor activity involved in canonical Wnt signaling pathway [GO:1904928]; endopeptidase inhibitor activity [GO:0004866]; metalloendopeptidase inhibitor activity [GO:0008191]; serine-type endopeptidase inhibitor activity [GO:0004867]; Wnt-protein binding [GO:0017147]
RHOJ	ENSG00000126785	Rho-related GTP-binding protein RhoJ (Ras-like protein family member 7B) (Tc10-like GTP-binding protein)	2	nsp13	1	Cell membrane Lipid-anchor Cytoplasmic side Note=Localization to the plasma membrane is regulated by GLUL.		actin cytoskeleton organization [GO:0030036]; angiogenesis [GO:0001525]; Cdc42 protein signal transduction [GO:0032488]; cell migration [GO:0016477]; cell projection assembly [GO:0030031]; endocytosis [GO:0006897]; positive regulation of cell migration involved in sprouting angiogenesis [GO:0090050]; regulation of cell shape [GO:0008360]; regulation of endothelial cell migration [GO:0010594]; reg…		GTPase activity [GO:0003924]; GTP binding [GO:0005525]
RINT1	ENSG00000135249	RAD50-interacting protein 1 (RAD50 interactor 1) (HsRINT-1) (RINT-1)	2	nsp12	1	Cytoplasm. Endoplasmic reticulum membrane; Peripheral membrane protein.		mitotic G2 DNA damage checkpoint signaling [GO:0007095]; protein transport [GO:0015031]; regulation of ER to Golgi vesicle-mediated transport [GO:0060628]; retrograde vesicle-mediated transport, Golgi to endoplasmic reticulum [GO:0006890]
RIPPLY1	ENSG00000147223	Protein ripply1	2	nsp13	1	Nucleus		embryonic pattern specification [GO:0009880]; negative regulation of transcription, DNA-templated [GO:0045892]; negative regulation of transcription by RNA polymerase II [GO:0000122]; somite rostral/caudal axis specification [GO:0032525]; somite specification [GO:0001757]
RNF111	ENSG00000157450	E3 ubiquitin-protein ligase Arkadia (EC 2.3.2.27) (RING finger protein 111) (hRNF111) (RING-type E3 ubiquitin transferase Arkadia)	2	nsp10	1	Nucleus Cytoplasm Nucleus, PML body Note=Upon TGF-beta treatment, translocates from nucleus to cytosol.		global genome nucleotide-excision repair [GO:0070911]; pattern specification process [GO:0007389]; positive regulation of protein ubiquitination [GO:0031398]; positive regulation of transcription, DNA-templated [GO:0045893]; positive regulation of transforming growth factor beta receptor signaling pathway [GO:0030511]; protein polyubiquitination [GO:0000209]; protein ubiquitination [GO:0016567]; …		metal ion binding [GO:0046872]; SMAD binding [GO:0046332]; SUMO polymer binding [GO:0032184]; ubiquitin protein ligase activity [GO:0061630]
RNF19B	ENSG00000116514	E3 ubiquitin-protein ligase RNF19B (EC 2.3.2.31) (IBR domain-containing protein 3) (Natural killer lytic-associated molecule) (RING finger protein 19B)	2	nsp2	1	Cytoplasmic granule membrane Multi-pass membrane protein Endoplasmic reticulum membrane Multi-pass membrane protein		adaptive immune response [GO:0002250]; natural killer cell mediated cytotoxicity [GO:0042267]; positive regulation of proteasomal ubiquitin-dependent protein catabolic process [GO:0032436]; protein autoubiquitination [GO:0051865]; protein polyubiquitination [GO:0000209]; ubiquitin-dependent protein catabolic process [GO:0006511]		metal ion binding [GO:0046872]; ubiquitin binding [GO:0043130]; ubiquitin conjugating enzyme binding [GO:0031624]; ubiquitin protein ligase activity [GO:0061630]
RPE	ENSG00000197713	Ribulose-phosphate 3-epimerase (EC 5.1.3.1) (Ribulose-5-phosphate-3-epimerase)	2	orf8	1			carbohydrate metabolic process [GO:0005975]; cellular carbohydrate metabolic process [GO:0044262]; pentose catabolic process [GO:0019323]; pentose-phosphate shunt [GO:0006098]; pentose-phosphate shunt, non-oxidative branch [GO:0009052]		identical protein binding [GO:0042802]; metal ion binding [GO:0046872]; protein homodimerization activity [GO:0042803]; ribulose-phosphate 3-epimerase activity [GO:0004750]
RTP2	ENSG00000198471	Receptor-transporting protein 2 (3CxxC-type zinc finger protein 2)	2	M	1	Cell membrane Single-pass type III membrane protein Note=Effective cell surface expression depends upon interaction with olfactory receptors.		detection of chemical stimulus involved in sensory perception of bitter taste [GO:0001580]; protein insertion into membrane [GO:0051205]; protein targeting to membrane [GO:0006612]		olfactory receptor binding [GO:0031849]
RUNDC3A	ENSG00000108309	RUN domain-containing protein 3A (Rap2-interacting protein 8) (RPIP-8)	2	nsp10	1			positive regulation of cGMP-mediated signaling [GO:0010753]; small GTPase mediated signal transduction [GO:0007264]		GTPase regulator activity [GO:0030695]
RUNX1	ENSG00000159216	Runt-related transcription factor 1 (Acute myeloid leukemia 1 protein) (Core-binding factor subunit alpha-2) (CBF-alpha-2) (Oncogene AML-1) (Polyomavirus enhancer-binding protein 2 alpha B subunit) (PEA2-alpha B) (PEBP2-alpha B) (SL3-3 enhancer factor 1 alpha B subunit) (SL3/AKV core-binding factor alpha B subunit)	2	nsp13	1	Nucleus.		cardiac muscle tissue regeneration [GO:0061026]; chondrocyte differentiation [GO:0002062]; hematopoietic stem cell proliferation [GO:0071425]; hemopoiesis [GO:0030097]; myeloid cell differentiation [GO:0030099]; myeloid leukocyte differentiation [GO:0002573]; negative regulation of CD4-positive, alpha-beta T cell differentiation [GO:0043371]; negative regulation of granulocyte differentiation [GO…		ATP binding [GO:0005524]; calcium ion binding [GO:0005509]; DNA binding [GO:0003677]; DNA-binding transcription activator activity, RNA polymerase II-specific [GO:0001228]; DNA-binding transcription factor activity [GO:0003700]; DNA-binding transcription factor activity, RNA polymerase II-specific [GO:0000981]; DNA-binding transcription factor binding [GO:0140297]; protein heterodimerization acti…
SAT1	ENSG00000130066	Diamine acetyltransferase 1 (EC 2.3.1.57) (Polyamine N-acetyltransferase 1) (Putrescine acetyltransferase) (Spermidine/spermine N(1)-acetyltransferase 1) (SSAT) (SSAT-1)	2	nsp13	1	Cytoplasm, cytosol		angiogenesis [GO:0001525]; polyamine biosynthetic process [GO:0006596]; putrescine catabolic process [GO:0009447]; spermidine acetylation [GO:0032918]		diamine N-acetyltransferase activity [GO:0004145]; identical protein binding [GO:0042802]; N-acetyltransferase activity [GO:0008080]; spermidine binding [GO:0019809]
SAXO1	ENSG00000155875	Stabilizer of axonemal microtubules 1	2	M	1	Cytoplasm, cytoskeleton, microtubule organizing center, centrosome, centriole Cytoplasm, cytoskeleton, cilium basal body Cytoplasm, cytoskeleton, cilium axoneme Cytoplasm, cytoskeleton, microtubule organizing center, centrosome Cytoplasm, cytoskeleton, flagellum axoneme Note=In multi-ciliated cells, localizes to the basal bodies and in non-ciliated cells, to the centrosome. In spermatozoa, coloca…		cell projection organization [GO:0030030]; cellular response to cold [GO:0070417]; cold acclimation [GO:0009631]; microtubule anchoring [GO:0034453]; positive regulation of cilium assembly [GO:0045724]; protein stabilization [GO:0050821]		microtubule binding [GO:0008017]
SCNM1	ENSG00000163156	Sodium channel modifier 1	2	nsp13	1	Nucleus, nucleoplasm Nucleus speckle Note=Colocalizes with LUC7L2 and SNRNP70 in nuclear speckles.		alternative mRNA splicing, via spliceosome [GO:0000380]; RNA splicing [GO:0008380]		enzyme binding [GO:0019899]; metal ion binding [GO:0046872]
SCRN1	ENSG00000136193	Secernin-1	2	nsp13	1	Cytoplasm		exocytosis [GO:0006887]		cysteine-type exopeptidase activity [GO:0070004]; dipeptidase activity [GO:0016805]
SDCBP2	ENSG00000125775	Syntenin-2 (Similar to TACIP18) (SITAC) (Syndecan-binding protein 2)	2	nsp13	1	Cytoplasm Nucleus, nucleolus Nucleus, nucleoplasm Cell membrane Nucleus speckle Note=Associates with intracellular membranes and enriched in the apical region of the cell and in intracellular compartments Colocalizes with TM4SF1 in the apical region of the cell Predominantly targeted to nuclear PIP2 pools. Shuttles between several subcellular compartments PIP2 plays an important role in the distr…		cell population proliferation [GO:0008283]; intracellular signal transduction [GO:0035556]; intracellular transport [GO:0046907]; nervous system development [GO:0007399]		identical protein binding [GO:0042802]; phosphatidylinositol-4,5-bisphosphate binding [GO:0005546]; protein C-terminus binding [GO:0008022]; protein heterodimerization activity [GO:0046982]; protein homodimerization activity [GO:0042803]
SENP2	ENSG00000163904	Sentrin-specific protease 2 (EC 3.4.22.-) (Axam2) (SMT3-specific isopeptidase 2) (Smt3ip2) (Sentrin/SUMO-specific protease SENP2)	2	orf9c	1	Nucleus, nuclear pore complex Nucleus membrane Peripheral membrane protein Nucleoplasmic side Cytoplasm Note=Shuttles between cytoplasm and nucleus.		fat cell differentiation [GO:0045444]; heart development [GO:0007507]; labyrinthine layer development [GO:0060711]; mRNA transport [GO:0051028]; negative regulation of chromatin binding [GO:0035562]; negative regulation of protein ubiquitination [GO:0031397]; positive regulation of protein ubiquitination [GO:0031398]; positive regulation of transcription by RNA polymerase II [GO:0045944]; protein…		SUMO-specific endopeptidase activity [GO:0070139]; SUMO-specific isopeptidase activity [GO:0070140]
SET	ENSG00000119335	Protein SET (HLA-DR-associated protein II) (Inhibitor of granzyme A-activated DNase) (IGAAD) (PHAPII) (Phosphatase 2A inhibitor I2PP2A) (I-2PP2A) (Template-activating factor I) (TAF-I)	2	nsp13	1	Cytoplasm, cytosol. Endoplasmic reticulum. Nucleus, nucleoplasm. Note=In the cytoplasm, found both in the cytosol and associated with the endoplasmic reticulum. The SET complex is associated with the endoplasmic reticulum. Following CTL attack and cleavage by GZMA, moves rapidly to the nucleus, where it is found in the nucleoplasm, avoiding the nucleolus. Similar translocation to the nucleus is a…		DNA replication [GO:0006260]; negative regulation of histone acetylation [GO:0035067]; negative regulation of neuron apoptotic process [GO:0043524]; negative regulation of transcription, DNA-templated [GO:0045892]; nucleosome assembly [GO:0006334]; nucleosome disassembly [GO:0006337]		chromatin binding [GO:0003682]; DNA binding [GO:0003677]; histone binding [GO:0042393]; protein phosphatase inhibitor activity [GO:0004864]; protein phosphatase regulator activity [GO:0019888]
SF3B4	ENSG00000143368	Splicing factor 3B subunit 4 (Pre-mRNA-splicing factor SF3b 49 kDa subunit) (Spliceosome-associated protein 49) (SAP 49)	2	nsp13	1	Nucleus		mRNA processing [GO:0006397]; mRNA splicing, via spliceosome [GO:0000398]; positive regulation of mRNA splicing, via spliceosome [GO:0048026]; RNA splicing [GO:0008380]; RNA splicing, via transesterification reactions [GO:0000375]		RNA binding [GO:0003723]; splicing factor binding [GO:1990935]
SFT2D2	ENSG00000213064	Vesicle transport protein SFT2B (SFT2 domain-containing protein 2)	2	M	1	Membrane Multi-pass membrane protein		protein transport [GO:0015031]; vesicle-mediated transport [GO:0016192]
SFTPC	ENSG00000168484	Pulmonary surfactant-associated protein C (SP-C) (Pulmonary surfactant-associated proteolipid SPL(Val)) (SP5)	2	orf8	1	Secreted, extracellular space, surface film.		respiratory gaseous exchange by respiratory system [GO:0007585]		identical protein binding [GO:0042802]
SGTA	ENSG00000104969	Small glutamine-rich tetratricopeptide repeat-containing protein alpha (Alpha-SGT) (Vpu-binding protein) (UBP)	2	orf8	1	Cytoplasm Nucleus Note=Co-localizes with HSP90AB1 in the cytoplasm. Increased nuclear accumulation seen during cell apoptosis.		negative regulation of ER-associated ubiquitin-dependent protein catabolic process [GO:1903070]; negative regulation of ubiquitin-dependent protein catabolic process [GO:2000059]; positive regulation of ER-associated ubiquitin-dependent protein catabolic process [GO:1903071]; posttranslational protein targeting to endoplasmic reticulum membrane [GO:0006620]; tail-anchored membrane protein inserti…		BAT3 complex binding [GO:1904288]; identical protein binding [GO:0042802]; molecular adaptor activity [GO:0060090]; protein self-association [GO:0043621]
SHFL	ENSG00000130813	Shiftless antiviral inhibitor of ribosomal frameshifting protein (SFL) (SHFL) (Interferon-regulated antiviral protein) (IRAV) (Repressor of yield of DENV protein) (RyDEN)	2	nsp13	1	Cytoplasm Nucleus Cytoplasm, P-body Note=Predominantly found in the cytoplasm After infection, relocalizes to the DENV replication complex in perinuclear regions		defense response to virus [GO:0051607]; innate immune response [GO:0045087]; negative regulation of translational frameshifting [GO:2001125]; negative regulation of viral genome replication [GO:0045071]; regulation of translational termination [GO:0006449]; response to interferon-beta [GO:0035456]; response to interferon-gamma [GO:0034341]; response to type III interferon [GO:0034342]; response t…		identical protein binding [GO:0042802]; ribosome binding [GO:0043022]; RNA binding [GO:0003723]; sequence-specific mRNA binding [GO:1990825]
SIX1	ENSG00000126778	Homeobox protein SIX1 (Sine oculis homeobox homolog 1)	2	nsp13	1	Nucleus Cytoplasm.		aorta morphogenesis [GO:0035909]; apoptotic process [GO:0006915]; branching involved in ureteric bud morphogenesis [GO:0001658]; cellular response to 3,3',5-triiodo-L-thyronine [GO:1905243]; cochlea morphogenesis [GO:0090103]; embryonic cranial skeleton morphogenesis [GO:0048701]; embryonic skeletal system morphogenesis [GO:0048704]; endothelin receptor signaling pathway [GO:0086100]; epithelial …		chromatin binding [GO:0003682]; DNA binding [GO:0003677]; DNA-binding transcription activator activity, RNA polymerase II-specific [GO:0001228]; DNA-binding transcription factor activity [GO:0003700]; DNA-binding transcription factor activity, RNA polymerase II-specific [GO:0000981]; RNA polymerase II cis-regulatory region sequence-specific DNA binding [GO:0000978]; sequence-specific DNA binding …
SKP1	ENSG00000113558	S-phase kinase-associated protein 1 (Cyclin-A/CDK2-associated protein p19) (p19A) (Organ of Corti protein 2) (OCP-2) (Organ of Corti protein II) (OCP-II) (RNA polymerase II elongation factor-like protein) (SIII) (Transcription elongation factor B polypeptide 1-like) (p19skp1)	2	orf8	1			histone H2A monoubiquitination [GO:0035518]; maintenance of protein location in nucleus [GO:0051457]; positive regulation of ubiquitin protein ligase activity [GO:1904668]; protein K48-linked ubiquitination [GO:0070936]; protein polyubiquitination [GO:0000209]; protein ubiquitination [GO:0016567]; SCF-dependent proteasomal ubiquitin-dependent protein catabolic process [GO:0031146]		beta-catenin binding [GO:0008013]; cullin family protein binding [GO:0097602]; F-box domain binding [GO:1990444]; protein domain specific binding [GO:0019904]; ubiquitin ligase-substrate adaptor activity [GO:1990756]
SLC13A4	ENSG00000164707	Solute carrier family 13 member 4 (Na(+)/sulfate cotransporter SUT-1) (NaS2)	2	orf9c	1	Membrane; Multi-pass membrane protein.		anion transmembrane transport [GO:0098656]; sulfate transport [GO:0008272]		sodium:sulfate symporter activity [GO:0015382]
SLC30A8	ENSG00000164756	Zinc transporter 8 (ZnT-8) (Solute carrier family 30 member 8)	2	M	1	Cell membrane Multi-pass membrane protein Cytoplasmic vesicle, secretory vesicle membrane Multi-pass membrane protein Note=Associated with insulin and glucagon secretory granules.		cellular zinc ion homeostasis [GO:0006882]; insulin processing [GO:0030070]; insulin secretion [GO:0030073]; positive regulation of insulin secretion [GO:0032024]; regulation of sequestering of zinc ion [GO:0061088]; regulation of vesicle-mediated transport [GO:0060627]; response to glucose [GO:0009749]; response to interferon-gamma [GO:0034341]; response to interleukin-1 [GO:0070555]; response t…		protein homodimerization activity [GO:0042803]; zinc ion binding [GO:0008270]; zinc ion transmembrane transporter activity [GO:0005385]
SLC41A2	ENSG00000136052	Solute carrier family 41 member 2	2	orf8	1	Cell membrane Multi-pass membrane protein				magnesium ion transmembrane transporter activity [GO:0015095]
SMAD4	ENSG00000141646	Mothers against decapentaplegic homolog 4 (MAD homolog 4) (Mothers against DPP homolog 4) (Deletion target in pancreatic carcinoma 4) (SMAD family member 4) (SMAD 4) (Smad4) (hSMAD4)	2	nsp13	1	Cytoplasm Nucleus Note=Cytoplasmic in the absence of ligand. Migrates to the nucleus when complexed with R-SMAD PDPK1 prevents its nuclear translocation in response to TGF-beta		adrenal gland development [GO:0030325]; aging [GO:0007568]; anatomical structure morphogenesis [GO:0009653]; atrioventricular canal development [GO:0036302]; atrioventricular valve formation [GO:0003190]; axon guidance [GO:0007411]; BMP signaling pathway [GO:0030509]; brainstem development [GO:0003360]; branching involved in ureteric bud morphogenesis [GO:0001658]; cardiac conduction system devel…		chromatin binding [GO:0003682]; collagen binding [GO:0005518]; DNA-binding transcription activator activity, RNA polymerase II-specific [GO:0001228]; DNA-binding transcription factor activity, RNA polymerase II-specific [GO:0000981]; filamin binding [GO:0031005]; identical protein binding [GO:0042802]; I-SMAD binding [GO:0070411]; metal ion binding [GO:0046872]; protein homodimerization activity …
SMCP	ENSG00000163206	Sperm mitochondrial-associated cysteine-rich protein	2	nsp13	1	Cytoplasm. Mitochondrion membrane Peripheral membrane protein Cytoplasmic side Note=Becomes associated with the spermatid mitochondrion capsule at step 16 of spermatogenesis.		flagellated sperm motility [GO:0030317]; penetration of zona pellucida [GO:0007341]
SMYD1	ENSG00000115593	Histone-lysine N-methyltransferase SMYD1 (EC 2.1.1.354) (SET and MYND domain-containing protein 1)	2	nsp12	1	Cytoplasm Nucleus		chromatin remodeling [GO:0006338]; heart development [GO:0007507]; histone lysine methylation [GO:0034968]; positive regulation of myoblast differentiation [GO:0045663]; positive regulation of myotube differentiation [GO:0010831]; skeletal muscle cell differentiation [GO:0035914]		DNA binding [GO:0003677]; histone-lysine N-methyltransferase activity [GO:0018024]; metal ion binding [GO:0046872]; transcription corepressor activity [GO:0003714]
SOX5	ENSG00000134532	Transcription factor SOX-5	2	nsp13	1	Nucleus		asymmetric neuroblast division [GO:0055059]; cartilage condensation [GO:0001502]; cartilage development [GO:0051216]; cell fate commitment [GO:0045165]; cellular response to transforming growth factor beta stimulus [GO:0071560]; chondrocyte differentiation [GO:0002062]; positive regulation of cartilage development [GO:0061036]; positive regulation of chondrocyte differentiation [GO:0032332]; posi…		DNA-binding transcription factor activity [GO:0003700]; DNA-binding transcription factor activity, RNA polymerase II-specific [GO:0000981]; RNA polymerase II cis-regulatory region sequence-specific DNA binding [GO:0000978]; transcription cis-regulatory region binding [GO:0000976]
SPATA18	ENSG00000163071	Mitochondria-eating protein (Spermatogenesis-associated protein 18)	2	nsp13	1	Cytoplasm Mitochondrion outer membrane Note=Localizes to the cytoplasm under normal conditions Relocalizes to mitochondrion outer membrane following cellular stress. Colocalizes with BNIP3 and BNIP3L at the mitochondrion outer membrane		cellular response to DNA damage stimulus [GO:0006974]; mitochondrial protein catabolic process [GO:0035694]; mitophagy by induced vacuole formation [GO:0035695]		identical protein binding [GO:0042802]
SPCS1	ENSG00000114902	Signal peptidase complex subunit 1 (Microsomal signal peptidase 12 kDa subunit) (SPase 12 kDa subunit)	2	orf9c	1	Endoplasmic reticulum membrane Multi-pass membrane protein		protein targeting to ER [GO:0045047]; proteolysis [GO:0006508]; signal peptide processing [GO:0006465]; viral protein processing [GO:0019082]; virion assembly [GO:0019068]		peptidase activity [GO:0008233]
SPRY2	ENSG00000136158	Protein sprouty homolog 2 (Spry-2)	2	nsp2	1	Cytoplasm, cytoskeleton Cell projection, ruffle membrane Note=Associated with microtubules in unstimulated cells but is translocated to the membrane ruffles in cells stimulated ith EGF		animal organ development [GO:0048513]; bud elongation involved in lung branching [GO:0060449]; cell fate commitment [GO:0045165]; cellular response to leukemia inhibitory factor [GO:1990830]; cellular response to vascular endothelial growth factor stimulus [GO:0035924]; establishment of mitotic spindle orientation [GO:0000132]; inner ear morphogenesis [GO:0042472]; lung growth [GO:0060437]; negat…		protein kinase binding [GO:0019901]; protein serine/threonine kinase activator activity [GO:0043539]; protein serine/threonine kinase inhibitor activity [GO:0030291]
SRRM4	ENSG00000139767	Serine/arginine repetitive matrix protein 4 (Medulloblastoma antigen MU-MB-2.76) (Neural-specific serine/arginine repetitive splicing factor of 100 kDa) (Neural-specific SR-related protein of 100 kDa) (nSR100)	2	N	1	Nucleus		cell differentiation [GO:0030154]; mRNA processing [GO:0006397]; nervous system development [GO:0007399]; neuron maturation [GO:0042551]; regulation of alternative mRNA splicing, via spliceosome [GO:0000381]; regulation of RNA splicing [GO:0043484]; RNA splicing [GO:0008380]; sensory perception of sound [GO:0007605]		identical protein binding [GO:0042802]; mRNA binding [GO:0003729]
SSC4D	ENSG00000146700	Scavenger receptor cysteine-rich domain-containing group B protein (Four scavenger receptor cysteine-rich domains-containing protein) (S4D-SRCRB)	2	nsp13	1	Secreted				scavenger receptor activity [GO:0005044]
SSMEM1	ENSG00000165120	Serine-rich single-pass membrane protein 1	2	orf9c	1	Membrane Single-pass membrane protein
STX11	ENSG00000135604	Syntaxin-11	2	nsp13	1	Membrane Peripheral membrane protein Golgi apparatus, trans-Golgi network membrane Peripheral membrane protein		exocytosis [GO:0006887]; intracellular protein transport [GO:0006886]; membrane fusion [GO:0061025]; synaptic vesicle fusion to presynaptic active zone membrane [GO:0031629]; vesicle docking [GO:0048278]; vesicle fusion [GO:0006906]		SNAP receptor activity [GO:0005484]; SNARE binding [GO:0000149]
STX5	ENSG00000162236	Syntaxin-5	2	orf9c	1	Endoplasmic reticulum-Golgi intermediate compartment membrane Single-pass type IV membrane protein Golgi apparatus membrane Note=Localizes throughout the Golgi apparatus, but most abundant in the cis-most cisternae.		early endosome to Golgi transport [GO:0034498]; endoplasmic reticulum to Golgi vesicle-mediated transport [GO:0006888]; Golgi disassembly [GO:0090166]; intracellular protein transport [GO:0006886]; positive regulation of protein catabolic process [GO:0045732]; regulation of Golgi organization [GO:1903358]; retrograde transport, endosome to Golgi [GO:0042147]; vesicle docking [GO:0048278]; vesicle…		cadherin binding [GO:0045296]; protein N-terminus binding [GO:0047485]; SNAP receptor activity [GO:0005484]; SNARE binding [GO:0000149]
SYCE1	ENSG00000171772	Synaptonemal complex central element protein 1 (Cancer/testis antigen 76) (CT76)	2	nsp13	1	Nucleus Chromosome Note=Associates with chromatin. In prophase I stage of meiosis, localizes in the transverse central elements of the central region between lateral elements of the synaptonemal complexes. Found only where the chromosome cores are synapsed. Colocalizes with SYCE2 in the central elements.		cell division [GO:0051301]; synaptonemal complex assembly [GO:0007130]
TAS2R19	ENSG00000263028	Taste receptor type 2 member 19 (Taste receptor type 2 member 23) (Taste receptor type 2 member 48) (T2R48)	2	orf8	1	Membrane; Multi-pass membrane protein.		sensory perception of taste [GO:0050909]		G protein-coupled receptor activity [GO:0004930]
TBC1D7	ENSG00000145979	TBC1 domain family member 7 (Cell migration-inducing protein 23)	2	nsp13	1	Cytoplasmic vesicle Note=Localizes in the cytoplasmic vesicles of the endomembrane in association with TSC1-TSC2 complex.		activation of GTPase activity [GO:0090630]; negative regulation of cilium assembly [GO:1902018]; negative regulation of TOR signaling [GO:0032007]; positive regulation of GTPase activity [GO:0043547]; positive regulation of protein ubiquitination [GO:0031398]; response to growth factor [GO:0070848]		GTPase activator activity [GO:0005096]; small GTPase binding [GO:0031267]
TBP	ENSG00000112592	TATA-box-binding protein (TATA sequence-binding protein) (TATA-binding factor) (TATA-box factor) (Transcription initiation factor TFIID TBP subunit)	2	nsp13	1	Nucleus		DNA-templated transcription, initiation [GO:0006352]; mRNA transcription by RNA polymerase II [GO:0042789]; positive regulation of transcription initiation from RNA polymerase II promoter [GO:0060261]; protein phosphorylation [GO:0006468]; RNA polymerase II preinitiation complex assembly [GO:0051123]; transcription by RNA polymerase II [GO:0006366]; transcription by RNA polymerase III [GO:0006383…		aryl hydrocarbon receptor binding [GO:0017162]; core promoter sequence-specific DNA binding [GO:0001046]; DNA-binding transcription factor binding [GO:0140297]; enzyme binding [GO:0019899]; general transcription initiation factor activity [GO:0140223]; RNA polymerase II cis-regulatory region sequence-specific DNA binding [GO:0000978]; RNA polymerase II core promoter sequence-specific DNA binding …
TCAP	ENSG00000173991	Telethonin (Titin cap protein)	2	orf8	1	Cytoplasm, myofibril, sarcomere		adult heart development [GO:0007512]; cardiac muscle cell development [GO:0055013]; cardiac muscle contraction [GO:0060048]; cardiac muscle hypertrophy [GO:0003300]; cardiac muscle hypertrophy in response to stress [GO:0014898]; cardiac muscle tissue morphogenesis [GO:0055008]; cardiac myofibril assembly [GO:0055003]; detection of mechanical stimulus [GO:0050982]; detection of muscle stretch [GO:…		BMP binding [GO:0036122]; FATZ binding [GO:0051373]; protein-macromolecule adaptor activity [GO:0030674]; structural constituent of muscle [GO:0008307]; titin binding [GO:0031432]; titin Z domain binding [GO:0070080]; transmembrane transporter binding [GO:0044325]
TCL1A	ENSG00000100721	T-cell leukemia/lymphoma protein 1A (Oncogene TCL-1) (Oncogene TCL1) (Protein p14 TCL1)	2	nsp13	1	Cytoplasm Nucleus Microsome Endoplasmic reticulum Note=Microsomal fraction.		cellular response to tumor necrosis factor [GO:0071356]; multicellular organism development [GO:0007275]; negative regulation of apoptotic process [GO:0043066]; positive regulation of cell population proliferation [GO:0008284]; positive regulation of mitochondrial membrane potential [GO:0010918]; positive regulation of peptidyl-serine phosphorylation [GO:0033138]; positive regulation of protein-c…		identical protein binding [GO:0042802]; protein kinase binding [GO:0019901]; protein serine/threonine kinase activator activity [GO:0043539]
TEKT1	ENSG00000167858	Tektin-1	2	nsp9	1	Cytoplasm, cytoskeleton, cilium axoneme. Cytoplasm, cytoskeleton, flagellum axoneme.		cilium assembly [GO:0060271]; cilium movement involved in cell motility [GO:0060294]
TFG	ENSG00000114354	Protein TFG (TRK-fused gene protein)	2	nsp12	1	Endoplasmic reticulum Note=Localizes to endoplasmic reticulum exit site , also known as transitional endoplasmic reticulum		COPII vesicle coating [GO:0048208]; endoplasmic reticulum to Golgi vesicle-mediated transport [GO:0006888]; positive regulation of I-kappaB kinase/NF-kappaB signaling [GO:0043123]		identical protein binding [GO:0042802]
THAP4	ENSG00000176946	Peroxynitrite isomerase THAP4 (EC 5.99.-.-) (Ferric Homo sapiens nitrobindin) (Hs-Nb(III)) (THAP domain-containing protein 4)	2	orf8	1	Cytoplasm. Nucleus. Note=Localizes mainly in the cytoplasm and partially in the nucleus.		nitrate metabolic process [GO:0042126]; tyrosine metabolic process [GO:0006570]		DNA binding [GO:0003677]; heme binding [GO:0020037]; identical protein binding [GO:0042802]; metal ion binding [GO:0046872]; nitric oxide binding [GO:0070026]; peroxynitrite isomerase activity [GO:0062213]
TM6SF2	ENSG00000213996	Transmembrane 6 superfamily member 2	2	orf8	1	Endoplasmic reticulum membrane Multi-pass membrane protein Endoplasmic reticulum-Golgi intermediate compartment membrane Multi-pass membrane protein		lipid homeostasis [GO:0055088]; lipid metabolic process [GO:0006629]; regulation of lipid metabolic process [GO:0019216]		identical protein binding [GO:0042802]
TMBIM6	ENSG00000139644	Bax inhibitor 1 (BI-1) (Testis-enhanced gene transcript protein) (Transmembrane BAX inhibitor motif-containing protein 6)	2	orf8	1	Endoplasmic reticulum membrane Multi-pass membrane protein		autophagy [GO:0006914]; cellular response to unfolded protein [GO:0034620]; endoplasmic reticulum calcium ion homeostasis [GO:0032469]; intrinsic apoptotic signaling pathway in response to endoplasmic reticulum stress [GO:0070059]; negative regulation of apoptotic process [GO:0043066]; negative regulation of apoptotic signaling pathway [GO:2001234]; negative regulation of calcium ion transport in…		endoribonuclease inhibitor activity [GO:0060698]; enzyme binding [GO:0019899]; ubiquitin protein ligase binding [GO:0031625]
TMED8	ENSG00000100580	Protein TMED8	2	M	1
TMEM106C	ENSG00000134291	Transmembrane protein 106C (Endoplasmic reticulum membrane protein overexpressed in cancer)	2	orf9c	1	Endoplasmic reticulum membrane Multi-pass membrane protein Membrane Lipid-anchor
TMEM11	ENSG00000178307	Transmembrane protein 11, mitochondrial (Protein PM1) (Protein PMI)	2	orf9c	1	Mitochondrion inner membrane Multi-pass membrane protein		inner mitochondrial membrane organization [GO:0007007]; mitochondrion organization [GO:0007005]
TMEM128	ENSG00000132406	Transmembrane protein 128	2	orf9c	1	Membrane Multi-pass membrane protein
TMEM140	ENSG00000146859	Transmembrane protein 140	2	M	1	Membrane Multi-pass membrane protein
TMEM143	ENSG00000161558	Transmembrane protein 143	2	M	1	Membrane Multi-pass membrane protein
TMEM147	ENSG00000105677	Transmembrane protein 147 (Protein NIFIE 14)	2	orf8	1	Endoplasmic reticulum membrane Multi-pass membrane protein Cell membrane Multi-pass membrane protein				ribosome binding [GO:0043022]
TMEM218	ENSG00000150433	Transmembrane protein 218	2	orf9c	1	Membrane Multi-pass membrane protein Cell projection, cilium Note=Localizes at the transition zone, a region between the basal body and the ciliary axoneme.
TMEM52B	ENSG00000165685	Transmembrane protein 52B	2	orf9c	1	Membrane Single-pass type I membrane protein
TMEM54	ENSG00000121900	Transmembrane protein 54 (Beta-casein-like protein) (Protein CAC-1)	2	orf8	1	Membrane Multi-pass membrane protein
TMEM86A	ENSG00000151117	Lysoplasmalogenase-like protein TMEM86A (Transmembrane protein 86A)	2	orf8	1	Membrane Multi-pass membrane protein				alkenylglycerophosphocholine hydrolase activity [GO:0047408]; alkenylglycerophosphoethanolamine hydrolase activity [GO:0047409]
TNFAIP8	ENSG00000145779	Tumor necrosis factor alpha-induced protein 8 (TNF alpha-induced protein 8) (Head and neck tumor and metastasis-related protein) (MDC-3.13) (NF-kappa-B-inducible DED-containing protein) (NDED) (SCC-S2) (TNF-induced protein GG2-1)	2	orf8	1	Cytoplasm		negative regulation of apoptotic process [GO:0043066]; positive regulation of apoptotic process [GO:0043065]		cysteine-type endopeptidase inhibitor activity involved in apoptotic process [GO:0043027]
TNFRSF10D	ENSG00000173530	Tumor necrosis factor receptor superfamily member 10D (Decoy receptor 2) (DcR2) (TNF-related apoptosis-inducing ligand receptor 4) (TRAIL receptor 4) (TRAIL-R4) (TRAIL receptor with a truncated death domain) (CD antigen CD264)	2	M	1	Membrane Single-pass type I membrane protein		apoptotic process [GO:0006915]; negative regulation of apoptotic process [GO:0043066]; signal transduction [GO:0007165]		TRAIL binding [GO:0045569]; transmembrane signaling receptor activity [GO:0004888]
TNIP1	ENSG00000145901	TNFAIP3-interacting protein 1 (A20-binding inhibitor of NF-kappa-B activation 1) (ABIN-1) (HIV-1 Nef-interacting protein) (Nef-associated factor 1) (Naf1) (Nip40-1) (Virion-associated nuclear shuttling protein) (VAN) (hVAN)	2	N	1	Cytoplasm. Nucleus. Note=Shuttles between the nucleus and cytoplasm in a CRM1-dependent manner.		cellular response to lipopolysaccharide [GO:0071222]; defense response [GO:0006952]; glycoprotein biosynthetic process [GO:0009101]; inflammatory response [GO:0006954]; leukocyte cell-cell adhesion [GO:0007159]; MyD88-dependent toll-like receptor signaling pathway [GO:0002755]; negative regulation of ERK1 and ERK2 cascade [GO:0070373]; negative regulation of I-kappaB kinase/NF-kappaB signaling [G…		identical protein binding [GO:0042802]; mitogen-activated protein kinase binding [GO:0051019]
TRAF3	ENSG00000131323	TNF receptor-associated factor 3 (EC 2.3.2.27) (CAP-1) (CD40 receptor-associated factor 1) (CRAF1) (CD40-binding protein) (CD40BP) (LMP1-associated protein 1) (LAP1) (RING-type E3 ubiquitin transferase TRAF3)	2	nsp12	1	Cytoplasm Endosome Mitochondrion. Note=Undergoes endocytosis together with TLR4 upon LPS signaling Associated with mitochondria in response to virus.		apoptotic process [GO:0006915]; innate immune response [GO:0045087]; negative regulation of NF-kappaB transcription factor activity [GO:0032088]; positive regulation of JNK cascade [GO:0046330]; protein K63-linked ubiquitination [GO:0070534]; regulation of apoptotic process [GO:0042981]; regulation of cytokine production [GO:0001817]; regulation of defense response to virus [GO:0050688]; regulati…		identical protein binding [GO:0042802]; protein kinase binding [GO:0019901]; protein phosphatase binding [GO:0019903]; thioesterase binding [GO:0031996]; tumor necrosis factor receptor binding [GO:0005164]; ubiquitin protein ligase binding [GO:0031625]; ubiquitin-protein transferase activity [GO:0004842]; zinc ion binding [GO:0008270]
TRAF4	ENSG00000076604	TNF receptor-associated factor 4 (EC 2.3.2.27) (Cysteine-rich domain associated with RING and Traf domains protein 1) (Metastatic lymph node gene 62 protein) (MLN 62) (RING finger protein 83)	2	nsp13	1	Cytoplasm Nucleus Cytoplasm, perinuclear region. Cell junction, tight junction. Cell membrane; Peripheral membrane protein; Cytoplasmic side. Cytoplasm, cytoskeleton		activation of NF-kappaB-inducing kinase activity [GO:0007250]; apoptotic process [GO:0006915]; innate immune response [GO:0045087]; positive regulation of JNK cascade [GO:0046330]; positive regulation of protein kinase activity [GO:0045860]; proteasome-mediated ubiquitin-dependent protein catabolic process [GO:0043161]; regulation of apoptotic process [GO:0042981]; regulation of I-kappaB kinase/N…		identical protein binding [GO:0042802]; protein kinase binding [GO:0019901]; thioesterase binding [GO:0031996]; transferase activity [GO:0016740]; tumor necrosis factor receptor binding [GO:0005164]; ubiquitin protein ligase binding [GO:0031625]; WW domain binding [GO:0050699]; zinc ion binding [GO:0008270]
TRARG1	ENSG00000280938	Trafficking regulator of GLUT4 1 (Dispanin subfamily B member 1) (DSPB1) (Interferon-induced transmembrane domain-containing protein D3) (Protein located at seventeen-p-thirteen point three 1) (Tumor suppressor candidate 5)	2	orf9c	1	Cell membrane Single-pass membrane protein Endomembrane system Single-pass membrane protein Cytoplasm, perinuclear region Note=Shifts from low-density microsome vesicles to the cell membrane upon insulin stimulation.		cellular response to insulin stimulus [GO:0032869]; endosome to plasma membrane protein transport [GO:0099638]; glucose import in response to insulin stimulus [GO:0044381]; protein localization to plasma membrane [GO:0072659]; vesicle fusion to plasma membrane [GO:0099500]
TRIM29	ENSG00000137699	Tripartite motif-containing protein 29 (Ataxia telangiectasia group D-associated protein)	2	nsp13	1	Cytoplasm Lysosome Note=Colocalizes with intermediate filaments.		innate immune response [GO:0045087]; negative regulation of protein localization to nucleus [GO:1900181]; negative regulation of transcription by RNA polymerase II [GO:0000122]		cadherin binding involved in cell-cell adhesion [GO:0098641]; identical protein binding [GO:0042802]; p53 binding [GO:0002039]; zinc ion binding [GO:0008270]
TRIM32	ENSG00000119401	E3 ubiquitin-protein ligase TRIM32 (EC 2.3.2.27) (72 kDa Tat-interacting protein) (RING-type E3 ubiquitin transferase TRIM32) (Tripartite motif-containing protein 32) (Zinc finger protein HT2A)	2	nsp13	1	Cytoplasm Note=Localized in cytoplasmic bodies, often located around the nucleus.		actin ubiquitination [GO:0007014]; axon development [GO:0061564]; fat cell differentiation [GO:0045444]; free ubiquitin chain polymerization [GO:0010994]; innate immune response [GO:0045087]; muscle cell cellular homeostasis [GO:0046716]; negative regulation of fibroblast proliferation [GO:0048147]; negative regulation of intrinsic apoptotic signaling pathway in response to DNA damage [GO:1902230…		identical protein binding [GO:0042802]; myosin binding [GO:0017022]; protein self-association [GO:0043621]; RNA binding [GO:0003723]; Tat protein binding [GO:0030957]; transcription coactivator activity [GO:0003713]; translation initiation factor binding [GO:0031369]; ubiquitin binding [GO:0043130]; ubiquitin protein ligase activity [GO:0061630]; ubiquitin-protein transferase activity [GO:0004842…
TRIM42	ENSG00000155890	Tripartite motif-containing protein 42	2	nsp13	1					zinc ion binding [GO:0008270]
TRIM7	ENSG00000146054	E3 ubiquitin-protein ligase TRIM7 (EC 2.3.2.27) (Glycogenin-interacting protein) (RING finger protein 90) (Tripartite motif-containing protein 7)	2	nsp7	1	Cytoplasm Golgi apparatus		protein ubiquitination [GO:0016567]		ubiquitin protein ligase activity [GO:0061630]; zinc ion binding [GO:0008270]
TRIML2	ENSG00000179046	Probable E3 ubiquitin-protein ligase TRIML2 (EC 2.3.2.27) (RING-type E3 ubiquitin transferase TRIML2) (SPRY domain-containing protein 6) (Tripartite motif family-like protein 2)	2	nsp9	1			innate immune response [GO:0045087]; positive regulation of autophagy [GO:0010508]; positive regulation of I-kappaB kinase/NF-kappaB signaling [GO:0043123]; positive regulation of NF-kappaB transcription factor activity [GO:0051092]; protein polyubiquitination [GO:0000209]; protein ubiquitination [GO:0016567]; regulation of gene expression [GO:0010468]; regulation of protein localization [GO:0032…		identical protein binding [GO:0042802]; protein homodimerization activity [GO:0042803]; protein kinase binding [GO:0019901]; ubiquitin protein ligase activity [GO:0061630]
TSC22D4	ENSG00000166925	TSC22 domain family protein 4 (TSC22-related-inducible leucine zipper protein 2) (Tsc-22-like protein THG-1)	2	nsp13	1	Nucleus		negative regulation of transcription, DNA-templated [GO:0045892]; regulation of transcription by RNA polymerase II [GO:0006357]; response to osmotic stress [GO:0006970]
TSGA10	ENSG00000135951	Testis-specific gene 10 protein (Testis development protein NYD-SP7)	2	nsp13	1	Cytoplasm Cytoplasm, cytoskeleton, microtubule organizing center, centrosome, centriole Note=In mature spermatozoa, localizes to the centriole and midpiece The 27-kDa peptide associates with the fibrous sheath in mature spermatozoa and localizes to the principal piece of sperm tail, while the 55-kDa peptide localizes to the midpiece Detected in the cytoplasm of almost all spermatogonial cells wit…		spermatogenesis [GO:0007283]
TSPAN2	ENSG00000134198	Tetraspanin-2 (Tspan-2) (Tetraspan NET-3)	2	orf8	1	Membrane Multi-pass membrane protein		astrocyte development [GO:0014002]; axon development [GO:0061564]; brain development [GO:0007420]; inflammatory response [GO:0006954]; microglia development [GO:0014005]; myelination [GO:0042552]; oligodendrocyte differentiation [GO:0048709]
TSPYL2	ENSG00000184205	Testis-specific Y-encoded-like protein 2 (TSPY-like protein 2) (Cell division autoantigen 1) (Cutaneous T-cell lymphoma-associated antigen se20-4) (CTCL-associated antigen se20-4) (Differentially-expressed nucleolar TGF-beta1 target protein) (Nuclear protein of 79 kDa) (NP79)	2	N	1	Nucleus Cytoplasm Note=Enriched in transcriptionally active regions of chromatin in neurons.		cell cycle [GO:0007049]; negative regulation of cell cycle [GO:0045786]; negative regulation of cell growth [GO:0030308]; negative regulation of DNA replication [GO:0008156]; nucleosome assembly [GO:0006334]; regulation of protein kinase activity [GO:0045859]; regulation of signal transduction [GO:0009966]		chromatin binding [GO:0003682]; histone binding [GO:0042393]; rDNA binding [GO:0000182]
TSR2	ENSG00000158526	Pre-rRNA-processing protein TSR2 homolog	2	nsp8	1			maturation of SSU-rRNA from tricistronic rRNA transcript (SSU-rRNA, 5.8S rRNA, LSU-rRNA) [GO:0000462]
TUBGCP4	ENSG00000137822	Gamma-tubulin complex component 4 (GCP-4) (hGCP4) (Gamma-ring complex protein 76 kDa) (h76p) (hGrip76)	2	nsp13	1	Cytoplasm, cytoskeleton, microtubule organizing center, centrosome.		cytoplasmic microtubule organization [GO:0031122]; meiotic cell cycle [GO:0051321]; microtubule nucleation [GO:0007020]; mitotic cell cycle [GO:0000278]; protein-containing complex assembly [GO:0065003]; spindle assembly [GO:0051225]		gamma-tubulin binding [GO:0043015]; structural constituent of cytoskeleton [GO:0005200]
TXLNB	ENSG00000164440	Beta-taxilin (Muscle-derived protein 77) (hMDP77)	2	nsp13	1					syntaxin binding [GO:0019905]
TXNL4B	ENSG00000140830	Thioredoxin-like protein 4B (Dim1-like protein)	2	orf8	1	Nucleus		cell cycle [GO:0007049]; mRNA splicing, via spliceosome [GO:0000398]
UBAC1	ENSG00000130560	Ubiquitin-associated domain-containing protein 1 (UBA domain-containing protein 1) (E3 ubiquitin-protein ligase subunit KPC2) (Glialblastoma cell differentiation-related protein 1) (Kip1 ubiquitination-promoting complex protein 2)	2	nsp9	1	Cytoplasm		protein ubiquitination [GO:0016567]
UBE2I	ENSG00000103275	SUMO-conjugating enzyme UBC9 (EC 2.3.2.-) (RING-type E3 SUMO transferase UBC9) (SUMO-protein ligase) (Ubiquitin carrier protein 9) (Ubiquitin carrier protein I) (Ubiquitin-conjugating enzyme E2 I) (Ubiquitin-protein ligase I) (p18)	2	nsp13	1	Nucleus Cytoplasm Note=Mainly nuclear In spermatocytes, localizes in synaptonemal complexes Recruited by BCL11A into the nuclear body		cell division [GO:0051301]; cellular protein modification process [GO:0006464]; chromosome segregation [GO:0007059]; mitotic nuclear membrane reassembly [GO:0007084]; negative regulation of transcription, DNA-templated [GO:0045892]; negative regulation of transcription by RNA polymerase II [GO:0000122]; positive regulation of I-kappaB kinase/NF-kappaB signaling [GO:0043123]; positive regulation o…		ATP binding [GO:0005524]; enzyme binding [GO:0019899]; HLH domain binding [GO:0043398]; RING-like zinc finger domain binding [GO:0071535]; RNA binding [GO:0003723]; small protein activating enzyme binding [GO:0044388]; SUMO conjugating enzyme activity [GO:0061656]; SUMO transferase activity [GO:0019789]; transcription coregulator binding [GO:0001221]; transcription factor binding [GO:0008134]
UBE2K	ENSG00000078140	Ubiquitin-conjugating enzyme E2 K (EC 2.3.2.23) (E2 ubiquitin-conjugating enzyme K) (Huntingtin-interacting protein 2) (HIP-2) (Ubiquitin carrier protein) (Ubiquitin-conjugating enzyme E2-25 kDa) (Ubiquitin-conjugating enzyme E2(25K)) (Ubiquitin-conjugating enzyme E2-25K) (Ubiquitin-protein ligase)	2	nsp13	1	Cytoplasm		cellular response to interferon-beta [GO:0035458]; free ubiquitin chain polymerization [GO:0010994]; positive regulation of peptidyl-threonine phosphorylation [GO:0010800]; positive regulation of tumor necrosis factor-mediated signaling pathway [GO:1903265]; positive regulation of type I interferon-mediated signaling pathway [GO:0060340]; proteasome-mediated ubiquitin-dependent protein catabolic …		ATP binding [GO:0005524]; ubiquitin conjugating enzyme activity [GO:0061631]; ubiquitin protein ligase binding [GO:0031625]; ubiquitin-protein transferase activity [GO:0004842]; ubiquitin-ubiquitin ligase activity [GO:0034450]
UBQLN2	ENSG00000188021	Ubiquilin-2 (Chap1) (DSK2 homolog) (Protein linking IAP with cytoskeleton 2) (PLIC-2) (hPLIC-2) (Ubiquitin-like product Chap1/Dsk2)	2	nsp9	1	Cytoplasm Nucleus Membrane Cytoplasmic vesicle, autophagosome Note=Colocalizes with a subset of proteasomes, namely those that are cytoskeleton associated or free in the cytosol. Associated with fibers in mitotic cells.		autophagosome assembly [GO:0000045]; negative regulation of clathrin-dependent endocytosis [GO:1900186]; negative regulation of G protein-coupled receptor internalization [GO:1904021]; positive regulation of ER-associated ubiquitin-dependent protein catabolic process [GO:1903071]; regulation of autophagosome assembly [GO:2000785]; regulation of macroautophagy [GO:0016241]; ubiquitin-dependent ERA…		identical protein binding [GO:0042802]; polyubiquitin modification-dependent protein binding [GO:0031593]
UBTFL1	ENSG00000255009	Upstream-binding factor 1-like protein 1	2	nsp13	1	Cytoplasm Nucleus Note=Mainly cytoplasmic from the 4-cell stage to the morula stage. Becomes nuclear at the blastocyst stage.		blastocyst growth [GO:0001832]; embryo implantation [GO:0007566]; regulation of gene expression [GO:0010468]		DNA binding [GO:0003677]
UGP2	ENSG00000169764	UTP--glucose-1-phosphate uridylyltransferase (EC 2.7.7.9) (UDP-glucose pyrophosphorylase) (UDPGP) (UGPase)	2	orf8	1	Cytoplasm		brain development [GO:0007420]; glucose 1-phosphate metabolic process [GO:0019255]; glycogen biosynthetic process [GO:0005978]; glycogen metabolic process [GO:0005977]; UDP-glucose metabolic process [GO:0006011]		glucose binding [GO:0005536]; identical protein binding [GO:0042802]; metal ion binding [GO:0046872]; pyrimidine ribonucleotide binding [GO:0032557]; UTP:glucose-1-phosphate uridylyltransferase activity [GO:0003983]
UPK1B	ENSG00000114638	Uroplakin-1b (UP1b) (Tetraspanin-20) (Tspan-20) (Uroplakin Ib) (UPIb)	2	orf8	1	Membrane; Multi-pass membrane protein.		epithelial cell differentiation [GO:0030855]; response to bacterium [GO:0009617]		structural molecule activity [GO:0005198]
USF1	ENSG00000158773	Upstream stimulatory factor 1 (Class B basic helix-loop-helix protein 11) (bHLHb11) (Major late transcription factor 1)	2	orf8	1	Nucleus.		carbon catabolite regulation of transcription [GO:0045990]; cellular response to insulin stimulus [GO:0032869]; glucose homeostasis [GO:0042593]; late viral transcription [GO:0019086]; lipid homeostasis [GO:0055088]; negative regulation of fibrinolysis [GO:0051918]; positive regulation of transcription by RNA polymerase II [GO:0045944]; positive regulation of transcription from RNA polymerase II …		bHLH transcription factor binding [GO:0043425]; DNA-binding transcription factor activity, RNA polymerase II-specific [GO:0000981]; enzyme binding [GO:0019899]; histone deacetylase binding [GO:0042826]; identical protein binding [GO:0042802]; protein-containing complex binding [GO:0044877]; protein heterodimerization activity [GO:0046982]; protein homodimerization activity [GO:0042803]; protein k…
VASP	ENSG00000125753	Vasodilator-stimulated phosphoprotein (VASP)	2	nsp13	1	Cytoplasm. Cytoplasm, cytoskeleton. Cell junction, focal adhesion. Cell junction, tight junction Cell projection, lamellipodium membrane. Cell projection, filopodium membrane. Note=Targeted to stress fibers and focal adhesions through interaction with a number of proteins including MRL family members. Localizes to the plasma membrane in protruding lamellipodia and filopodial tips. Stimulation by …		actin cytoskeleton organization [GO:0030036]; actin polymerization or depolymerization [GO:0008154]; axon guidance [GO:0007411]; neural tube closure [GO:0001843]; positive regulation of actin filament polymerization [GO:0030838]; protein homotetramerization [GO:0051289]		actin binding [GO:0003779]; cadherin binding [GO:0045296]; profilin binding [GO:0005522]; SH3 domain binding [GO:0017124]
VENTX	ENSG00000151650	Homeobox protein VENTX (VENT homeobox homolog) (VENT-like homeobox protein 2)	2	nsp12	1	Nucleus		positive regulation of transcription by RNA polymerase II [GO:0045944]; regulation of transcription by RNA polymerase II [GO:0006357]		DNA-binding transcription activator activity, RNA polymerase II-specific [GO:0001228]; DNA-binding transcription factor activity, RNA polymerase II-specific [GO:0000981]; RNA polymerase II cis-regulatory region sequence-specific DNA binding [GO:0000978]; sequence-specific DNA binding [GO:0043565]; sequence-specific double-stranded DNA binding [GO:1990837]
VEZF1	ENSG00000136451	Vascular endothelial zinc finger 1 (Putative transcription factor DB1) (Zinc finger protein 161)	2	nsp13	1	Nucleus		angiogenesis [GO:0001525]; cellular defense response [GO:0006968]; endothelial cell development [GO:0001885]; positive regulation of endothelial cell differentiation [GO:0045603]; positive regulation of transcription by RNA polymerase II [GO:0045944]; regulation of transcription by RNA polymerase II [GO:0006357]		DNA-binding transcription activator activity, RNA polymerase II-specific [GO:0001228]; DNA-binding transcription factor activity, RNA polymerase II-specific [GO:0000981]; metal ion binding [GO:0046872]; RNA polymerase II transcription regulatory region sequence-specific DNA binding [GO:0000977]
VMA21	ENSG00000160131	Vacuolar ATPase assembly integral membrane protein VMA21 (Myopathy with excessive autophagy protein)	2	M	1	Endoplasmic reticulum membrane Multi-pass membrane protein Endoplasmic reticulum-Golgi intermediate compartment membrane Multi-pass membrane protein Cytoplasmic vesicle, COPII-coated vesicle membrane Multi-pass membrane protein		regulation of ATPase activity [GO:0043462]; vacuolar proton-transporting V-type ATPase complex assembly [GO:0070072]
VPS37B	ENSG00000139722	Vacuolar protein sorting-associated protein 37B (hVps37B) (ESCRT-I complex subunit VPS37B)	2	nsp13	1	Late endosome membrane Peripheral membrane protein Note=Recruited to the endosomal membrane in a VPS4A-dependent fashion.		macroautophagy [GO:0016236]; multivesicular body assembly [GO:0036258]; positive regulation of viral budding via host ESCRT complex [GO:1903774]; protein targeting to membrane [GO:0006612]; protein targeting to vacuole [GO:0006623]; ubiquitin-dependent protein catabolic process via the multivesicular body sorting pathway [GO:0043162]; viral budding via host ESCRT complex [GO:0039702]; viral relea…		calcium-dependent protein binding [GO:0048306]
WASHC1	ENSG00000181404	WASH complex subunit 1 (CXYorf1-like protein on chromosome 9) (Protein FAM39E) (WAS protein family homolog 1)	2	nsp13	1	Early endosome membrane Recycling endosome membrane Late endosome Cytoplasmic vesicle, autophagosome Cytoplasm, cytoskeleton, microtubule organizing center, centrosome, centriole Note=Localization to the endosome membrane is mediated via its interaction with WASHC2 Localizes to MMP14-positive late endosomes and transiently to invadipodia Localized to Salmonella typhimurium entry sites		Arp2/3 complex-mediated actin nucleation [GO:0034314]; endocytic recycling [GO:0032456]; endosomal transport [GO:0016197]; exocytosis [GO:0006887]; extracellular matrix disassembly [GO:0022617]; negative regulation of autophagy [GO:0010507]; negative regulation of phosphatidylinositol 3-kinase activity [GO:0043553]; positive regulation of cell migration [GO:0030335]; positive regulation of pseudo…		actin binding [GO:0003779]; alpha-tubulin binding [GO:0043014]; ubiquitin protein ligase binding [GO:0031625]
YJU2	ENSG00000105248	Splicing factor YJU2 (Coiled-coil domain-containing protein 94)	2	nsp13	1	Nucleus		generation of catalytic spliceosome for first transesterification step [GO:0000349]; negative regulation of DNA damage response, signal transduction by p53 class mediator [GO:0043518]; RNA splicing [GO:0008380]		metal ion binding [GO:0046872]
YOD1	ENSG00000180667	Ubiquitin thioesterase OTU1 (EC 3.4.19.12) (DUBA-8) (HIV-1-induced protease 7) (HIN-7) (HsHIN7) (OTU domain-containing protein 2)	2	nsp9	1	Cytoplasm Note=Recruited to damaged lysosomes decorated with K48-linked ubiquitin chains.		endoplasmic reticulum unfolded protein response [GO:0030968]; macroautophagy [GO:0016236]; negative regulation of retrograde protein transport, ER to cytosol [GO:1904153]; protein deubiquitination [GO:0016579]; protein K11-linked deubiquitination [GO:0035871]; protein K27-linked deubiquitination [GO:1990167]; protein K29-linked deubiquitination [GO:0035523]; protein K33-linked deubiquitination [G…		deubiquitinase activity [GO:0101005]; Lys48-specific deubiquitinase activity [GO:1990380]; Lys63-specific deubiquitinase activity [GO:0061578]; metal ion binding [GO:0046872]; thiol-dependent deubiquitinase [GO:0004843]; ubiquitin protein ligase binding [GO:0031625]
YPEL3	ENSG00000090238	Protein yippee-like 3	2	nsp13	1	Nucleus, nucleolus		positive regulation of cellular senescence [GO:2000774]		metal ion binding [GO:0046872]
ZBTB8A	ENSG00000160062	Zinc finger and BTB domain-containing protein 8A (BTB/POZ and zinc-finger domain-containing factor) (BTB/POZ and zinc-finger domains factor on chromosome 1) (BOZ-F1)	2	nsp10	1	Nucleus		negative regulation of transcription by RNA polymerase II [GO:0000122]; regulation of transcription by RNA polymerase II [GO:0006357]		DNA-binding transcription repressor activity, RNA polymerase II-specific [GO:0001227]; metal ion binding [GO:0046872]; RNA polymerase II-specific DNA-binding transcription factor binding [GO:0061629]; RNA polymerase II transcription regulatory region sequence-specific DNA binding [GO:0000977]; transcription cis-regulatory region binding [GO:0000976]; transcription coactivator binding [GO:0001223]
ZDHHC24	ENSG00000174165	Probable palmitoyltransferase ZDHHC24 (EC 2.3.1.225) (Zinc finger DHHC domain-containing protein 24)	2	orf8	1	Membrane Multi-pass membrane protein		peptidyl-L-cysteine S-palmitoylation [GO:0018230]; protein targeting to membrane [GO:0006612]		protein-cysteine S-palmitoyltransferase activity [GO:0019706]
ZFPL1	ENSG00000162300	Zinc finger protein-like 1 (Zinc finger protein MCG4)	2	orf8	1	Golgi apparatus, cis-Golgi network membrane Single-pass membrane protein		regulation of transcription, DNA-templated [GO:0006355]; vesicle-mediated transport [GO:0016192]		DNA binding [GO:0003677]; zinc ion binding [GO:0008270]
[truncated: 15 more rows]

## Sheet: Table S5 - Drugs (k=2) 
Supplemental Table S5 - 185 candidate drugs for Covid-19 therapy and prevention
[truncated: 195 more rows]
